# Supplementary material for: The multi-channel potentiostat: Development and evaluation of a scalable mini-potentiostat array for investigating electrochemical reaction mechanisms
Source: PLoS One. 2021 Sep 16;16(9):e0257167. doi: 10.1371/journal.pone.0257167 (PMC8445456; doi:10.1371/journal.pone.0257167)
Supplement: S1 File — (ZIP) [file pone.0257167.s001.zip]

Archive with 52 entries (44 files):
- Code/
- __MACOSX/._Code
- Code/.DS_Store
- __MACOSX/Code/._.DS_Store
- Code/Standalone/
- __MACOSX/Code/._Standalone
- Code/API/
- __MACOSX/Code/._API
- Code/Standalone/MCP4728.py
- __MACOSX/Code/Standalone/._MCP4728.py
- Code/Standalone/controller_run.py
- __MACOSX/Code/Standalone/._controller_run.py
- Code/API/api_v1.m
- __MACOSX/Code/API/._api_v1.m
- Code/API/matlabPythonUDP/
- __MACOSX/Code/API/._matlabPythonUDP
- Code/API/controller_server.py
- __MACOSX/Code/API/._controller_server.py
- Code/API/matlabPythonUDP/pyUDPsocket.py
- __MACOSX/Code/API/matlabPythonUDP/._pyUDPsocket.py
- Code/API/matlabPythonUDP/controller_api.m
- __MACOSX/Code/API/matlabPythonUDP/._controller_api.m
- Code/API/matlabPythonUDP/controller_server.py
- __MACOSX/Code/API/matlabPythonUDP/._controller_server.py
- Code/API/matlabPythonUDP/__MACOSX/
- __MACOSX/Code/API/matlabPythonUDP/.___MACOSX
- Code/API/matlabPythonUDP/pyUDPsocket.m
- __MACOSX/Code/API/matlabPythonUDP/._pyUDPsocket.m
- Code/API/matlabPythonUDP/pyUDPsocket.pyc
- __MACOSX/Code/API/matlabPythonUDP/._pyUDPsocket.pyc
- Code/API/matlabPythonUDP/license.txt
- __MACOSX/Code/API/matlabPythonUDP/._license.txt
- Code/API/matlabPythonUDP/__MACOSX/._pyUDPsocket.py
- __MACOSX/Code/API/matlabPythonUDP/__MACOSX/._._pyUDPsocket.py
- Code/API/matlabPythonUDP/__MACOSX/._pyUDPsocket.m
- __MACOSX/Code/API/matlabPythonUDP/__MACOSX/._._pyUDPsocket.m
- PCB design/
- __MACOSX/._PCB design
- PCB design/.DS_Store
- __MACOSX/PCB design/._.DS_Store
- PCB design/stack/
- __MACOSX/PCB design/._stack
- PCB design/base/
- __MACOSX/PCB design/._base
- PCB design/stack/multi_channel_potentiostat_stack.sch
- __MACOSX/PCB design/stack/._multi_channel_potentiostat_stack.sch
- PCB design/stack/multi_channel_potentiostat_stack.brd
- __MACOSX/PCB design/stack/._multi_channel_potentiostat_stack.brd
- PCB design/base/multi_channel_potentiostat_base.sch
- __MACOSX/PCB design/base/._multi_channel_potentiostat_base.sch
- PCB design/base/multi_channel_potentiostat_base.brd
- __MACOSX/PCB design/base/._multi_channel_potentiostat_base.brd
