# Supplementary material for: The multi-channel potentiostat: Development and evaluation of a scalable mini-potentiostat array for investigating electrochemical reaction mechanisms
Source: PLoS One. 2021 Sep 16;16(9):e0257167. doi: 10.1371/journal.pone.0257167 (PMC8445456; doi:10.1371/journal.pone.0257167)
Supplement: S1 File — (ZIP) [file pone.0257167.s001.zip › Code/Standalone/MCP4728.py]

#!/usr/bin/env python
"""
================================================
MCP4728 DAC

Marko Pinteric 2018
http://www.pinteric.com/raspberry.html

Requires python smbus to be installed
================================================
"""

try:
    import smbus
except ImportError:
    raise ImportError("python-smbus not found")

import RPi.GPIO as GPIO
import re
import platform
import time

class MCP4728:
    """
    Control the MCP4728 DAC
    """
    # internal variables
    __dac_address = 0x60
    __bus = None

    # local methods
    @staticmethod
    def __get_smbus():
        """
        internal method for getting an instance of the i2c bus
        copied from ABElectronics ADC Differential Pi 8-Channel ADC
        """
        i2c__bus = 1
        # detect the device that is being used
        device = platform.uname()[1]

        if device == "orangepione":  # running on orange pi one
            i2c__bus = 0

        elif device == "orangepiplus":  # running on orange pi one
            i2c__bus = 0

        elif device == "linaro-alip":  # running on Asus Tinker Board
            i2c__bus = 1

        elif device == "raspberrypi":  # running on raspberry pi
            # detect i2C port number and assign to i2c__bus
            for line in open('/proc/cpuinfo').readlines():
                model = re.match('(.*?)\\s*\\s*(.*)', line)
                if model:
                    (name, value) = (model.group(1), model.group(2))
                    if name == "Revision":
                        if value[-4:] in ('0002', '0003'):
                            i2c__bus = 0
                        else:
                            i2c__bus = 1
                        break
        try:
            return smbus.SMBus(i2c__bus)
        except IOError:
            raise 'Could not open the i2c bus'

    def __updatebyte(self, byte, mask, value):
        byte &= mask
        byte |= value
        return byte

    # init object with i2caddress, default is 0x60 for MCP4728
    def __init__(self, address=0x60):
        self.__bus = self.__get_smbus()
        self.__dac_address = address
        GPIO.setmode(GPIO.BCM)
        GPIO.setwarnings(False)

    def single_raw(self, channel, reference, gain, value):
        """
        writes single raw value to the selected DAC channel - channels 1 to 4
        """
        second, third = divmod(value, 0x100)
        first=self.__updatebyte(0x58,0xFF,(channel-1) << 1)
        second=self.__updatebyte(second,0x0F,reference << 7 | gain << 4)
        self.__bus.write_i2c_block_data(self.__dac_address,first,[second, third])
        return

    def single_internal(self, channel, volt):
        """
        writes single value to the selected DAC channel using internal reference - channels 1 to 4
        """
        if volt>2: gain=2
        else: gain=1
        value=int(0x1000 * volt/2.048/gain)
        self.single_raw(channel,1,gain-1,value)

    def single_external(self, channel, rel):
        """
        writes single value to the selected DAC channel using external reference - channels 1 to 4
        """
        value=int(0x1000 * rel)
        self.single_raw(channel,0,0,value)


class MCP4728_address:
    """
    Gets and sets the MCP4728 DAC address
    """
    # local methods
    # all assume and leave SCL low, except when specified differently
    
    # assumes SCL and SDA high
    def __i2cstart(self):
        GPIO.setup(self.__sda_gpio, GPIO.OUT, initial=GPIO.LOW)
        GPIO.setup(self.__scl_gpio, GPIO.OUT, initial=GPIO.LOW)

    def __i2crestart(self):
        GPIO.setup(self.__sda_gpio, GPIO.IN)
        GPIO.setup(self.__scl_gpio, GPIO.IN)
        GPIO.setup(self.__sda_gpio, GPIO.OUT, initial=GPIO.LOW)
        GPIO.setup(self.__scl_gpio, GPIO.OUT, initial=GPIO.LOW)

    # leaves SCL and SDA high
    def __i2cstop(self):
        GPIO.setup(self.__sda_gpio, GPIO.OUT, initial=GPIO.LOW)
        GPIO.setup(self.__scl_gpio, GPIO.IN)
        GPIO.setup(self.__sda_gpio, GPIO.IN)

    def __i2cgetbyte(self):
        num=0x00
        GPIO.setup(self.__sda_gpio, GPIO.IN)
        for i in range(8):
            GPIO.setup(self.__scl_gpio, GPIO.IN)
            # clock stretching
            while(GPIO.input(self.__scl_gpio)==False): time.sleep(0.000001)
            num = num << 1
            if(GPIO.input(self.__sda_gpio)==True): num = num | 0x01
            GPIO.setup(self.__scl_gpio, GPIO.OUT, initial=GPIO.LOW)
        #print('Getting: {0:08b}'.format( num )) # for testing purposes
        return(num)

    def __i2csendbyte(self,num):
        #print('Sending: {0:08b}'.format( num )) # for testing purposes
        for i in range(8):
            if num & 0x80 == 0:
                GPIO.setup(self.__sda_gpio, GPIO.OUT, initial=GPIO.LOW)
            else:
                GPIO.setup(self.__sda_gpio, GPIO.IN)
            num = num << 1
            GPIO.setup(self.__scl_gpio, GPIO.IN)
            GPIO.setup(self.__scl_gpio, GPIO.OUT, initial=GPIO.LOW)

    def __i2cgetack(self):
        GPIO.setup(self.__sda_gpio, GPIO.IN)
        GPIO.setup(self.__scl_gpio, GPIO.IN)
        res=GPIO.input(self.__sda_gpio)
        GPIO.setup(self.__scl_gpio, GPIO.OUT, initial=GPIO.LOW)
        return(not res)

    def __i2csendack(self):
        GPIO.setup(self.__sda_gpio, GPIO.OUT, initial=GPIO.LOW)
        GPIO.setup(self.__scl_gpio, GPIO.IN)
        GPIO.setup(self.__scl_gpio, GPIO.OUT, initial=GPIO.LOW)

    def __i2csendnack(self):
        GPIO.setup(self.__sda_gpio, GPIO.IN)
        GPIO.setup(self.__scl_gpio, GPIO.IN)
        GPIO.setup(self.__scl_gpio, GPIO.OUT, initial=GPIO.LOW)

    # init object with GPIO addresses
    def __init__(self, scl, sda, ldac):
        self.__scl_gpio=scl
        self.__sda_gpio=sda
        self.__ldac_gpio=ldac
        GPIO.setmode(GPIO.BCM)
        GPIO.setwarnings(False)

    def getaddress(self):
        """
        gets the DAC address
        """
        GPIO.setup(self.__scl_gpio, GPIO.IN)
        GPIO.setup(self.__sda_gpio, GPIO.IN)
        GPIO.setup(self.__ldac_gpio, GPIO.IN)

        self.__i2cstart()
        self.__i2csendbyte(0)
        if(self.__i2cgetack()==False): print('No ACK G1')
        self.__i2csendbyte(0x0C)
        GPIO.setup(self.__ldac_gpio, GPIO.OUT, initial=GPIO.LOW)
        if(self.__i2cgetack()==False): print('No ACK G2')
        self.__i2crestart()
        self.__i2csendbyte(0xC1)
        GPIO.setup(self.__ldac_gpio, GPIO.IN)
        if(self.__i2cgetack()==False): print('No ACK G3')
        val = self.__i2cgetbyte()
        self.__i2csendnack()
        self.__i2cstop()
        adr1 = (val & 0xE0) >> 5
        adr2 = (val & 0x0E) >> 1
        if ((adr1 != adr2) or ((val & 0x11) != 0x10)):
            print('Error: returned {0:08b}'.format(val))
        return(0xC0 | adr1)

    def setaddress(self,cur,new):
        """
        sets the DAC address
        """
        GPIO.setup(self.__scl_gpio, GPIO.IN)
        GPIO.setup(self.__sda_gpio, GPIO.IN)
        GPIO.setup(self.__ldac_gpio, GPIO.IN)
        cur &= 0x07
        new &= 0x07

        self.__i2cstart()
        self.__i2csendbyte(0xC0 | (cur << 1))
        if(self.__i2cgetack()==False): print('No ACK S1')
        self.__i2csendbyte(0x61 | (cur << 2))
        GPIO.setup(self.__ldac_gpio, GPIO.OUT, initial=GPIO.LOW)
        if(self.__i2cgetack()==False): print('No ACK S2')
        self.__i2csendbyte(0x62 | (new << 2))
        if(self.__i2cgetack()==False): print('No ACK S3')
        self.__i2csendbyte(0x63 | (new << 2))
        GPIO.setup(self.__ldac_gpio, GPIO.IN)
        if(self.__i2cgetack()==False): print('No ACK S4')
        self.__i2cstop()

    def reset(self):
        """
        resets the DAC
        """
        GPIO.setup(self.__scl_gpio, GPIO.IN)
        GPIO.setup(self.__sda_gpio, GPIO.IN)
        GPIO.setup(self.__ldac_gpio, GPIO.IN)

        self.__i2cstart()
        self.__i2csendbyte(0x00)
        if(self.__i2cgetack()==False): print('No ACK R1')
        self.__i2csendbyte(0x06)
        if(self.__i2cgetack()==False): print('No ACK R2')
        self.__i2cstop()
