# Supplementary material for: The multi-channel potentiostat: Development and evaluation of a scalable mini-potentiostat array for investigating electrochemical reaction mechanisms
Source: PLoS One. 2021 Sep 16;16(9):e0257167. doi: 10.1371/journal.pone.0257167 (PMC8445456; doi:10.1371/journal.pone.0257167)
Supplement: S1 File — (ZIP) [file pone.0257167.s001.zip › Code/Standalone/controller_run.py]

#!/usr/bin/python
#Build : 5 10/28/19
# Import MCP4728
from MCP4728 import MCP4728
# Import the ADS1x15 module.
import Adafruit_ADS1x15
import smbus
import time
import sys,glob
import RPi.GPIO as GPIO
import traceback,random
board_version = 13
duration = []
voltage_level = []
number_expansion_board = 6
enable_pins = [False]*8*number_expansion_board
#Predefine protocol
voltage_level_list = {}
duration_list = {}
experiment_list = {}
protocol_file_list = {}
#BCM
SDI   = 17
RCLK  = 27 #18
SRCLK = 18 #27#
program_id = -1
switch_data = [0]*number_expansion_board
old_switch_data = [0]*number_expansion_board
current_i2c_ch = 0
bus = smbus.SMBus(1)
multiplex_addr = 0x77
#print(switch_data)
pinmap = {}

def load_pinmap():
    global pinmap
    #load pin map
    for line in open('pinmap.csv','r'):
        electrode, pin = line.strip().split(',')
        pinmap[int(pin)] = electrode
#Map DAC scale
def map_voltage(value):
    if board_version ==9:
        return (value + 4.13)/2.42303
    elif board_version==10:
	return (value+3.75)/2.4
    elif board_version==13:
        return (value+3.995)/2.423
    else:
	return (value + 4.0366)/2.42303

#Zero all DACs
def dac_zero():
    for i in range(1,8*number_expansion_board + 1):
	output(i,0)
        #time.sleep(0.1)
    hc595_update()

#All DACs output to 1V
def dac_one():
    for i in range(1,8*number_expansion_board + 1):
        #print('dac',i)
        output(i,1)
        #time.sleep(0.1)
    hc595_update()

#Float all outputs
def dac_float():
    for i in range(1,8*number_expansion_board + 1):
	output(i,'F')
	#time.sleep(0.1)
    hc595_update()

#Initialize shift registers
def setup_595():
    GPIO.setmode(GPIO.BCM)    # Number GPIOs by its physical location
    GPIO.setup(SDI, GPIO.OUT)
    GPIO.setup(RCLK, GPIO.OUT)
    GPIO.setup(SRCLK, GPIO.OUT)
    GPIO.output(SDI, GPIO.LOW)
    GPIO.output(RCLK, GPIO.LOW)
    GPIO.output(SRCLK, GPIO.LOW)
    for i in range(number_expansion_board):
        hc595_in(0xFF) #0 < Enable
    hc595_out()

#Shift data out
def hc595_in(dat):
    for bit in range(0, 8):
        #print(0x80 & dat<<bit)
	GPIO.output(SDI, 0x80 & (dat << bit))
	GPIO.output(SRCLK, GPIO.HIGH)
	time.sleep(0.01)
	GPIO.output(SRCLK, GPIO.LOW)
	time.sleep(0.01)

#Toggle CLK
def hc595_out():
    GPIO.output(RCLK, GPIO.HIGH)
    time.sleep(0.001)
    GPIO.output(RCLK, GPIO.LOW)

#Latch shift register outputs
def hc595_update():
    for i in range(number_expansion_board-1,-1,-1):
        hc595_in(switch_data[i])
        print(i,str(bin(switch_data[i])))
        time.sleep(0.01)
    time.sleep(0.01)
    hc595_out()

def switch_output(pin,state):
    global switch_data,old_switch_data
    i2c_ch = (pin-1)/8
    local_pin = (pin-1)%8
    if state==0:
	switch_data[i2c_ch] = switch_data[i2c_ch] | 1<<(local_pin)
    elif state==1:
	switch_data[i2c_ch] = switch_data[i2c_ch] & ~(1<<(local_pin))

#Switch I2C multiplexer channel
def switch_i2c(channel):
    global current_i2c_channel
    if   (channel==0):
	action = 0x01
    elif (channel==1): action = 0x02
    elif (channel==2): action = 0x04
    elif (channel==3): action = 0x08
    elif (channel==4): action = 0x10
    elif (channel==5): action = 0x20
    elif (channel==6): action = 0x40
    elif (channel==7): action = 0x80
    else : action = 0x00
    current_i2c_channel = channel
    bus.write_byte_data(multiplex_addr,0x04,action)
    time.sleep(0.01)

#Set single channel output
def output(pin,value):
    print(pin,value)
    i2c_ch = (pin-1)/8
    if(i2c_ch!=current_i2c_channel):
        switch_i2c(i2c_ch)
    local_pin = (pin-1)%8
    #Check float
    if value=='F':
        if(local_pin<=3):
            dac1.single_internal(local_pin%4 + 1,map_voltage(0))
        else:
            dac2.single_internal(local_pin%4 + 1,map_voltage(0))
    else:
        value = float(value)
        if(local_pin<=3):
            dac1.single_internal(local_pin%4 + 1,map_voltage(value))
        else:
            dac2.single_internal(local_pin%4 + 1,map_voltage(value))
    if value=='F':
        switch_output(pin,0)
    else:
        switch_output(pin,1)
    time.sleep(0.03)

#Reset GPIO
def destroy():
    GPIO.cleanup()


def main():
    if len(sys.argv)==2:
        #Load preprogram exp
        print('****Preloaded protocol****')
        protocol_number = 0
        for protocol in sorted(glob.glob("*.exp")):

            voltage_level_list[protocol_number] = []
            duration_list[protocol_number] = []
            protocol_file_list[protocol_number] = protocol
            fp = open(protocol,'r')
            line_index = 0

            for line in fp:
                if(line_index==0):
                    experiment_list[protocol_number]=line.strip()
                else:
                    temp = line.split(',')
                    duration_list[protocol_number].append(float(temp[-1].strip()))
                    voltage_level_list[protocol_number].append(temp[0:-1])

                line_index = line_index + 1
            fp.close()
            print('ID:',protocol_number+1,'Name:',experiment_list[protocol_number])
            for stage in range(len(voltage_level_list[protocol_number])):
                print(voltage_level_list[protocol_number][stage],duration_list[protocol_number][stage])
            protocol_number = protocol_number + 1


        program_id = raw_input('Please enter protocol id:')
        while(True):
            try:
                program_id = int(program_id)-1
                if(program_id>=0 and program_id <=protocol_number):
                    break
                else:
                    program_id = 'F'
            except:
                print('Incorrect protocol id, please try again')
                program_id = raw_input('Please enter protocol id:')
        print('**************************************************************')
        print("Selected protocol",program_id+1,experiment_list[program_id])
        filename = time.strftime('%Y_%m_%d_%H_%M_%S_') + sys.argv[1]+'_protocol_id_'+ str(program_id+1) + '_' + str(experiment_list[program_id])
        voltage_level = voltage_level_list[program_id]
        duration= duration_list[program_id]


    elif len(sys.argv)<6 or len(sys.argv)%2!=0:
        print("Error, please use supply outputfile parameter")
        print('controller_run.py <outputfile> <voltage> <duration>')
        print('Example: controller_run.py outputfile [1,0] 30 [0,-1] 20')
        print('save output to outputfile, 1st stage A: 1V B: 0V for 30 second and 2nd stage A: 0V, B: -1V for 20 second ')
        sys.exit(2)
    else:
        try:
            filename = time.strftime('%Y_%m_%d_%H_%M_%S_') + sys.argv[1]
            volt_len = 0
            for i in range((len(sys.argv)-2)/2):
                voltage_level.append([])
	        filename = filename + "_"
                for val in sys.argv[2+i*2 + 0].split(','):
    	            val = val.replace('[','')
    	            val = val.replace(']','')
                    if(val=='F'):
		        voltage_level[i].append('F')
                    else:
    	                voltage_level[i].append(float(val))
	        if(volt_len!=0 and volt_len!= len(sys.argv[2+i*2 + 0].split(','))):
	            print("Number of input mismatch")
	            sys.exit(2)
                #Add 'F'
                for j in range(number_expansion_board*8 - len(voltage_level[i])):
                    voltage_level[i].append('F')
	        volt_len = len(sys.argv[2+i*2 + 0].split(','))
	        filename = filename + sys.argv[2+i*2 + 0] + "_" + sys.argv[2+i*2 + 1]
                duration.append(float(sys.argv[2+i*2 + 1]))
        except:
            print("Inccorect input format, please try again.")
            print(sys.argv,len(sys.argv))
            sys.exit(2)

    print("Running following protocol")
    for i in range(len(voltage_level)):
        print(i+1,voltage_level[i],':',duration[i])
        #enable_pin
        for j in range(len(voltage_level[i])):
            if(voltage_level[i][j]!='F'):
                enable_pins[j] = True

    print(voltage_level)
    number_stages = len(duration)

    f = open(filename + '.txt','w')
    #Clone source code for ref
    fs = open(sys.argv[0],'r')
    fo = open(filename + '_code.txt','w')
    fo2 = open(filename + '_v2.txt','w')
    if program_id !=-1:
        fp = open(protocol_file_list[program_id],'r')
        fp2 = open(filename + '_protocol.txt','w')
        for line in fp:
            fp2.write(line)
        fp.close()
        fp2.close()

    for line in fs:
        fo.write(line)
    fs.close()
    fo.close()

    #V2 output
    print(pinmap)
    fo2.write("Stages,times,")
    for i in range(8*number_expansion_board):
        if(enable_pins[i]):
            fo2.write(str(pinmap[i+1]) + ',')
    fo2.write("\n")
    #Init
    dac_float()
    time.sleep(2)
    value = [0]*8*number_expansion_board
    base_value = [0]*8*number_expansion_board
    #Collect baseline reading
    time.sleep(0.2)
    calibration_number = 30
    for i in range(calibration_number):
        txt = ''
        for j in range(number_expansion_board):
            switch_i2c(j)
            for ch in range(4):
                v1 = adc1.read_adc(ch,gain=1)
                v2 = adc2.read_adc(ch,gain=1)
                value[ch + j*8] = value[ch + j*8] + v1
	        value[ch+4 + j*8] = value[ch+4 + j*8] + v2
                txt = txt + ',' + str(v1) + ',' + str(v2)
        print(txt)

    #Calculate baseline
    for ch in range(0,8*number_expansion_board):
        base_value[ch] = value[ch]/calibration_number
    print("Baseline",base_value)
    time.sleep(0.5)

    start_time = int(round(time.time() * 1000))
    on_status = 1
    first_stage = True
    #Set start time
    time_change = 5000 #ms
    try:
        while True:
            if(int(round(time.time() * 1000)) - start_time>=time_change):
                start_time = int(round(time.time() * 1000))
                if(on_status==1 or on_status==number_stages+1 ):
                    on_status = 1

	        for ch in range(len(voltage_level[0])):
                    if(voltage_level[on_status-2][ch]!=voltage_level[on_status-1][ch] or (enable_pins[ch] and voltage_level[on_status-1][ch]!='F' and first_stage)):
		        output(ch+1,voltage_level[on_status-1][ch])

                if(first_stage):
                    first_stage=False
                hc595_update()
                time_change=1000 * duration[on_status-1]
	        print("Stage:",on_status)
                on_status = on_status+1

            #Read current
            display_string = str(on_status-1)
            for board in range(number_expansion_board):
                switch_i2c(board)
                for ch in range(4):
                    if(voltage_level[on_status-2][board*8+ch]!='F'):
                        value[ch+board*8] = -((adc1.read_adc(ch,gain=1)   - base_value[ch + board*8])*0.125)
                    else:
                        value[ch+board*8] = 0
                    if(voltage_level[on_status-2][board*8+ch+4]!='F'):
                        value[ch+4+board*8] = -((adc2.read_adc(ch,gain=1) - base_value[ch+4 + board*8])*0.125)
                    else:
                        value[ch+4+board*8] = 0
            f.write(str(on_status-1) + "," +str(int(round(time.time() * 1000))))
            fo2.write(str(on_status-1) + "," +str(int(round(time.time() * 1000))))
            for ch in range(len(value)):
                display_string = display_string + "\t" + ("%.2f" % value[ch]) #str(value[ch])
	        f.write("," + str(value[ch]))
                if(enable_pins[ch]):
                    fo2.write("," + str(value[ch]))
            f.write("\n")
            fo2.write("\n")
            print(display_string)
    except KeyboardInterrupt:
        print("W: interrupt received, stopping..")
    except Exception, err:
        traceback.print_exc()
    finally:
        print("Zeroing DAC")
        #dac_zero()
        dac_float()
        destroy()
        print("Closing file")
        f.close()
        fo2.close()


#Define
number_adc_ch = 8
# Create an ADS1115 ADC (16-bit) instance.
#ADC Ch 0-3
adc1 = Adafruit_ADS1x15.ADS1115(0x49)
adc2 = Adafruit_ADS1x15.ADS1115(0x48)
#DAC Ch 1-4
dac1 = MCP4728(0x60)
dac2 = MCP4728(0x61)
#print(voltage_level)

load_pinmap()
if __name__ == '__main__':
    setup_595()
    switch_i2c(0)
    #shift_test()
    #dac_test_board()
    #dac_test_float()
    main()
