# Supplementary material for: The multi-channel potentiostat: Development and evaluation of a scalable mini-potentiostat array for investigating electrochemical reaction mechanisms
Source: PLoS One. 2021 Sep 16;16(9):e0257167. doi: 10.1371/journal.pone.0257167 (PMC8445456; doi:10.1371/journal.pone.0257167)
Supplement: S1 File — (ZIP) [file pone.0257167.s001.zip › Code/API/api_v1.m]

listen_port = 9090;
Target_ip = '127.0.0.1'; target_port = 8000;  % Modify these values to be those of your second computer.
%% Create UDP Object
udpA = udp(Target_ip,target_port,'LocalPort',listen_port);
%% Connect to UDP Object
fopen(udpA)
fprintf(udpA,'This is test message number one.')
