# Supplementary material for: The multi-channel potentiostat: Development and evaluation of a scalable mini-potentiostat array for investigating electrochemical reaction mechanisms
Source: PLoS One. 2021 Sep 16;16(9):e0257167. doi: 10.1371/journal.pone.0257167 (PMC8445456; doi:10.1371/journal.pone.0257167)
Supplement: S1 File — (ZIP) [file pone.0257167.s001.zip › Code/API/controller_server.py]

import socket
import sys
import random
import time

def map_voltage(value):
    return (value + 4.0366)/2.42303

def clamp(n, minn, maxn):
    if n < minn:
        return minn
    elif n > maxn:
        return maxn
    else:
        return n

testing = False

if not(testing):
    from MCP4728 import MCP4728
    import Adafruit_ADS1x15
    adc = Adafruit_ADS1x15.ADS1115()
    dac = MCP4728(0x60)
    value = [0,0,0,0]
    #Init Voltage to 0V
    for i in range(1,5):
        dac.single_internal(i,map_voltage(0))
        time.sleep(0.1)
    print("Establish current baseline")
    time.sleep(5)
    for i in range(50):
        value[0] = value[0] + adc.read_adc(0,gain=1)
        value[1] = value[1] + adc.read_adc(1,gain=1)
	value[2] = value[2] + adc.read_adc(2,gain=1)
	value[3] = value[3] + adc.read_adc(3,gain=1)
        time.sleep(0.1)
    base_value = [value[0]/50,value[1]/50,value[2]/50,value[3]/50]
    print("Baseline",base_value)

current = [0,0,0,0]    
# Create a UDP socket
sock = socket.socket(socket.AF_INET, socket.SOCK_DGRAM)

server_address = ('0.0.0.0', 8000)
print('starting up on {} port {}'.format(*server_address))
sock.bind(server_address)


while True:
    print('\nwaiting to receive message')
    n_data, address = sock.recvfrom(4096)

    print('received {} bytes from {}'.format(
        len(n_data), address))
    print(n_data)

    if n_data:
        n_data = str(n_data.decode())
        n_data = n_data.split(',')
        #Set Volt
        if(n_data[0]=='1'):
            ch = int(float(n_data[1]))
            value = (float(n_data[2]))
            if not(testing):
		print(ch,map_voltage(value))
                dac.single_internal(ch,map_voltage(value))
                time.sleep(0.1)
            
            print('Set ch',ch,'at',value,'v')
        #Read current
        if(n_data[0]=='2'):
            ch = int(float(n_data[1])) - 1
            if not(testing):
                for i in range(4):
                    current[i] = adc.read_adc(i,gain=1)
		    current[i] = (current[i]-base_value[i])*0.125
            print(current[ch])
            sent = sock.sendto(str.encode(str(current[ch])), address)
