# Supplementary material for: The multi-channel potentiostat: Development and evaluation of a scalable mini-potentiostat array for investigating electrochemical reaction mechanisms
Source: PLoS One. 2021 Sep 16;16(9):e0257167. doi: 10.1371/journal.pone.0257167 (PMC8445456; doi:10.1371/journal.pone.0257167)
Supplement: S1 File — (ZIP) [file pone.0257167.s001.zip › Code/API/matlabPythonUDP/pyUDPsocket.py]

import socket
import os

class pyUDPsocket:
	def __init__(self,ip,port):
		# create ump socket
		self.s = socket.socket(socket.AF_INET, socket.SOCK_DGRAM)
		# bind to given ip and port
		self.s.bind((str(ip),int(port)))

	def close(self):
		# close connection
		self.s.close()

	def recv(self,buffersize):
		# read input buffer
		data = self.s.recv(int(buffersize))
		return data
