# Supplementary material for: The multi-channel potentiostat: Development and evaluation of a scalable mini-potentiostat array for investigating electrochemical reaction mechanisms
Source: PLoS One. 2021 Sep 16;16(9):e0257167. doi: 10.1371/journal.pone.0257167 (PMC8445456; doi:10.1371/journal.pone.0257167)
Supplement: S1 File — (ZIP) [file pone.0257167.s001.zip › Code/API/matlabPythonUDP/controller_api.m]

udp = pyUDPsocket(8008,'0.0.0.0');c
targetIP = '127.0.0.1';
targetPort = 8000;
set_voltage(udp,targetIP,targetPort,1,3.3)
read_current(udp,targetIP,targetPort,1)
read_current(udp,targetIP,targetPort,2)
% set_rgb(udp,targetIP,targetPort,10,20,30,40,50)
% read_rgb(udp,targetIP,targetPort,10,20)
% 
% set_noise(udp,targetIP,targetPort,10,10,10)
% set_rgb(udp,targetIP,targetPort,10,20,30,40,50)
% read_rgb(udp,targetIP,targetPort,10,20)
udp.close();

function data = set_voltage(udp,targetIP,targetPort,ch,value)
msg = strcat('1,',string(ch),',',string(value));
msg = sprintf('%s',msg);
udp.sendto(targetIP,targetPort,msg);
end

function data = read_current(udp,targetIP,targetPort,ch)
msg = strcat('2,',string(ch));
msg = sprintf('%s',msg);
udp.sendto(targetIP,targetPort,msg);
data = udp.recv(400);
data = char(data);
end
