# Supplementary material for: The multi-channel potentiostat: Development and evaluation of a scalable mini-potentiostat array for investigating electrochemical reaction mechanisms
Source: PLoS One. 2021 Sep 16;16(9):e0257167. doi: 10.1371/journal.pone.0257167 (PMC8445456; doi:10.1371/journal.pone.0257167)
Supplement: S1 File — (ZIP) [file pone.0257167.s001.zip › PCB design/stack/multi_channel_potentiostat_stack.sch]

<?xml version="1.0" encoding="utf-8"?>
<!DOCTYPE eagle SYSTEM "eagle.dtd">
<eagle version="9.6.2">
<drawing>
<settings>
<setting alwaysvectorfont="no"/>
<setting verticaltext="up"/>
</settings>
<grid distance="0.1" unitdist="inch" unit="inch" style="lines" multiple="1" display="no" altdistance="0.01" altunitdist="inch" altunit="inch"/>
<layers>
<layer number="1" name="Top" color="4" fill="1" visible="no" active="no"/>
<layer number="2" name="Route2" color="16" fill="1" visible="no" active="no"/>
<layer number="3" name="Route3" color="17" fill="1" visible="no" active="no"/>
<layer number="4" name="Route4" color="18" fill="1" visible="no" active="no"/>
<layer number="5" name="Route5" color="19" fill="1" visible="no" active="no"/>
<layer number="6" name="Route6" color="25" fill="1" visible="no" active="no"/>
<layer number="7" name="Route7" color="26" fill="1" visible="no" active="no"/>
<layer number="8" name="Route8" color="27" fill="1" visible="no" active="no"/>
<layer number="9" name="Route9" color="28" fill="1" visible="no" active="no"/>
<layer number="10" name="Route10" color="29" fill="1" visible="no" active="no"/>
<layer number="11" name="Route11" color="30" fill="1" visible="no" active="no"/>
<layer number="12" name="Route12" color="20" fill="1" visible="no" active="no"/>
<layer number="13" name="Route13" color="21" fill="1" visible="no" active="no"/>
<layer number="14" name="Route14" color="22" fill="1" visible="no" active="no"/>
<layer number="15" name="Route15" color="23" fill="1" visible="no" active="no"/>
<layer number="16" name="Bottom" color="1" fill="1" visible="no" active="no"/>
<layer number="17" name="Pads" color="2" fill="1" visible="no" active="no"/>
<layer number="18" name="Vias" color="2" fill="1" visible="no" active="no"/>
<layer number="19" name="Unrouted" color="6" fill="1" visible="no" active="no"/>
<layer number="20" name="Dimension" color="24" fill="1" visible="no" active="no"/>
<layer number="21" name="tPlace" color="7" fill="1" visible="no" active="no"/>
<layer number="22" name="bPlace" color="7" fill="1" visible="no" active="no"/>
<layer number="23" name="tOrigins" color="15" fill="1" visible="no" active="no"/>
<layer number="24" name="bOrigins" color="15" fill="1" visible="no" active="no"/>
<layer number="25" name="tNames" color="7" fill="1" visible="no" active="no"/>
<layer number="26" name="bNames" color="7" fill="1" visible="no" active="no"/>
<layer number="27" name="tValues" color="7" fill="1" visible="no" active="no"/>
<layer number="28" name="bValues" color="7" fill="1" visible="no" active="no"/>
<layer number="29" name="tStop" color="7" fill="3" visible="no" active="no"/>
<layer number="30" name="bStop" color="7" fill="6" visible="no" active="no"/>
<layer number="31" name="tCream" color="7" fill="4" visible="no" active="no"/>
<layer number="32" name="bCream" color="7" fill="5" visible="no" active="no"/>
<layer number="33" name="tFinish" color="6" fill="3" visible="no" active="no"/>
<layer number="34" name="bFinish" color="6" fill="6" visible="no" active="no"/>
<layer number="35" name="tGlue" color="7" fill="4" visible="no" active="no"/>
<layer number="36" name="bGlue" color="7" fill="5" visible="no" active="no"/>
<layer number="37" name="tTest" color="7" fill="1" visible="no" active="no"/>
<layer number="38" name="bTest" color="7" fill="1" visible="no" active="no"/>
<layer number="39" name="tKeepout" color="4" fill="11" visible="no" active="no"/>
<layer number="40" name="bKeepout" color="1" fill="11" visible="no" active="no"/>
<layer number="41" name="tRestrict" color="4" fill="10" visible="no" active="no"/>
<layer number="42" name="bRestrict" color="1" fill="10" visible="no" active="no"/>
<layer number="43" name="vRestrict" color="2" fill="10" visible="no" active="no"/>
<layer number="44" name="Drills" color="7" fill="1" visible="no" active="no"/>
<layer number="45" name="Holes" color="7" fill="1" visible="no" active="no"/>
<layer number="46" name="Milling" color="3" fill="1" visible="no" active="no"/>
<layer number="47" name="Measures" color="7" fill="1" visible="no" active="no"/>
<layer number="48" name="Document" color="7" fill="1" visible="no" active="no"/>
<layer number="49" name="Reference" color="7" fill="1" visible="no" active="no"/>
<layer number="50" name="dxf" color="7" fill="1" visible="no" active="no"/>
<layer number="51" name="tDocu" color="7" fill="1" visible="no" active="no"/>
<layer number="52" name="bDocu" color="7" fill="1" visible="no" active="no"/>
<layer number="53" name="tGND_GNDA" color="7" fill="9" visible="no" active="no"/>
<layer number="54" name="bGND_GNDA" color="1" fill="9" visible="no" active="no"/>
<layer number="56" name="wert" color="7" fill="1" visible="no" active="no"/>
<layer number="57" name="tCAD" color="7" fill="1" visible="no" active="no"/>
<layer number="59" name="tCarbon" color="7" fill="1" visible="no" active="no"/>
<layer number="60" name="bCarbon" color="7" fill="1" visible="no" active="no"/>
<layer number="88" name="SimResults" color="9" fill="1" visible="yes" active="yes"/>
<layer number="89" name="SimProbes" color="9" fill="1" visible="yes" active="yes"/>
<layer number="90" name="Modules" color="5" fill="1" visible="yes" active="yes"/>
<layer number="91" name="Nets" color="2" fill="1" visible="yes" active="yes"/>
<layer number="92" name="Busses" color="1" fill="1" visible="yes" active="yes"/>
<layer number="93" name="Pins" color="2" fill="1" visible="no" active="yes"/>
<layer number="94" name="Symbols" color="4" fill="1" visible="yes" active="yes"/>
<layer number="95" name="Names" color="7" fill="1" visible="yes" active="yes"/>
<layer number="96" name="Values" color="7" fill="1" visible="yes" active="yes"/>
<layer number="97" name="Info" color="7" fill="1" visible="yes" active="yes"/>
<layer number="98" name="Guide" color="6" fill="1" visible="yes" active="yes"/>
<layer number="99" name="SpiceOrder" color="7" fill="1" visible="no" active="no"/>
<layer number="100" name="Muster" color="7" fill="1" visible="no" active="no"/>
<layer number="101" name="Patch_Top" color="12" fill="4" visible="yes" active="yes"/>
<layer number="102" name="Vscore" color="7" fill="1" visible="yes" active="yes"/>
<layer number="103" name="tMap" color="7" fill="1" visible="yes" active="yes"/>
<layer number="104" name="Name" color="16" fill="1" visible="yes" active="yes"/>
<layer number="105" name="tPlate" color="7" fill="1" visible="yes" active="yes"/>
<layer number="106" name="bPlate" color="7" fill="1" visible="yes" active="yes"/>
<layer number="107" name="Crop" color="7" fill="1" visible="yes" active="yes"/>
<layer number="108" name="tplace-old" color="10" fill="1" visible="yes" active="yes"/>
<layer number="109" name="ref-old" color="11" fill="1" visible="yes" active="yes"/>
<layer number="110" name="fp0" color="7" fill="1" visible="yes" active="yes"/>
<layer number="111" name="LPC17xx" color="7" fill="1" visible="yes" active="yes"/>
<layer number="112" name="tSilk" color="7" fill="1" visible="yes" active="yes"/>
<layer number="113" name="IDFDebug" color="4" fill="1" visible="yes" active="yes"/>
<layer number="114" name="Badge_Outline" color="7" fill="1" visible="no" active="yes"/>
<layer number="115" name="ReferenceISLANDS" color="7" fill="1" visible="no" active="yes"/>
<layer number="116" name="Patch_BOT" color="9" fill="4" visible="yes" active="yes"/>
<layer number="117" name="BACKMAAT1" color="7" fill="1" visible="yes" active="yes"/>
<layer number="118" name="Rect_Pads" color="7" fill="1" visible="no" active="yes"/>
<layer number="119" name="KAP_TEKEN" color="7" fill="1" visible="yes" active="yes"/>
<layer number="120" name="KAP_MAAT1" color="7" fill="1" visible="yes" active="yes"/>
<layer number="121" name="_tsilk" color="7" fill="1" visible="yes" active="yes"/>
<layer number="122" name="_bsilk" color="7" fill="1" visible="yes" active="yes"/>
<layer number="123" name="tTestmark" color="7" fill="1" visible="yes" active="yes"/>
<layer number="124" name="bTestmark" color="7" fill="1" visible="yes" active="yes"/>
<layer number="125" name="_tNames" color="7" fill="1" visible="yes" active="yes"/>
<layer number="126" name="_bNames" color="7" fill="1" visible="yes" active="yes"/>
<layer number="127" name="_tValues" color="7" fill="1" visible="yes" active="yes"/>
<layer number="128" name="_bValues" color="7" fill="1" visible="yes" active="yes"/>
<layer number="129" name="Mask" color="7" fill="1" visible="yes" active="yes"/>
<layer number="130" name="SMDSTROOK" color="7" fill="1" visible="yes" active="yes"/>
<layer number="131" name="tAdjust" color="7" fill="1" visible="yes" active="yes"/>
<layer number="132" name="bAdjust" color="7" fill="1" visible="yes" active="yes"/>
<layer number="141" name="ASSEMBLY_TOP" color="7" fill="1" visible="no" active="yes"/>
<layer number="142" name="ASSEMBLY_BOTTOM" color="7" fill="1" visible="no" active="yes"/>
<layer number="143" name="PLACE_BOUND_TOP" color="7" fill="1" visible="no" active="yes"/>
<layer number="144" name="Drill_legend" color="7" fill="1" visible="yes" active="yes"/>
<layer number="145" name="NCLEGEND-1-6" color="7" fill="1" visible="no" active="yes"/>
<layer number="146" name="NOTES" color="7" fill="1" visible="no" active="yes"/>
<layer number="147" name="PIN_NUMBER" color="7" fill="1" visible="no" active="yes"/>
<layer number="148" name="TITLEBLOCK" color="7" fill="1" visible="no" active="yes"/>
<layer number="149" name="AREA_PLACEMENT_TOP" color="7" fill="1" visible="no" active="yes"/>
<layer number="150" name="Notes" color="7" fill="1" visible="yes" active="yes"/>
<layer number="151" name="HeatSink" color="7" fill="1" visible="yes" active="yes"/>
<layer number="152" name="_bDocu" color="7" fill="1" visible="yes" active="yes"/>
<layer number="153" name="FabDoc1" color="7" fill="1" visible="yes" active="yes"/>
<layer number="154" name="FabDoc2" color="7" fill="1" visible="yes" active="yes"/>
<layer number="155" name="FabDoc3" color="7" fill="1" visible="yes" active="yes"/>
<layer number="156" name="LIB_REV" color="7" fill="1" visible="no" active="yes"/>
<layer number="157" name="SM_DEFINED_TOP" color="7" fill="1" visible="no" active="yes"/>
<layer number="158" name="SM_DEFINED_BOTTOM" color="7" fill="1" visible="no" active="yes"/>
<layer number="159" name="NCLEGEND-2-3" color="7" fill="1" visible="no" active="yes"/>
<layer number="160" name="NCLEGEND-1-2" color="7" fill="1" visible="no" active="yes"/>
<layer number="161" name="BATTERY" color="7" fill="1" visible="no" active="yes"/>
<layer number="162" name="PLACE_GRID_BOTTOM" color="7" fill="1" visible="no" active="yes"/>
<layer number="163" name="PLACE_GRID_TOP" color="7" fill="1" visible="no" active="yes"/>
<layer number="164" name="SHIELD" color="7" fill="1" visible="no" active="yes"/>
<layer number="165" name="ALL_LAYERS_TL" color="7" fill="1" visible="no" active="yes"/>
<layer number="166" name="TOP_ROOM" color="7" fill="1" visible="no" active="yes"/>
<layer number="167" name="PANEL" color="7" fill="1" visible="no" active="yes"/>
<layer number="168" name="IMPEDANCE_CHART" color="7" fill="1" visible="no" active="yes"/>
<layer number="169" name="FAB_NOTES" color="7" fill="1" visible="no" active="yes"/>
<layer number="170" name="FILM_TITLE_BLOCK" color="7" fill="1" visible="no" active="yes"/>
<layer number="171" name="AREA_NO_TRACKS_BOTTOM" color="7" fill="1" visible="no" active="yes"/>
<layer number="172" name="AREA_NO_TRACKS_L2" color="7" fill="1" visible="no" active="yes"/>
<layer number="173" name="SOLDERPASTE_BOTTOM" color="7" fill="1" visible="no" active="yes"/>
<layer number="174" name="SOLDERPASTE_TOP" color="7" fill="1" visible="no" active="yes"/>
<layer number="175" name="LABLE" color="7" fill="1" visible="no" active="yes"/>
<layer number="176" name="LABLE_B" color="7" fill="1" visible="no" active="yes"/>
<layer number="177" name="ASSY_DATA_SHT1" color="7" fill="1" visible="no" active="yes"/>
<layer number="178" name="ASSY-SHT1" color="7" fill="1" visible="no" active="yes"/>
<layer number="179" name="ASSY-SHT2" color="7" fill="1" visible="no" active="yes"/>
<layer number="180" name="FAB_DATA_SHT1" color="7" fill="1" visible="no" active="yes"/>
<layer number="181" name="PASTE_SECONDARY_TL" color="7" fill="1" visible="no" active="yes"/>
<layer number="182" name="PASTE_PRIMARY_TL" color="7" fill="1" visible="no" active="yes"/>
<layer number="183" name="SM_SECONDARY_TL" color="7" fill="1" visible="no" active="yes"/>
<layer number="184" name="SM_PRIMARY_TL" color="7" fill="1" visible="no" active="yes"/>
<layer number="185" name="ETCH_LAY10_TL" color="7" fill="1" visible="no" active="yes"/>
<layer number="186" name="ETCH_LAY9_TL" color="7" fill="1" visible="no" active="yes"/>
<layer number="187" name="ETCH_LAY8_TL" color="7" fill="1" visible="no" active="yes"/>
<layer number="188" name="ETCH_LAY7_TL" color="7" fill="1" visible="no" active="yes"/>
<layer number="189" name="ETCH_LAY5_TL" color="7" fill="1" visible="no" active="yes"/>
<layer number="190" name="ETCH_LAY4_TL" color="7" fill="1" visible="no" active="yes"/>
<layer number="191" name="ETCH_LAY3_TL" color="7" fill="1" visible="no" active="yes"/>
<layer number="192" name="ETCH_LAY2_TL" color="7" fill="1" visible="no" active="yes"/>
<layer number="193" name="ETCH_LAY1_TL" color="7" fill="1" visible="no" active="yes"/>
<layer number="194" name="ETCH_LAY6_TL" color="7" fill="1" visible="no" active="yes"/>
<layer number="195" name="ETCH_ALL_LAYERS_TL" color="7" fill="1" visible="no" active="yes"/>
<layer number="196" name="ASSEMBLY_NOTES" color="7" fill="1" visible="no" active="yes"/>
<layer number="199" name="Contour" color="7" fill="1" visible="yes" active="yes"/>
<layer number="200" name="200bmp" color="1" fill="10" visible="yes" active="yes"/>
<layer number="201" name="201bmp" color="2" fill="10" visible="yes" active="yes"/>
<layer number="202" name="202bmp" color="3" fill="10" visible="yes" active="yes"/>
<layer number="203" name="203bmp" color="4" fill="10" visible="yes" active="yes"/>
<layer number="204" name="204bmp" color="5" fill="10" visible="yes" active="yes"/>
<layer number="205" name="205bmp" color="6" fill="10" visible="yes" active="yes"/>
<layer number="206" name="206bmp" color="7" fill="10" visible="yes" active="yes"/>
<layer number="207" name="207bmp" color="8" fill="10" visible="yes" active="yes"/>
<layer number="208" name="208bmp" color="9" fill="10" visible="yes" active="yes"/>
<layer number="209" name="209bmp" color="7" fill="1" visible="yes" active="yes"/>
<layer number="210" name="210bmp" color="7" fill="1" visible="yes" active="yes"/>
<layer number="211" name="211bmp" color="7" fill="1" visible="yes" active="yes"/>
<layer number="212" name="212bmp" color="7" fill="1" visible="yes" active="yes"/>
<layer number="213" name="213bmp" color="7" fill="1" visible="yes" active="yes"/>
<layer number="214" name="214bmp" color="7" fill="1" visible="yes" active="yes"/>
<layer number="215" name="215bmp" color="7" fill="1" visible="yes" active="yes"/>
<layer number="216" name="216bmp" color="7" fill="1" visible="yes" active="yes"/>
<layer number="217" name="217bmp" color="18" fill="1" visible="no" active="no"/>
<layer number="218" name="218bmp" color="19" fill="1" visible="no" active="no"/>
<layer number="219" name="219bmp" color="20" fill="1" visible="no" active="no"/>
<layer number="220" name="220bmp" color="21" fill="1" visible="no" active="no"/>
<layer number="221" name="221bmp" color="22" fill="1" visible="no" active="no"/>
<layer number="222" name="222bmp" color="23" fill="1" visible="no" active="no"/>
<layer number="223" name="223bmp" color="24" fill="1" visible="no" active="no"/>
<layer number="224" name="224bmp" color="25" fill="1" visible="no" active="no"/>
<layer number="225" name="225bmp" color="7" fill="1" visible="yes" active="yes"/>
<layer number="226" name="226bmp" color="7" fill="1" visible="yes" active="yes"/>
<layer number="227" name="227bmp" color="7" fill="1" visible="yes" active="yes"/>
<layer number="228" name="228bmp" color="7" fill="1" visible="yes" active="yes"/>
<layer number="229" name="229bmp" color="7" fill="1" visible="yes" active="yes"/>
<layer number="230" name="230bmp" color="7" fill="1" visible="yes" active="yes"/>
<layer number="231" name="231bmp" color="7" fill="1" visible="yes" active="yes"/>
<layer number="232" name="Eagle3D_PG2" color="7" fill="1" visible="yes" active="yes"/>
<layer number="233" name="Eagle3D_PG3" color="7" fill="1" visible="yes" active="yes"/>
<layer number="248" name="Housing" color="7" fill="1" visible="yes" active="yes"/>
<layer number="249" name="Edge" color="7" fill="1" visible="yes" active="yes"/>
<layer number="250" name="Descript" color="3" fill="1" visible="no" active="no"/>
<layer number="251" name="SMDround" color="12" fill="11" visible="no" active="no"/>
<layer number="254" name="cooling" color="7" fill="1" visible="yes" active="yes"/>
<layer number="255" name="routoute" color="7" fill="1" visible="yes" active="yes"/>
</layers>
<schematic xreflabel="%F%N/%S.%C%R" xrefpart="/%S.%C%R">
<libraries>
<library name="SparkFun-PowerSymbols" urn="urn:adsk.eagle:library:530">
<description>&lt;h3&gt;SparkFun Power Symbols&lt;/h3&gt;
This library contains power, ground, and voltage-supply symbols.
&lt;br&gt;
&lt;br&gt;
We've spent an enormous amount of time creating and checking these footprints and parts, but it is &lt;b&gt; the end user's responsibility&lt;/b&gt; to ensure correctness and suitablity for a given componet or application. 
&lt;br&gt;
&lt;br&gt;If you enjoy using this library, please buy one of our products at &lt;a href=" www.sparkfun.com"&gt;SparkFun.com&lt;/a&gt;.
&lt;br&gt;
&lt;br&gt;
&lt;b&gt;Licensing:&lt;/b&gt; Creative Commons ShareAlike 4.0 International - https://creativecommons.org/licenses/by-sa/4.0/ 
&lt;br&gt;
&lt;br&gt;
You are welcome to use this library for commercial purposes. For attribution, we ask that when you begin to sell your device using our footprint, you email us with a link to the product being sold. We want bragging rights that we helped (in a very small part) to create your 8th world wonder. We would like the opportunity to feature your device on our homepage.</description>
<packages>
</packages>
<symbols>
<symbol name="5V" urn="urn:adsk.eagle:symbol:39412/1" library_version="1">
<description>&lt;h3&gt;5V Voltage Supply&lt;/h3&gt;</description>
<wire x1="0.762" y1="1.27" x2="0" y2="2.54" width="0.254" layer="94"/>
<wire x1="0" y1="2.54" x2="-0.762" y2="1.27" width="0.254" layer="94"/>
<pin name="5V" x="0" y="0" visible="off" length="short" direction="sup" rot="R90"/>
<text x="0" y="2.794" size="1.778" layer="96" align="bottom-center">&gt;VALUE</text>
</symbol>
<symbol name="3.3V" urn="urn:adsk.eagle:symbol:39411/1" library_version="1">
<description>&lt;h3&gt;3.3V Voltage Supply&lt;/h3&gt;</description>
<wire x1="0.762" y1="1.27" x2="0" y2="2.54" width="0.254" layer="94"/>
<wire x1="0" y1="2.54" x2="-0.762" y2="1.27" width="0.254" layer="94"/>
<pin name="3.3V" x="0" y="0" visible="off" length="short" direction="sup" rot="R90"/>
<text x="0" y="2.794" size="1.778" layer="96" align="bottom-center">&gt;VALUE</text>
</symbol>
</symbols>
<devicesets>
<deviceset name="5V" urn="urn:adsk.eagle:component:39433/1" prefix="SUPPLY" library_version="1">
<description>&lt;h3&gt;5V Supply Symbol&lt;/h3&gt;
&lt;p&gt;Power supply symbol for a specifically-stated 5V source.&lt;/p&gt;</description>
<gates>
<gate name="G$1" symbol="5V" x="0" y="0"/>
</gates>
<devices>
<device name="">
<technologies>
<technology name=""/>
</technologies>
</device>
</devices>
</deviceset>
<deviceset name="3.3V" urn="urn:adsk.eagle:component:39435/1" prefix="SUPPLY" library_version="1">
<description>&lt;h3&gt;3.3V Supply Symbol&lt;/h3&gt;
&lt;p&gt;Power supply symbol for a specifically-stated 3.3V source.&lt;/p&gt;</description>
<gates>
<gate name="G$1" symbol="3.3V" x="0" y="0"/>
</gates>
<devices>
<device name="">
<technologies>
<technology name=""/>
</technologies>
</device>
</devices>
</deviceset>
</devicesets>
</library>
<library name="supply1" urn="urn:adsk.eagle:library:371">
<description>&lt;b&gt;Supply Symbols&lt;/b&gt;&lt;p&gt;
 GND, VCC, 0V, +5V, -5V, etc.&lt;p&gt;
 Please keep in mind, that these devices are necessary for the
 automatic wiring of the supply signals.&lt;p&gt;
 The pin name defined in the symbol is identical to the net which is to be wired automatically.&lt;p&gt;
 In this library the device names are the same as the pin names of the symbols, therefore the correct signal names appear next to the supply symbols in the schematic.&lt;p&gt;
 &lt;author&gt;Created by librarian@cadsoft.de&lt;/author&gt;</description>
<packages>
</packages>
<symbols>
<symbol name="GND" urn="urn:adsk.eagle:symbol:26925/1" library_version="1">
<wire x1="-1.905" y1="0" x2="1.905" y2="0" width="0.254" layer="94"/>
<text x="-2.54" y="-2.54" size="1.778" layer="96">&gt;VALUE</text>
<pin name="GND" x="0" y="2.54" visible="off" length="short" direction="sup" rot="R270"/>
</symbol>
<symbol name="-5V" urn="urn:adsk.eagle:symbol:26930/1" library_version="1">
<wire x1="-1.27" y1="1.905" x2="0" y2="0" width="0.254" layer="94"/>
<wire x1="0" y1="0" x2="1.27" y2="1.905" width="0.254" layer="94"/>
<text x="-2.54" y="-2.54" size="1.778" layer="96" rot="R90">&gt;VALUE</text>
<pin name="-5V" x="0" y="2.54" visible="off" length="short" direction="sup" rot="R270"/>
</symbol>
</symbols>
<devicesets>
<deviceset name="GND" urn="urn:adsk.eagle:component:26954/1" prefix="GND" library_version="1">
<description>&lt;b&gt;SUPPLY SYMBOL&lt;/b&gt;</description>
<gates>
<gate name="1" symbol="GND" x="0" y="0"/>
</gates>
<devices>
<device name="">
<technologies>
<technology name=""/>
</technologies>
</device>
</devices>
</deviceset>
<deviceset name="-5V" urn="urn:adsk.eagle:component:26958/1" prefix="P-" library_version="1">
<description>&lt;b&gt;SUPPLY SYMBOL&lt;/b&gt;</description>
<gates>
<gate name="1" symbol="-5V" x="0" y="0"/>
</gates>
<devices>
<device name="">
<technologies>
<technology name=""/>
</technologies>
</device>
</devices>
</deviceset>
</devicesets>
</library>
<library name="microbuilder">
<description>&lt;h2&gt;&lt;b&gt;microBuilder.eu&lt;/b&gt; Eagle Footprint Library&lt;/h2&gt;

&lt;p&gt;Footprints for common components used in our projects and products.  This is the same library that we use internally, and it is regularly updated.  The newest version can always be found at &lt;b&gt;www.microBuilder.eu&lt;/b&gt;.  If you find this library useful, please feel free to purchase something from our online store. Please also note that all holes are optimised for metric drill bits!&lt;/p&gt;

&lt;h3&gt;Obligatory Warning&lt;/h3&gt;
&lt;p&gt;While it probably goes without saying, there are no guarantees that the footprints or schematic symbols in this library are flawless, and we make no promises of fitness for production, prototyping or any other purpose. These libraries are provided for information puposes only, and are used at your own discretion.  While we make every effort to produce accurate footprints, and many of the items found in this library have be proven in production, we can't make any promises of suitability for a specific purpose. If you do find any errors, though, please feel free to contact us at www.microbuilder.eu to let us know about it so that we can update the library accordingly!&lt;/p&gt;

&lt;h3&gt;License&lt;/h3&gt;
&lt;p&gt;This work is placed in the public domain, and may be freely used for commercial and non-commercial work with the following conditions:&lt;/p&gt;
&lt;p&gt;THIS SOFTWARE IS PROVIDED ''AS IS'' AND ANY EXPRESS OR IMPLIED WARRANTIES, INCLUDING, BUT NOT LIMITED TO, THE IMPLIED WARRANTIES OF MERCHANTABILITY AND FITNESS FOR A PARTICULAR PURPOSE ARE DISCLAIMED.  IN NO EVENT SHALL THE INSTITUTE OR CONTRIBUTORS BE LIABLE FOR ANY DIRECT, INDIRECT, INCIDENTAL, SPECIAL, EXEMPLARY, OR CONSEQUENTIAL DAMAGES (INCLUDING,  BUT NOT LIMITED TO, PROCUREMENT OF SUBSTITUTE GOODS OR SERVICES; LOSS OF USE, DATA, OR PROFITS; OR BUSINESS INTERRUPTION) HOWEVER CAUSED AND ON ANY THEORY OF LIABILITY, WHETHER IN CONTRACT, STRICT LIABILITY, OR TORT (INCLUDING NEGLIGENCE OR OTHERWISE) ARISING IN ANY WAY OUT OF THE USE OF THIS SOFTWARE, EVEN IF ADVISED OF THE POSSIBILITY OF SUCH DAMAGE.
&lt;/p&gt;</description>
<packages>
<package name="2012">
<wire x1="-1.662" y1="1.245" x2="1.662" y2="1.245" width="0.2032" layer="51"/>
<wire x1="-1.637" y1="-1.245" x2="1.687" y2="-1.245" width="0.2032" layer="51"/>
<wire x1="-3.473" y1="1.483" x2="3.473" y2="1.483" width="0.0508" layer="39"/>
<wire x1="3.473" y1="1.483" x2="3.473" y2="-1.483" width="0.0508" layer="39"/>
<wire x1="3.473" y1="-1.483" x2="-3.473" y2="-1.483" width="0.0508" layer="39"/>
<wire x1="-3.473" y1="-1.483" x2="-3.473" y2="1.483" width="0.0508" layer="39"/>
<wire x1="-3.302" y1="1.524" x2="3.302" y2="1.524" width="0.2032" layer="21"/>
<wire x1="3.302" y1="1.524" x2="3.302" y2="-1.524" width="0.2032" layer="21"/>
<wire x1="3.302" y1="-1.524" x2="-3.302" y2="-1.524" width="0.2032" layer="21"/>
<wire x1="-3.302" y1="-1.524" x2="-3.302" y2="1.524" width="0.2032" layer="21"/>
<smd name="1" x="-2.2" y="0" dx="1.8" dy="2.7" layer="1"/>
<smd name="2" x="2.2" y="0" dx="1.8" dy="2.7" layer="1"/>
<text x="-2.54" y="1.8415" size="0.8128" layer="25" ratio="18">&gt;NAME</text>
<text x="-2.667" y="-2.159" size="0.4064" layer="27" ratio="10">&gt;VALUE</text>
<rectangle x1="-2.4892" y1="-1.3208" x2="-1.6393" y2="1.3292" layer="51"/>
<rectangle x1="1.651" y1="-1.3208" x2="2.5009" y2="1.3292" layer="51"/>
</package>
<package name="2512">
<description>&lt;b&gt;RESISTOR 2512 (Metric 6432)&lt;/b&gt;</description>
<wire x1="-2.362" y1="1.473" x2="2.387" y2="1.473" width="0.2032" layer="51"/>
<wire x1="-2.362" y1="-1.473" x2="2.387" y2="-1.473" width="0.2032" layer="51"/>
<wire x1="-3.973" y1="1.983" x2="3.973" y2="1.983" width="0.0508" layer="39"/>
<wire x1="3.973" y1="1.983" x2="3.973" y2="-1.983" width="0.0508" layer="39"/>
<wire x1="3.973" y1="-1.983" x2="-3.973" y2="-1.983" width="0.0508" layer="39"/>
<wire x1="-3.973" y1="-1.983" x2="-3.973" y2="1.983" width="0.0508" layer="39"/>
<smd name="1" x="-2.8" y="0" dx="1.8" dy="3.2" layer="1"/>
<smd name="2" x="2.8" y="0" dx="1.8" dy="3.2" layer="1"/>
<text x="-3.683" y="1.905" size="0.8128" layer="25" ratio="18">&gt;NAME</text>
<text x="-3.556" y="-2.286" size="0.4064" layer="27" ratio="10">&gt;VALUE</text>
<rectangle x1="-3.2004" y1="-1.5494" x2="-2.3505" y2="1.5507" layer="51"/>
<rectangle x1="2.3622" y1="-1.5494" x2="3.2121" y2="1.5507" layer="51"/>
<rectangle x1="-0.5001" y1="-1" x2="0.5001" y2="1" layer="35"/>
</package>
<package name="_0402">
<description>&lt;b&gt; 0402&lt;/b&gt;</description>
<wire x1="-0.245" y1="0.174" x2="0.245" y2="0.174" width="0.1016" layer="51"/>
<wire x1="0.245" y1="-0.174" x2="-0.245" y2="-0.174" width="0.1016" layer="51"/>
<wire x1="-1.0573" y1="0.5557" x2="1.0573" y2="0.5557" width="0.2032" layer="21"/>
<wire x1="1.0573" y1="0.5557" x2="1.0573" y2="-0.5556" width="0.2032" layer="21"/>
<wire x1="1.0573" y1="-0.5556" x2="-1.0573" y2="-0.5557" width="0.2032" layer="21"/>
<wire x1="-1.0573" y1="-0.5557" x2="-1.0573" y2="0.5557" width="0.2032" layer="21"/>
<smd name="1" x="-0.508" y="0" dx="0.6" dy="0.6" layer="1"/>
<smd name="2" x="0.508" y="0" dx="0.6" dy="0.6" layer="1"/>
<text x="-0.9525" y="0.7939" size="0.8128" layer="25" ratio="18">&gt;NAME</text>
<text x="-0.9525" y="-1.3336" size="0.4064" layer="27" ratio="10">&gt;VALUE</text>
<rectangle x1="-0.0794" y1="-0.2381" x2="0.0794" y2="0.2381" layer="35"/>
<rectangle x1="0.25" y1="-0.25" x2="0.5" y2="0.25" layer="51"/>
<rectangle x1="-0.5" y1="-0.25" x2="-0.25" y2="0.25" layer="51"/>
</package>
<package name="_0402MP">
<description>&lt;b&gt;0402 MicroPitch&lt;p&gt;</description>
<wire x1="-0.245" y1="0.174" x2="0.245" y2="0.174" width="0.1016" layer="51"/>
<wire x1="0.245" y1="-0.174" x2="-0.245" y2="-0.174" width="0.1016" layer="51"/>
<wire x1="0" y1="0.127" x2="0" y2="-0.127" width="0.2032" layer="21"/>
<smd name="1" x="-0.508" y="0" dx="0.5" dy="0.5" layer="1"/>
<smd name="2" x="0.508" y="0" dx="0.5" dy="0.5" layer="1"/>
<text x="-0.635" y="0.4763" size="0.6096" layer="25" ratio="18">&gt;NAME</text>
<text x="-0.635" y="-0.7938" size="0.4064" layer="27" ratio="10">&gt;VALUE</text>
<rectangle x1="-0.1" y1="-0.2" x2="0.1" y2="0.2" layer="35"/>
<rectangle x1="-0.5" y1="-0.25" x2="-0.254" y2="0.25" layer="51"/>
<rectangle x1="0.2588" y1="-0.25" x2="0.5" y2="0.25" layer="51"/>
</package>
<package name="_0603">
<description>&lt;b&gt;0603&lt;/b&gt;</description>
<wire x1="-0.432" y1="-0.306" x2="0.432" y2="-0.306" width="0.1016" layer="51"/>
<wire x1="0.432" y1="0.306" x2="-0.432" y2="0.306" width="0.1016" layer="51"/>
<wire x1="-1.4605" y1="0.635" x2="1.4605" y2="0.635" width="0.2032" layer="21"/>
<wire x1="1.4605" y1="0.635" x2="1.4605" y2="-0.635" width="0.2032" layer="21"/>
<wire x1="1.4605" y1="-0.635" x2="-1.4605" y2="-0.635" width="0.2032" layer="21"/>
<wire x1="-1.4605" y1="-0.635" x2="-1.4605" y2="0.635" width="0.2032" layer="21"/>
<smd name="1" x="-0.762" y="0" dx="0.9" dy="0.8" layer="1"/>
<smd name="2" x="0.762" y="0" dx="0.9" dy="0.8" layer="1"/>
<text x="-1.27" y="0.9525" size="0.8128" layer="25" ratio="18">&gt;NAME</text>
<text x="-1.27" y="-1.4923" size="0.4064" layer="27" ratio="10">&gt;VALUE</text>
<rectangle x1="0.4318" y1="-0.4" x2="0.8382" y2="0.4" layer="51"/>
<rectangle x1="-0.8382" y1="-0.4" x2="-0.4318" y2="0.4" layer="51"/>
<rectangle x1="-0.1999" y1="-0.4001" x2="0.1999" y2="0.4001" layer="35"/>
</package>
<package name="_0603MP">
<description>&lt;b&gt;0603 MicroPitch&lt;/b&gt;</description>
<wire x1="-0.432" y1="-0.306" x2="0.432" y2="-0.306" width="0.1016" layer="51"/>
<wire x1="0.432" y1="0.306" x2="-0.432" y2="0.306" width="0.1016" layer="51"/>
<wire x1="0" y1="0.254" x2="0" y2="-0.254" width="0.2032" layer="21"/>
<smd name="1" x="-0.762" y="0" dx="0.8" dy="0.8" layer="1"/>
<smd name="2" x="0.762" y="0" dx="0.8" dy="0.8" layer="1"/>
<text x="-0.9525" y="0.635" size="0.8128" layer="25" ratio="18">&gt;NAME</text>
<text x="-0.9525" y="-0.9525" size="0.4064" layer="27" ratio="10">&gt;VALUE</text>
<rectangle x1="0.4318" y1="-0.4" x2="0.8" y2="0.4" layer="51"/>
<rectangle x1="-0.8" y1="-0.4" x2="-0.4318" y2="0.4" layer="51"/>
<rectangle x1="-0.1999" y1="-0.25" x2="0.1999" y2="0.25" layer="35"/>
</package>
<package name="_0805">
<description>&lt;b&gt;0805&lt;/b&gt;</description>
<wire x1="-0.41" y1="0.585" x2="0.41" y2="0.585" width="0.1016" layer="51"/>
<wire x1="-0.41" y1="-0.585" x2="0.41" y2="-0.585" width="0.1016" layer="51"/>
<wire x1="-1.905" y1="0.889" x2="1.905" y2="0.889" width="0.2032" layer="21"/>
<wire x1="1.905" y1="0.889" x2="1.905" y2="-0.889" width="0.2032" layer="21"/>
<wire x1="1.905" y1="-0.889" x2="-1.905" y2="-0.889" width="0.2032" layer="21"/>
<wire x1="-1.905" y1="-0.889" x2="-1.905" y2="0.889" width="0.2032" layer="21"/>
<smd name="1" x="-1.016" y="0" dx="1.2" dy="1.3" layer="1"/>
<smd name="2" x="1.016" y="0" dx="1.2" dy="1.3" layer="1"/>
<text x="-1.5875" y="1.27" size="0.8128" layer="25" ratio="18">&gt;NAME</text>
<text x="-1.5874" y="-1.651" size="0.4064" layer="27" ratio="10">&gt;VALUE</text>
<rectangle x1="0.4064" y1="-0.65" x2="1.0564" y2="0.65" layer="51"/>
<rectangle x1="-1.0668" y1="-0.65" x2="-0.4168" y2="0.65" layer="51"/>
<rectangle x1="-0.1999" y1="-0.5001" x2="0.1999" y2="0.5001" layer="35"/>
</package>
<package name="_0805MP">
<description>&lt;b&gt;0805 MicroPitch&lt;/b&gt;</description>
<wire x1="-0.51" y1="0.535" x2="0.51" y2="0.535" width="0.1016" layer="51"/>
<wire x1="-0.51" y1="-0.535" x2="0.51" y2="-0.535" width="0.1016" layer="51"/>
<wire x1="0" y1="0.508" x2="0" y2="-0.508" width="0.2032" layer="21"/>
<smd name="1" x="-1.016" y="0" dx="1.2" dy="1.3" layer="1"/>
<smd name="2" x="1.016" y="0" dx="1.2" dy="1.3" layer="1"/>
<text x="-1.5875" y="0.9525" size="0.8128" layer="25" ratio="18">&gt;NAME</text>
<text x="-1.5875" y="-1.27" size="0.4064" layer="27" ratio="10">&gt;VALUE</text>
<rectangle x1="0.4064" y1="-0.65" x2="1" y2="0.65" layer="51"/>
<rectangle x1="-1" y1="-0.65" x2="-0.4168" y2="0.65" layer="51"/>
<rectangle x1="-0.1999" y1="-0.5001" x2="0.1999" y2="0.5001" layer="35"/>
</package>
<package name="0603-MINI">
<description>0603-Mini
&lt;p&gt;Mini footprint for dense boards&lt;/p&gt;</description>
<wire x1="-1.346" y1="0.583" x2="1.346" y2="0.583" width="0.0508" layer="39"/>
<wire x1="1.346" y1="0.583" x2="1.346" y2="-0.583" width="0.0508" layer="39"/>
<wire x1="1.346" y1="-0.583" x2="-1.346" y2="-0.583" width="0.0508" layer="39"/>
<wire x1="-1.346" y1="-0.583" x2="-1.346" y2="0.583" width="0.0508" layer="39"/>
<wire x1="-1.45" y1="-0.7" x2="-1.45" y2="0.7" width="0.2032" layer="21"/>
<wire x1="-1.45" y1="0.7" x2="1.45" y2="0.7" width="0.2032" layer="21"/>
<wire x1="1.45" y1="0.7" x2="1.45" y2="-0.7" width="0.2032" layer="21"/>
<wire x1="1.45" y1="-0.7" x2="-1.45" y2="-0.7" width="0.2032" layer="21"/>
<wire x1="-0.356" y1="0.432" x2="0.356" y2="0.432" width="0.1016" layer="51"/>
<wire x1="-0.356" y1="-0.419" x2="0.356" y2="-0.419" width="0.1016" layer="51"/>
<smd name="1" x="-0.75" y="0" dx="0.9" dy="0.9" layer="1"/>
<smd name="2" x="0.75" y="0" dx="0.9" dy="0.9" layer="1"/>
<text x="1.524" y="-0.0635" size="0.8128" layer="25" ratio="18">&gt;NAME</text>
<text x="1.524" y="-0.635" size="0.4064" layer="27" ratio="10">&gt;VALUE</text>
<rectangle x1="-0.8382" y1="-0.4699" x2="-0.3381" y2="0.4801" layer="51"/>
<rectangle x1="0.3302" y1="-0.4699" x2="0.8303" y2="0.4801" layer="51"/>
</package>
<package name="0805_NOTHERMALS">
<wire x1="-1.873" y1="0.883" x2="1.873" y2="0.883" width="0.0508" layer="39"/>
<wire x1="1.873" y1="-0.883" x2="-1.873" y2="-0.883" width="0.0508" layer="39"/>
<wire x1="-1.873" y1="-0.883" x2="-1.873" y2="0.883" width="0.0508" layer="39"/>
<wire x1="-0.381" y1="0.66" x2="0.381" y2="0.66" width="0.1016" layer="51"/>
<wire x1="-0.356" y1="-0.66" x2="0.381" y2="-0.66" width="0.1016" layer="51"/>
<wire x1="1.873" y1="0.883" x2="1.873" y2="-0.883" width="0.0508" layer="39"/>
<wire x1="1.85" y1="1" x2="1.85" y2="-1" width="0.2032" layer="21"/>
<wire x1="1.85" y1="-1" x2="-1.85" y2="-1" width="0.2032" layer="21"/>
<wire x1="-1.85" y1="-1" x2="-1.85" y2="1" width="0.2032" layer="21"/>
<wire x1="-1.85" y1="1" x2="1.85" y2="1" width="0.2032" layer="21"/>
<smd name="1" x="-0.95" y="0" dx="1.3" dy="1.5" layer="1" thermals="no"/>
<smd name="2" x="0.95" y="0" dx="1.3" dy="1.5" layer="1" thermals="no"/>
<text x="2.032" y="-0.127" size="0.8128" layer="25" ratio="18">&gt;NAME</text>
<text x="2.032" y="-0.762" size="0.4064" layer="27" ratio="10">&gt;VALUE</text>
<rectangle x1="-1.0922" y1="-0.7239" x2="-0.3421" y2="0.7262" layer="51"/>
<rectangle x1="0.3556" y1="-0.7239" x2="1.1057" y2="0.7262" layer="51"/>
</package>
<package name="0805-NO">
<wire x1="-0.381" y1="0.66" x2="0.381" y2="0.66" width="0.1016" layer="51"/>
<wire x1="-0.356" y1="-0.66" x2="0.381" y2="-0.66" width="0.1016" layer="51"/>
<smd name="1" x="-0.95" y="0" dx="1.3" dy="1.5" layer="1"/>
<smd name="2" x="0.95" y="0" dx="1.3" dy="1.5" layer="1"/>
<text x="2.032" y="-0.127" size="0.8128" layer="25" ratio="18">&gt;NAME</text>
<text x="2.032" y="-0.762" size="0.4064" layer="27" ratio="10">&gt;VALUE</text>
<rectangle x1="-1.0922" y1="-0.7239" x2="-0.3421" y2="0.7262" layer="51"/>
<rectangle x1="0.3556" y1="-0.7239" x2="1.1057" y2="0.7262" layer="51"/>
<wire x1="0" y1="0.508" x2="0" y2="-0.508" width="0.3048" layer="21"/>
</package>
<package name="0805_10MGAP">
<wire x1="-0.381" y1="0.66" x2="0.381" y2="0.66" width="0.1016" layer="51"/>
<wire x1="-0.356" y1="-0.66" x2="0.381" y2="-0.66" width="0.1016" layer="51"/>
<smd name="1" x="-1.05" y="0" dx="1.2" dy="1.5" layer="1"/>
<smd name="2" x="1.05" y="0" dx="1.2" dy="1.5" layer="1"/>
<text x="2.032" y="-0.127" size="0.8128" layer="25" ratio="18">&gt;NAME</text>
<text x="2.032" y="-0.762" size="0.4064" layer="27" ratio="10">&gt;VALUE</text>
<rectangle x1="-1.0922" y1="-0.7239" x2="-0.3421" y2="0.7262" layer="51"/>
<rectangle x1="0.3556" y1="-0.7239" x2="1.1057" y2="0.7262" layer="51"/>
<wire x1="0" y1="0.508" x2="0" y2="-0.508" width="0.3048" layer="21"/>
</package>
<package name="0603-NO">
<wire x1="-1.473" y1="0.729" x2="1.473" y2="0.729" width="0.0508" layer="39"/>
<wire x1="1.473" y1="0.729" x2="1.473" y2="-0.729" width="0.0508" layer="39"/>
<wire x1="1.473" y1="-0.729" x2="-1.473" y2="-0.729" width="0.0508" layer="39"/>
<wire x1="-1.473" y1="-0.729" x2="-1.473" y2="0.729" width="0.0508" layer="39"/>
<wire x1="-0.356" y1="0.432" x2="0.356" y2="0.432" width="0.1016" layer="51"/>
<wire x1="-0.356" y1="-0.419" x2="0.356" y2="-0.419" width="0.1016" layer="51"/>
<smd name="1" x="-0.85" y="0" dx="1.1" dy="1" layer="1"/>
<smd name="2" x="0.85" y="0" dx="1.1" dy="1" layer="1"/>
<text x="1.778" y="-0.127" size="0.8128" layer="25" font="vector" ratio="18">&gt;NAME</text>
<text x="1.778" y="-0.762" size="0.4064" layer="27" font="vector" ratio="10">&gt;VALUE</text>
<rectangle x1="-0.8382" y1="-0.4699" x2="-0.3381" y2="0.4801" layer="51"/>
<rectangle x1="0.3302" y1="-0.4699" x2="0.8303" y2="0.4801" layer="51"/>
<rectangle x1="-0.1999" y1="-0.3" x2="0.1999" y2="0.3" layer="35"/>
</package>
<package name="_1206">
<wire x1="0.9525" y1="-0.8128" x2="-0.9652" y2="-0.8128" width="0.1016" layer="51"/>
<wire x1="0.9525" y1="0.8128" x2="-0.9652" y2="0.8128" width="0.1016" layer="51"/>
<wire x1="-2.286" y1="1.143" x2="2.286" y2="1.143" width="0.2032" layer="21"/>
<wire x1="2.286" y1="1.143" x2="2.286" y2="-1.143" width="0.2032" layer="21"/>
<wire x1="2.286" y1="-1.143" x2="-2.286" y2="-1.143" width="0.2032" layer="21"/>
<wire x1="-2.286" y1="-1.143" x2="-2.286" y2="1.143" width="0.2032" layer="21"/>
<smd name="2" x="1.27" y="0" dx="1.4" dy="1.8" layer="1"/>
<smd name="1" x="-1.27" y="0" dx="1.4" dy="1.8" layer="1"/>
<rectangle x1="-1.6891" y1="-0.8763" x2="-0.9525" y2="0.8763" layer="51"/>
<rectangle x1="0.9525" y1="-0.8763" x2="1.6891" y2="0.8763" layer="51"/>
<rectangle x1="-0.3" y1="-0.7" x2="0.3" y2="0.7" layer="35"/>
<text x="-2.2225" y="1.5113" size="0.8128" layer="25" ratio="18">&gt;NAME</text>
<text x="-2.2225" y="-1.8288" size="0.4064" layer="27" ratio="10">&gt;VALUE</text>
</package>
<package name="_1206MP">
<wire x1="1.0525" y1="-0.7128" x2="-1.0652" y2="-0.7128" width="0.1016" layer="51"/>
<wire x1="1.0525" y1="0.7128" x2="-1.0652" y2="0.7128" width="0.1016" layer="51"/>
<wire x1="-0.635" y1="0.635" x2="0.635" y2="0.635" width="0.2032" layer="21"/>
<wire x1="-0.635" y1="-0.635" x2="0.635" y2="-0.635" width="0.2032" layer="21"/>
<smd name="2" x="1.524" y="0" dx="1.3" dy="1.6" layer="1"/>
<smd name="1" x="-1.524" y="0" dx="1.3" dy="1.6" layer="1"/>
<text x="-2.2225" y="1.1113" size="0.8128" layer="25" ratio="18">&gt;NAME</text>
<text x="-2.2225" y="-1.4288" size="0.4064" layer="27" ratio="10">&gt;VALUE</text>
<rectangle x1="-1.6" y1="-0.8" x2="-0.9" y2="0.8" layer="51"/>
<rectangle x1="-0.3" y1="-0.7" x2="0.3" y2="0.7" layer="35"/>
<rectangle x1="0.9001" y1="-0.8" x2="1.6" y2="0.8" layer="51" rot="R180"/>
</package>
<package name="MSOP10">
<description>10-Lead Mini Small Outline Package [MSOP]</description>
<wire x1="-1.4" y1="1.4" x2="1.4" y2="1.4" width="0.2032" layer="21"/>
<wire x1="1.4" y1="1.4" x2="1.4" y2="-1.4" width="0.2032" layer="21"/>
<wire x1="1.4" y1="-1.4" x2="-1.4" y2="-1.4" width="0.2032" layer="21"/>
<wire x1="-1.4" y1="-1.4" x2="-1.4" y2="1.4" width="0.2032" layer="21"/>
<wire x1="-0.8" y1="-1.1" x2="-0.8" y2="-0.5" width="0.2032" layer="21" curve="-180"/>
<wire x1="-0.8" y1="-0.5" x2="-0.8" y2="-1.1" width="0.2032" layer="21"/>
<smd name="1" x="-1" y="-2.1131" dx="0.25" dy="1" layer="1"/>
<smd name="2" x="-0.5" y="-2.1131" dx="0.25" dy="1" layer="1"/>
<smd name="3" x="0" y="-2.1131" dx="0.25" dy="1" layer="1"/>
<smd name="4" x="0.5" y="-2.1131" dx="0.25" dy="1" layer="1"/>
<smd name="5" x="1" y="-2.1131" dx="0.25" dy="1" layer="1"/>
<smd name="6" x="1" y="2.1131" dx="0.25" dy="1" layer="1" rot="R180"/>
<smd name="7" x="0.5" y="2.1131" dx="0.25" dy="1" layer="1" rot="R180"/>
<smd name="8" x="0" y="2.1131" dx="0.25" dy="1" layer="1" rot="R180"/>
<smd name="9" x="-0.5" y="2.1131" dx="0.25" dy="1" layer="1" rot="R180"/>
<smd name="10" x="-1" y="2.1131" dx="0.25" dy="1" layer="1" rot="R180"/>
<text x="-1.778" y="-1.524" size="0.8128" layer="25" ratio="18" rot="R90">&gt;NAME</text>
<text x="2.54" y="-1.524" size="0.4064" layer="27" ratio="10" rot="R90">&gt;VALUE</text>
<rectangle x1="-1.1244" y1="-2.5" x2="-0.8744" y2="-1.5" layer="51"/>
<rectangle x1="-0.6244" y1="-2.5" x2="-0.3744" y2="-1.5" layer="51"/>
<rectangle x1="-0.1244" y1="-2.5" x2="0.1256" y2="-1.5" layer="51"/>
<rectangle x1="0.3756" y1="-2.5" x2="0.6256" y2="-1.5" layer="51"/>
<rectangle x1="0.8756" y1="-2.5" x2="1.1256" y2="-1.5" layer="51"/>
<rectangle x1="0.8744" y1="1.5" x2="1.1244" y2="2.5" layer="51" rot="R180"/>
<rectangle x1="0.3744" y1="1.5" x2="0.6244" y2="2.5" layer="51" rot="R180"/>
<rectangle x1="-0.1256" y1="1.5" x2="0.1244" y2="2.5" layer="51" rot="R180"/>
<rectangle x1="-0.6256" y1="1.5" x2="-0.3756" y2="2.5" layer="51" rot="R180"/>
<rectangle x1="-1.1256" y1="1.5" x2="-0.8756" y2="2.5" layer="51" rot="R180"/>
</package>
</packages>
<symbols>
<symbol name="RESISTOR">
<wire x1="-2.54" y1="1.27" x2="2.54" y2="1.27" width="0.254" layer="94"/>
<wire x1="2.54" y1="1.27" x2="2.54" y2="-1.27" width="0.254" layer="94"/>
<wire x1="2.54" y1="-1.27" x2="-2.54" y2="-1.27" width="0.254" layer="94"/>
<wire x1="-2.54" y1="-1.27" x2="-2.54" y2="1.27" width="0.254" layer="94"/>
<text x="0" y="2.54" size="1.27" layer="95" font="vector" align="center">&gt;NAME</text>
<text x="0" y="0" size="1.016" layer="96" font="vector" ratio="15" align="center">&gt;VALUE</text>
<pin name="1" x="-5.08" y="0" visible="off" length="short" direction="pas" swaplevel="1"/>
<pin name="2" x="5.08" y="0" visible="off" length="short" direction="pas" swaplevel="1" rot="R180"/>
</symbol>
<symbol name="CAPACITOR">
<wire x1="0" y1="0.762" x2="0" y2="0" width="0.1524" layer="94"/>
<wire x1="0" y1="2.54" x2="0" y2="1.778" width="0.1524" layer="94"/>
<text x="-2.29" y="1.25" size="1.27" layer="95" font="vector" rot="R90" align="center">&gt;NAME</text>
<text x="2.3" y="1.25" size="1.27" layer="96" font="vector" rot="R90" align="center">&gt;VALUE</text>
<rectangle x1="-1.27" y1="0.508" x2="1.27" y2="1.016" layer="94"/>
<rectangle x1="-1.27" y1="1.524" x2="1.27" y2="2.032" layer="94"/>
<pin name="1" x="0" y="5.08" visible="off" length="short" direction="pas" swaplevel="1" rot="R270"/>
<pin name="2" x="0" y="-2.54" visible="off" length="short" direction="pas" swaplevel="1" rot="R90"/>
</symbol>
<symbol name="ADS1015">
<pin name="AIN0" x="-15.24" y="2.54" length="short"/>
<pin name="AIN1" x="-15.24" y="0" length="short"/>
<pin name="AIN2" x="-15.24" y="-2.54" length="short"/>
<pin name="AIN3" x="-15.24" y="-5.08" length="short"/>
<pin name="VDD" x="15.24" y="7.62" length="short" rot="R180"/>
<pin name="GND" x="15.24" y="-10.16" length="short" rot="R180"/>
<pin name="ADDR" x="15.24" y="-2.54" length="short" rot="R180"/>
<pin name="SCL" x="15.24" y="2.54" length="short" rot="R180"/>
<pin name="SDA" x="15.24" y="0" length="short" rot="R180"/>
<pin name="ALERT" x="15.24" y="-5.08" length="short" rot="R180"/>
<wire x1="-12.7" y1="-12.7" x2="-12.7" y2="10.16" width="0.254" layer="94"/>
<wire x1="-12.7" y1="10.16" x2="12.7" y2="10.16" width="0.254" layer="94" style="shortdash"/>
<wire x1="12.7" y1="10.16" x2="12.7" y2="-12.7" width="0.254" layer="94"/>
<wire x1="12.7" y1="-12.7" x2="-12.7" y2="-12.7" width="0.254" layer="94" style="shortdash"/>
<text x="-5.08" y="15.24" size="1.778" layer="94">ADS1015</text>
<text x="-10.16" y="12.7" size="1.778" layer="94">12-Bit I²C ADC</text>
<wire x1="-12.7" y1="17.78" x2="12.7" y2="17.78" width="0.254" layer="94"/>
<wire x1="-12.7" y1="17.78" x2="-12.7" y2="10.16" width="0.254" layer="94"/>
<wire x1="12.7" y1="17.78" x2="12.7" y2="10.16" width="0.254" layer="94"/>
<wire x1="12.7" y1="-20.32" x2="-12.7" y2="-20.32" width="0.254" layer="94"/>
<wire x1="-12.7" y1="-12.7" x2="-12.7" y2="-20.32" width="0.254" layer="94"/>
<wire x1="12.7" y1="-12.7" x2="12.7" y2="-20.32" width="0.254" layer="94"/>
<text x="-11.43" y="-16.51" size="1.778" layer="94">VDD:</text>
<text x="-1.27" y="-16.51" size="1.778" layer="94">2.0-5.5V</text>
<text x="-11.43" y="-19.05" size="1.778" layer="94">Temp:</text>
<text x="-2.54" y="-19.05" size="1.778" layer="94">-40-125°C</text>
<text x="-12.7" y="20.32" size="1.778" layer="95">&gt;NAME</text>
<text x="-12.7" y="-22.86" size="1.778" layer="96">&gt;VALUE</text>
</symbol>
</symbols>
<devicesets>
<deviceset name="RESISTOR" prefix="R" uservalue="yes">
<description>&lt;p&gt;&lt;b&gt;Resistors&lt;/b&gt;&lt;/p&gt;
&lt;p&gt;For new designs, use the packages preceded by an '_' character since they are more reliable:&lt;/p&gt;
&lt;p&gt;The following footprints should be used on most boards:&lt;/p&gt;
&lt;ul&gt;
&lt;li&gt;&lt;b&gt;_0402&lt;/b&gt; - Standard footprint for regular board layouts&lt;/li&gt;
&lt;li&gt;&lt;b&gt;_0603&lt;/b&gt; - Standard footprint for regular board layouts&lt;/li&gt;
&lt;li&gt;&lt;b&gt;_0805&lt;/b&gt; - Standard footprint for regular board layouts&lt;/li&gt;
&lt;li&gt;&lt;b&gt;_1206&lt;/b&gt; - Standard footprint for regular board layouts&lt;/li&gt;
&lt;/ul&gt;
&lt;p&gt;For extremely tight-pitch boards where space is at a premium, the following 'micro-pitch' footprints can be used (smaller pads, no silkscreen outline, etc.):&lt;/p&gt;
&lt;ul&gt;
&lt;li&gt;&lt;b&gt;_0402MP&lt;/b&gt; - Micro-pitch footprint for very dense/compact boards&lt;/li&gt;
&lt;li&gt;&lt;b&gt;_0603MP&lt;/b&gt; - Micro-pitch footprint for very dense/compact boards&lt;/li&gt;
&lt;li&gt;&lt;b&gt;_0805MP&lt;/b&gt; - Micro-pitch footprint for very dense/compact boards&lt;/li&gt;
&lt;li&gt;&lt;b&gt;_1206MP&lt;/b&gt; - Micro-pitch footprint for very dense/compact boards&lt;/li&gt;
&lt;/ul&gt;</description>
<gates>
<gate name="G$1" symbol="RESISTOR" x="0" y="0"/>
</gates>
<devices>
<device name="0603MINI" package="0603-MINI">
<connects>
<connect gate="G$1" pin="1" pad="1"/>
<connect gate="G$1" pin="2" pad="2"/>
</connects>
<technologies>
<technology name=""/>
</technologies>
</device>
<device name="2012" package="2012">
<connects>
<connect gate="G$1" pin="1" pad="1"/>
<connect gate="G$1" pin="2" pad="2"/>
</connects>
<technologies>
<technology name=""/>
</technologies>
</device>
<device name="0805_NOTHERMALS" package="0805_NOTHERMALS">
<connects>
<connect gate="G$1" pin="1" pad="1"/>
<connect gate="G$1" pin="2" pad="2"/>
</connects>
<technologies>
<technology name=""/>
</technologies>
</device>
<device name="2512" package="2512">
<connects>
<connect gate="G$1" pin="1" pad="1"/>
<connect gate="G$1" pin="2" pad="2"/>
</connects>
<technologies>
<technology name=""/>
</technologies>
</device>
<device name="_0402" package="_0402">
<connects>
<connect gate="G$1" pin="1" pad="1"/>
<connect gate="G$1" pin="2" pad="2"/>
</connects>
<technologies>
<technology name=""/>
</technologies>
</device>
<device name="_0402MP" package="_0402MP">
<connects>
<connect gate="G$1" pin="1" pad="1"/>
<connect gate="G$1" pin="2" pad="2"/>
</connects>
<technologies>
<technology name=""/>
</technologies>
</device>
<device name="_0603" package="_0603">
<connects>
<connect gate="G$1" pin="1" pad="1"/>
<connect gate="G$1" pin="2" pad="2"/>
</connects>
<technologies>
<technology name=""/>
</technologies>
</device>
<device name="_0603MP" package="_0603MP">
<connects>
<connect gate="G$1" pin="1" pad="1"/>
<connect gate="G$1" pin="2" pad="2"/>
</connects>
<technologies>
<technology name=""/>
</technologies>
</device>
<device name="_0805" package="_0805">
<connects>
<connect gate="G$1" pin="1" pad="1"/>
<connect gate="G$1" pin="2" pad="2"/>
</connects>
<technologies>
<technology name=""/>
</technologies>
</device>
<device name="_0805MP" package="_0805MP">
<connects>
<connect gate="G$1" pin="1" pad="1"/>
<connect gate="G$1" pin="2" pad="2"/>
</connects>
<technologies>
<technology name=""/>
</technologies>
</device>
<device name="0805_NOOUTLINE" package="0805-NO">
<connects>
<connect gate="G$1" pin="1" pad="1"/>
<connect gate="G$1" pin="2" pad="2"/>
</connects>
<technologies>
<technology name=""/>
</technologies>
</device>
<device name="_0603_NOOUT" package="0603-NO">
<connects>
<connect gate="G$1" pin="1" pad="1"/>
<connect gate="G$1" pin="2" pad="2"/>
</connects>
<technologies>
<technology name=""/>
</technologies>
</device>
<device name="_1206" package="_1206">
<connects>
<connect gate="G$1" pin="1" pad="1"/>
<connect gate="G$1" pin="2" pad="2"/>
</connects>
<technologies>
<technology name=""/>
</technologies>
</device>
<device name="_1206MP" package="_1206MP">
<connects>
<connect gate="G$1" pin="1" pad="1"/>
<connect gate="G$1" pin="2" pad="2"/>
</connects>
<technologies>
<technology name=""/>
</technologies>
</device>
</devices>
</deviceset>
<deviceset name="CAP_CERAMIC" prefix="C" uservalue="yes">
<description>&lt;p&gt;&lt;b&gt;Ceramic Capacitors&lt;/b&gt;&lt;/p&gt;
&lt;p&gt;For new designs, use the packages preceded by an '_' character since they are more reliable:&lt;/p&gt;
&lt;p&gt;The following footprints should be used on most boards:&lt;/p&gt;
&lt;ul&gt;
&lt;li&gt;&lt;b&gt;_0402&lt;/b&gt; - Standard footprint for regular board layouts&lt;/li&gt;
&lt;li&gt;&lt;b&gt;_0603&lt;/b&gt; - Standard footprint for regular board layouts&lt;/li&gt;
&lt;li&gt;&lt;b&gt;_0805&lt;/b&gt; - Standard footprint for regular board layouts&lt;/li&gt;
&lt;li&gt;&lt;b&gt;_1206&lt;/b&gt; - Standard footprint for regular board layouts&lt;/li&gt;
&lt;/ul&gt;
&lt;p&gt;For extremely tight-pitch boards where space is at a premium, the following 'micro-pitch' footprints can be used (smaller pads, no silkscreen outline, etc.):&lt;/p&gt;
&lt;ul&gt;
&lt;li&gt;&lt;b&gt;_0402MP&lt;/b&gt; - Micro-pitch footprint for very dense/compact boards&lt;/li&gt;
&lt;li&gt;&lt;b&gt;_0603MP&lt;/b&gt; - Micro-pitch footprint for very dense/compact boards&lt;/li&gt;
&lt;li&gt;&lt;b&gt;_0805MP&lt;/b&gt; - Micro-pitch footprint for very dense/compact boards&lt;/li&gt;
&lt;li&gt;&lt;b&gt;_1206MP&lt;/b&gt; - Micro-pitch footprint for very dense/compact boards&lt;/li&gt;
&lt;/ul&gt;</description>
<gates>
<gate name="G$1" symbol="CAPACITOR" x="0" y="-2.54"/>
</gates>
<devices>
<device name="0603MINI" package="0603-MINI">
<connects>
<connect gate="G$1" pin="1" pad="1"/>
<connect gate="G$1" pin="2" pad="2"/>
</connects>
<technologies>
<technology name=""/>
</technologies>
</device>
<device name="0805-NOTHERMALS" package="0805_NOTHERMALS">
<connects>
<connect gate="G$1" pin="1" pad="1"/>
<connect gate="G$1" pin="2" pad="2"/>
</connects>
<technologies>
<technology name=""/>
</technologies>
</device>
<device name="_0402" package="_0402">
<connects>
<connect gate="G$1" pin="1" pad="1"/>
<connect gate="G$1" pin="2" pad="2"/>
</connects>
<technologies>
<technology name=""/>
</technologies>
</device>
<device name="_0402MP" package="_0402MP">
<connects>
<connect gate="G$1" pin="1" pad="1"/>
<connect gate="G$1" pin="2" pad="2"/>
</connects>
<technologies>
<technology name=""/>
</technologies>
</device>
<device name="_0603" package="_0603">
<connects>
<connect gate="G$1" pin="1" pad="1"/>
<connect gate="G$1" pin="2" pad="2"/>
</connects>
<technologies>
<technology name=""/>
</technologies>
</device>
<device name="_0603MP" package="_0603MP">
<connects>
<connect gate="G$1" pin="1" pad="1"/>
<connect gate="G$1" pin="2" pad="2"/>
</connects>
<technologies>
<technology name=""/>
</technologies>
</device>
<device name="_0805" package="_0805">
<connects>
<connect gate="G$1" pin="1" pad="1"/>
<connect gate="G$1" pin="2" pad="2"/>
</connects>
<technologies>
<technology name=""/>
</technologies>
</device>
<device name="_0805MP" package="_0805MP">
<connects>
<connect gate="G$1" pin="1" pad="1"/>
<connect gate="G$1" pin="2" pad="2"/>
</connects>
<technologies>
<technology name=""/>
</technologies>
</device>
<device name="0805-NOOUTLINE" package="0805-NO">
<connects>
<connect gate="G$1" pin="1" pad="1"/>
<connect gate="G$1" pin="2" pad="2"/>
</connects>
<technologies>
<technology name=""/>
</technologies>
</device>
<device name="0805_10MGAP" package="0805_10MGAP">
<connects>
<connect gate="G$1" pin="1" pad="1"/>
<connect gate="G$1" pin="2" pad="2"/>
</connects>
<technologies>
<technology name=""/>
</technologies>
</device>
<device name="0603_NO" package="0603-NO">
<connects>
<connect gate="G$1" pin="1" pad="1"/>
<connect gate="G$1" pin="2" pad="2"/>
</connects>
<technologies>
<technology name=""/>
</technologies>
</device>
<device name="_1206" package="_1206">
<connects>
<connect gate="G$1" pin="1" pad="1"/>
<connect gate="G$1" pin="2" pad="2"/>
</connects>
<technologies>
<technology name=""/>
</technologies>
</device>
<device name="_1206MP" package="_1206MP">
<connects>
<connect gate="G$1" pin="1" pad="1"/>
<connect gate="G$1" pin="2" pad="2"/>
</connects>
<technologies>
<technology name=""/>
</technologies>
</device>
</devices>
</deviceset>
<deviceset name="ADC_ADS1015" prefix="U" uservalue="yes">
<description>&lt;b&gt;ADS1015 - 12-bit 4-Channel I2C ADC with Internal PGA&lt;/b&gt;
&lt;p&gt;
&lt;ul&gt;
&lt;li&gt;VDD: 2.0-5.5V&lt;/li&gt;
&lt;li&gt;Sampling Rate: 3.3ksps&lt;/li&gt;
&lt;li&gt;Gain Settings: 2/3, 1, 2, 4, 8, 16&lt;/li&gt;
&lt;li&gt;I2C Address: ADDR low = 1001000x, ADDR high = 1001001x&lt;/li&gt;
&lt;/ul&gt;
&lt;/p&gt;
&lt;p&gt;&lt;b&gt;Internal Comparator&lt;/b&gt;&lt;/p&gt;
&lt;p&gt;The ADS1015 includes an internal comparator that can be set to output a high-level on ALERT when the conversion results exceeeds a pre-defined upper level, and will deassert itself when the level falls below a pre-defined lower threshold level. It can also be set to windowed mode where the ALERT pin will be asserted if the data exceeds the upper threshold or falls below the lower threshold.&lt;/p&gt;</description>
<gates>
<gate name="G$1" symbol="ADS1015" x="0" y="0"/>
</gates>
<devices>
<device name="" package="MSOP10">
<connects>
<connect gate="G$1" pin="ADDR" pad="1"/>
<connect gate="G$1" pin="AIN0" pad="4"/>
<connect gate="G$1" pin="AIN1" pad="5"/>
<connect gate="G$1" pin="AIN2" pad="6"/>
<connect gate="G$1" pin="AIN3" pad="7"/>
<connect gate="G$1" pin="ALERT" pad="2"/>
<connect gate="G$1" pin="GND" pad="3"/>
<connect gate="G$1" pin="SCL" pad="10"/>
<connect gate="G$1" pin="SDA" pad="9"/>
<connect gate="G$1" pin="VDD" pad="8"/>
</connects>
<technologies>
<technology name=""/>
</technologies>
</device>
</devices>
</deviceset>
</devicesets>
</library>
<library name="MCP4728-E_UN">
<packages>
<package name="SOP50P490X110-10N">
<wire x1="-1.4986" y1="0.8382" x2="-1.4986" y2="1.143" width="0.1524" layer="51"/>
<wire x1="-1.4986" y1="1.143" x2="-2.4384" y2="1.143" width="0.1524" layer="51"/>
<wire x1="-2.4384" y1="1.143" x2="-2.4384" y2="0.8382" width="0.1524" layer="51"/>
<wire x1="-2.4384" y1="0.8382" x2="-1.4986" y2="0.8382" width="0.1524" layer="51"/>
<wire x1="-1.4986" y1="0.3556" x2="-1.4986" y2="0.6604" width="0.1524" layer="51"/>
<wire x1="-1.4986" y1="0.6604" x2="-2.4384" y2="0.6604" width="0.1524" layer="51"/>
<wire x1="-2.4384" y1="0.6604" x2="-2.4384" y2="0.3556" width="0.1524" layer="51"/>
<wire x1="-2.4384" y1="0.3556" x2="-1.4986" y2="0.3556" width="0.1524" layer="51"/>
<wire x1="-1.4986" y1="-0.1524" x2="-1.4986" y2="0.1524" width="0.1524" layer="51"/>
<wire x1="-1.4986" y1="0.1524" x2="-2.4384" y2="0.1524" width="0.1524" layer="51"/>
<wire x1="-2.4384" y1="0.1524" x2="-2.4384" y2="-0.1524" width="0.1524" layer="51"/>
<wire x1="-2.4384" y1="-0.1524" x2="-1.4986" y2="-0.1524" width="0.1524" layer="51"/>
<wire x1="-1.4986" y1="-0.6604" x2="-1.4986" y2="-0.3556" width="0.1524" layer="51"/>
<wire x1="-1.4986" y1="-0.3556" x2="-2.4384" y2="-0.3556" width="0.1524" layer="51"/>
<wire x1="-2.4384" y1="-0.3556" x2="-2.4384" y2="-0.6604" width="0.1524" layer="51"/>
<wire x1="-2.4384" y1="-0.6604" x2="-1.4986" y2="-0.6604" width="0.1524" layer="51"/>
<wire x1="-1.4986" y1="-1.143" x2="-1.4986" y2="-0.8382" width="0.1524" layer="51"/>
<wire x1="-1.4986" y1="-0.8382" x2="-2.4384" y2="-0.8382" width="0.1524" layer="51"/>
<wire x1="-2.4384" y1="-0.8382" x2="-2.4384" y2="-1.143" width="0.1524" layer="51"/>
<wire x1="-2.4384" y1="-1.143" x2="-1.4986" y2="-1.143" width="0.1524" layer="51"/>
<wire x1="1.4986" y1="-0.8382" x2="1.4986" y2="-1.143" width="0.1524" layer="51"/>
<wire x1="1.4986" y1="-1.143" x2="2.4384" y2="-1.143" width="0.1524" layer="51"/>
<wire x1="2.4384" y1="-1.143" x2="2.4384" y2="-0.8382" width="0.1524" layer="51"/>
<wire x1="2.4384" y1="-0.8382" x2="1.4986" y2="-0.8382" width="0.1524" layer="51"/>
<wire x1="1.4986" y1="-0.3556" x2="1.4986" y2="-0.6604" width="0.1524" layer="51"/>
<wire x1="1.4986" y1="-0.6604" x2="2.4384" y2="-0.6604" width="0.1524" layer="51"/>
<wire x1="2.4384" y1="-0.6604" x2="2.4384" y2="-0.3556" width="0.1524" layer="51"/>
<wire x1="2.4384" y1="-0.3556" x2="1.4986" y2="-0.3556" width="0.1524" layer="51"/>
<wire x1="1.4986" y1="0.1524" x2="1.4986" y2="-0.1524" width="0.1524" layer="51"/>
<wire x1="1.4986" y1="-0.1524" x2="2.4384" y2="-0.1524" width="0.1524" layer="51"/>
<wire x1="2.4384" y1="-0.1524" x2="2.4384" y2="0.1524" width="0.1524" layer="51"/>
<wire x1="2.4384" y1="0.1524" x2="1.4986" y2="0.1524" width="0.1524" layer="51"/>
<wire x1="1.4986" y1="0.6604" x2="1.4986" y2="0.3556" width="0.1524" layer="51"/>
<wire x1="1.4986" y1="0.3556" x2="2.4384" y2="0.3556" width="0.1524" layer="51"/>
<wire x1="2.4384" y1="0.3556" x2="2.4384" y2="0.6604" width="0.1524" layer="51"/>
<wire x1="2.4384" y1="0.6604" x2="1.4986" y2="0.6604" width="0.1524" layer="51"/>
<wire x1="1.4986" y1="1.143" x2="1.4986" y2="0.8382" width="0.1524" layer="51"/>
<wire x1="1.4986" y1="0.8382" x2="2.4384" y2="0.8382" width="0.1524" layer="51"/>
<wire x1="2.4384" y1="0.8382" x2="2.4384" y2="1.143" width="0.1524" layer="51"/>
<wire x1="2.4384" y1="1.143" x2="1.4986" y2="1.143" width="0.1524" layer="51"/>
<wire x1="-1.4986" y1="-1.4986" x2="1.4986" y2="-1.4986" width="0.1524" layer="51"/>
<wire x1="1.4986" y1="-1.4986" x2="1.4986" y2="1.4986" width="0.1524" layer="51"/>
<wire x1="1.4986" y1="1.4986" x2="0.3048" y2="1.4986" width="0.1524" layer="51"/>
<wire x1="0.3048" y1="1.4986" x2="-0.3048" y2="1.4986" width="0.1524" layer="51"/>
<wire x1="-0.3048" y1="1.4986" x2="-1.4986" y2="1.4986" width="0.1524" layer="51"/>
<wire x1="-1.4986" y1="1.4986" x2="-1.4986" y2="-1.4986" width="0.1524" layer="51"/>
<wire x1="0.3048" y1="1.4986" x2="-0.3048" y2="1.4986" width="0" layer="51" curve="-180"/>
<wire x1="-1.4986" y1="-1.4986" x2="1.4986" y2="-1.4986" width="0.1524" layer="21"/>
<wire x1="1.4986" y1="1.4986" x2="0.3048" y2="1.4986" width="0.1524" layer="21"/>
<wire x1="0.3048" y1="1.4986" x2="-0.3048" y2="1.4986" width="0.1524" layer="21"/>
<wire x1="-0.3048" y1="1.4986" x2="-1.4986" y2="1.4986" width="0.1524" layer="21"/>
<wire x1="0.3048" y1="1.4986" x2="-0.3048" y2="1.4986" width="0" layer="21" curve="-180"/>
<text x="-4.572409375" y="1.98138125" size="2.082990625" layer="25" ratio="10" rot="SR0">&gt;NAME</text>
<text x="-5.759990625" y="-4.00141875" size="2.08991875" layer="27" ratio="10" rot="SR0">&gt;VALUE</text>
<smd name="1" x="-2.0574" y="0.9906" dx="1.4986" dy="0.3048" layer="1"/>
<smd name="2" x="-2.0574" y="0.508" dx="1.4986" dy="0.3048" layer="1"/>
<smd name="3" x="-2.0574" y="0" dx="1.4986" dy="0.3048" layer="1"/>
<smd name="4" x="-2.0574" y="-0.508" dx="1.4986" dy="0.3048" layer="1"/>
<smd name="5" x="-2.0574" y="-0.9906" dx="1.4986" dy="0.3048" layer="1"/>
<smd name="6" x="2.0574" y="-0.9906" dx="1.4986" dy="0.3048" layer="1"/>
<smd name="7" x="2.0574" y="-0.508" dx="1.4986" dy="0.3048" layer="1"/>
<smd name="8" x="2.0574" y="0" dx="1.4986" dy="0.3048" layer="1"/>
<smd name="9" x="2.0574" y="0.508" dx="1.4986" dy="0.3048" layer="1"/>
<smd name="10" x="2.0574" y="0.9906" dx="1.4986" dy="0.3048" layer="1"/>
</package>
</packages>
<symbols>
<symbol name="MCP4728-E/UN">
<wire x1="-13.208" y1="2.54" x2="-14.2748" y2="3.048" width="0.4064" layer="94"/>
<wire x1="-13.208" y1="2.54" x2="-14.2748" y2="2.032" width="0.4064" layer="94"/>
<wire x1="-13.208" y1="0" x2="-14.2748" y2="0.508" width="0.4064" layer="94"/>
<wire x1="-13.208" y1="0" x2="-14.2748" y2="-0.508" width="0.4064" layer="94"/>
<wire x1="-14.7828" y1="0.508" x2="-15.8242" y2="0" width="0.4064" layer="94"/>
<wire x1="-14.7828" y1="-0.508" x2="-15.8242" y2="0" width="0.4064" layer="94"/>
<wire x1="-13.208" y1="-2.54" x2="-14.2748" y2="-2.032" width="0.4064" layer="94"/>
<wire x1="-13.208" y1="-2.54" x2="-14.2748" y2="-3.048" width="0.4064" layer="94"/>
<wire x1="-13.208" y1="-4.572" x2="-14.2748" y2="-5.08" width="0.4064" layer="94"/>
<wire x1="-13.208" y1="-5.588" x2="-14.2748" y2="-5.08" width="0.4064" layer="94"/>
<wire x1="13.208" y1="-7.112" x2="14.2748" y2="-7.62" width="0.4064" layer="94"/>
<wire x1="13.208" y1="-8.128" x2="14.2748" y2="-7.62" width="0.4064" layer="94"/>
<wire x1="13.208" y1="-4.572" x2="14.2748" y2="-5.08" width="0.4064" layer="94"/>
<wire x1="13.208" y1="-5.588" x2="14.2748" y2="-5.08" width="0.4064" layer="94"/>
<wire x1="13.208" y1="-2.032" x2="14.2748" y2="-2.54" width="0.4064" layer="94"/>
<wire x1="13.208" y1="-3.048" x2="14.2748" y2="-2.54" width="0.4064" layer="94"/>
<wire x1="13.208" y1="0.508" x2="14.2748" y2="0" width="0.4064" layer="94"/>
<wire x1="13.208" y1="-0.508" x2="14.2748" y2="0" width="0.4064" layer="94"/>
<wire x1="-12.7" y1="7.62" x2="-12.7" y2="-15.24" width="0.4064" layer="94"/>
<wire x1="-12.7" y1="-15.24" x2="12.7" y2="-15.24" width="0.4064" layer="94"/>
<wire x1="12.7" y1="-15.24" x2="12.7" y2="7.62" width="0.4064" layer="94"/>
<wire x1="12.7" y1="7.62" x2="-12.7" y2="7.62" width="0.4064" layer="94"/>
<text x="-4.63673125" y="10.0123" size="2.08906875" layer="95" ratio="10" rot="SR0">&gt;NAME</text>
<text x="-5.924790625" y="-18.2829" size="2.08511875" layer="96" ratio="10" rot="SR0">&gt;VALUE</text>
<pin name="SCL" x="-17.78" y="2.54" length="middle" direction="in"/>
<pin name="SDA" x="-17.78" y="0" length="middle"/>
<pin name="*LDAC" x="-17.78" y="-2.54" length="middle" direction="in"/>
<pin name="RDY/*BSY" x="-17.78" y="-5.08" length="middle" direction="out"/>
<pin name="VDD" x="-17.78" y="-7.62" length="middle" direction="pwr"/>
<pin name="VSS" x="-17.78" y="-10.16" length="middle" direction="pwr"/>
<pin name="VOUTD" x="17.78" y="-7.62" length="middle" direction="out" rot="R180"/>
<pin name="VOUTC" x="17.78" y="-5.08" length="middle" direction="out" rot="R180"/>
<pin name="VOUTB" x="17.78" y="-2.54" length="middle" direction="out" rot="R180"/>
<pin name="VOUTA" x="17.78" y="0" length="middle" direction="out" rot="R180"/>
</symbol>
</symbols>
<devicesets>
<deviceset name="MCP4728-E/UN" prefix="U">
<description>IC, DAC, 12BIT, QUAD</description>
<gates>
<gate name="A" symbol="MCP4728-E/UN" x="0" y="0"/>
</gates>
<devices>
<device name="" package="SOP50P490X110-10N">
<connects>
<connect gate="A" pin="*LDAC" pad="4"/>
<connect gate="A" pin="RDY/*BSY" pad="5"/>
<connect gate="A" pin="SCL" pad="2"/>
<connect gate="A" pin="SDA" pad="3"/>
<connect gate="A" pin="VDD" pad="1"/>
<connect gate="A" pin="VOUTA" pad="6"/>
<connect gate="A" pin="VOUTB" pad="7"/>
<connect gate="A" pin="VOUTC" pad="8"/>
<connect gate="A" pin="VOUTD" pad="9"/>
<connect gate="A" pin="VSS" pad="10"/>
</connects>
<technologies>
<technology name="">
<attribute name="AVAILABILITY" value="Unavailable"/>
<attribute name="DESCRIPTION" value=" MCP4728 Series 4 Ch I2C EEPROM Memory 5.5 V 12-Bit D/A Converter SMT - MSOP-10 "/>
<attribute name="MF" value="Microchip"/>
<attribute name="MP" value="MCP4728-E/UN"/>
<attribute name="PACKAGE" value="MSOP-10 Microchip"/>
<attribute name="PRICE" value="None"/>
</technology>
</technologies>
</device>
</devices>
</deviceset>
</devicesets>
</library>
<library name="OPA209AIDBVT">
<packages>
<package name="SOT95P280X145-5N">
<wire x1="-0.5334" y1="-1.524" x2="0.5334" y2="-1.524" width="0.1524" layer="21"/>
<wire x1="0.8636" y1="-0.3302" x2="0.8636" y2="0.3302" width="0.1524" layer="21"/>
<wire x1="0.5334" y1="1.524" x2="0.3048" y2="1.524" width="0.1524" layer="21"/>
<wire x1="0.3048" y1="1.524" x2="-0.3048" y2="1.524" width="0.1524" layer="21"/>
<wire x1="-0.3048" y1="1.524" x2="-0.5334" y2="1.524" width="0.1524" layer="21"/>
<wire x1="0.3048" y1="1.524" x2="-0.3048" y2="1.524" width="0.1524" layer="21" curve="-180"/>
<wire x1="-0.8636" y1="-1.524" x2="0.8636" y2="-1.524" width="0" layer="51"/>
<wire x1="0.8636" y1="-1.524" x2="0.8636" y2="-1.1938" width="0" layer="51"/>
<wire x1="0.8636" y1="-1.1938" x2="0.8636" y2="-0.7112" width="0" layer="51"/>
<wire x1="0.8636" y1="-0.7112" x2="0.8636" y2="0.7112" width="0" layer="51"/>
<wire x1="0.8636" y1="1.524" x2="0.3048" y2="1.524" width="0" layer="51"/>
<wire x1="0.3048" y1="1.524" x2="-0.3048" y2="1.524" width="0" layer="51"/>
<wire x1="-0.3048" y1="1.524" x2="-0.8636" y2="1.524" width="0" layer="51"/>
<wire x1="-0.8636" y1="1.524" x2="-0.8636" y2="1.1938" width="0" layer="51"/>
<wire x1="-0.8636" y1="1.1938" x2="-0.8636" y2="0.7112" width="0" layer="51"/>
<wire x1="-0.8636" y1="0.7112" x2="-0.8636" y2="0.254" width="0" layer="51"/>
<wire x1="-0.8636" y1="0.254" x2="-0.8636" y2="-0.254" width="0" layer="51"/>
<wire x1="-0.8636" y1="-0.254" x2="-0.8636" y2="-0.7112" width="0" layer="51"/>
<wire x1="-0.8636" y1="1.1938" x2="-1.4986" y2="1.1938" width="0" layer="51"/>
<wire x1="-1.4986" y1="1.1938" x2="-1.4986" y2="0.7112" width="0" layer="51"/>
<wire x1="-1.4986" y1="0.7112" x2="-0.8636" y2="0.7112" width="0" layer="51"/>
<wire x1="-0.8636" y1="0.254" x2="-1.4986" y2="0.254" width="0" layer="51"/>
<wire x1="-1.4986" y1="0.254" x2="-1.4986" y2="-0.254" width="0" layer="51"/>
<wire x1="-1.4986" y1="-0.254" x2="-0.8636" y2="-0.254" width="0" layer="51"/>
<wire x1="-0.8636" y1="-1.524" x2="-0.8636" y2="-1.1938" width="0" layer="51"/>
<wire x1="-0.8636" y1="-1.1938" x2="-0.8636" y2="-0.7112" width="0" layer="51"/>
<wire x1="-0.8636" y1="-0.7112" x2="-1.4986" y2="-0.7112" width="0" layer="51"/>
<wire x1="-1.4986" y1="-0.7112" x2="-1.4986" y2="-1.1938" width="0" layer="51"/>
<wire x1="-1.4986" y1="-1.1938" x2="-0.8636" y2="-1.1938" width="0" layer="51"/>
<wire x1="0.8636" y1="-1.1938" x2="1.4986" y2="-1.1938" width="0" layer="51"/>
<wire x1="1.4986" y1="-1.1938" x2="1.4986" y2="-0.7112" width="0" layer="51"/>
<wire x1="1.4986" y1="-0.7112" x2="0.8636" y2="-0.7112" width="0" layer="51"/>
<wire x1="0.8636" y1="1.524" x2="0.8636" y2="1.1938" width="0" layer="51"/>
<wire x1="0.8636" y1="1.1938" x2="0.8636" y2="0.7112" width="0" layer="51"/>
<wire x1="0.8636" y1="0.7112" x2="1.4986" y2="0.7112" width="0" layer="51"/>
<wire x1="1.4986" y1="0.7112" x2="1.4986" y2="1.1938" width="0" layer="51"/>
<wire x1="1.4986" y1="1.1938" x2="0.8636" y2="1.1938" width="0" layer="51"/>
<wire x1="0.3048" y1="1.524" x2="-0.3048" y2="1.524" width="0" layer="51" curve="-180"/>
<text x="-3.454640625" y="2.54016875" size="2.082940625" layer="25" ratio="10" rot="SR0">&gt;NAME</text>
<text x="-3.45851875" y="-4.450309375" size="2.085290625" layer="27" ratio="10" rot="SR0">&gt;VALUE</text>
<smd name="1" x="-1.2954" y="0.9398" dx="1.27" dy="0.5588" layer="1"/>
<smd name="2" x="-1.2954" y="0" dx="1.27" dy="0.5588" layer="1"/>
<smd name="3" x="-1.2954" y="-0.9398" dx="1.27" dy="0.5588" layer="1"/>
<smd name="4" x="1.2954" y="-0.9398" dx="1.27" dy="0.5588" layer="1"/>
<smd name="5" x="1.2954" y="0.9398" dx="1.27" dy="0.5588" layer="1"/>
</package>
</packages>
<symbols>
<symbol name="OPA209AIDBVT">
<pin name="V+" x="12.7" y="12.7" visible="pad" length="middle" direction="pwr" rot="R270"/>
<pin name="+IN" x="2.54" y="2.54" visible="pad" length="middle" direction="in"/>
<pin name="-IN" x="2.54" y="7.62" visible="pad" length="middle" direction="in"/>
<pin name="V-" x="12.7" y="-2.54" visible="pad" length="middle" direction="pwr" rot="R90"/>
<pin name="OUT" x="22.86" y="5.08" visible="pad" length="middle" direction="out" rot="R180"/>
<wire x1="7.62" y1="10.16" x2="17.78" y2="5.08" width="0.254" layer="94"/>
<wire x1="7.62" y1="0" x2="17.78" y2="5.08" width="0.254" layer="94"/>
<wire x1="7.62" y1="10.16" x2="7.62" y2="0" width="0.254" layer="94"/>
<wire x1="12.7" y1="2.54" x2="12.7" y2="0" width="0.254" layer="94"/>
<wire x1="8.636" y1="7.62" x2="10.16" y2="7.62" width="0.254" layer="94"/>
<wire x1="8.636" y1="2.54" x2="10.16" y2="2.54" width="0.254" layer="94"/>
<wire x1="9.398" y1="3.302" x2="9.398" y2="1.778" width="0.254" layer="94"/>
<wire x1="12.7" y1="10.16" x2="12.7" y2="7.62" width="0.254" layer="94"/>
<text x="7.62" y="12.7" size="2.54" layer="95" align="top-left">&gt;NAME</text>
<text x="7.62" y="-5.08" size="2.54" layer="96" align="top-left">&gt;VALUE</text>
</symbol>
</symbols>
<devicesets>
<deviceset name="OPA209AIDBVT" prefix="U">
<description>OPERATIONAL AMPLIFIER</description>
<gates>
<gate name="A" symbol="OPA209AIDBVT" x="0" y="0"/>
</gates>
<devices>
<device name="" package="SOT95P280X145-5N">
<connects>
<connect gate="A" pin="+IN" pad="3"/>
<connect gate="A" pin="-IN" pad="4"/>
<connect gate="A" pin="OUT" pad="1"/>
<connect gate="A" pin="V+" pad="5"/>
<connect gate="A" pin="V-" pad="2"/>
</connects>
<technologies>
<technology name="">
<attribute name="AVAILABILITY" value="Unavailable"/>
<attribute name="DESCRIPTION" value=" 2.2nV/rtHz, 18MHz, Precision, O, 36V Operational Amplifier 5-SOT-23 -40 to 125 "/>
<attribute name="MF" value="Texas Instruments"/>
<attribute name="MP" value="OPA209AIDBVT"/>
<attribute name="PACKAGE" value="SOT-23-5 Texas Instruments"/>
<attribute name="PRICE" value="None"/>
</technology>
</technologies>
</device>
</devices>
</deviceset>
</devicesets>
</library>
<library name="Texas Instruments - OPA4209AIPW">
<description>Upverter Parts Library

Created by Upverter.com</description>
<packages>
<package name="TEXAS_INSTRUMENTS_OPA4209AIPW_0">
<description>TI-OPA16X4_4XXX-14</description>
<wire x1="-1.85" y1="-2.55" x2="-1.85" y2="2.55" width="0.15" layer="21"/>
<wire x1="1.85" y1="-2.55" x2="1.85" y2="2.55" width="0.15" layer="21"/>
<wire x1="-1.85" y1="2.55" x2="1.85" y2="2.55" width="0.15" layer="21"/>
<wire x1="-1.85" y1="-2.55" x2="1.85" y2="-2.55" width="0.15" layer="21"/>
<wire x1="-2.25" y1="-2.55" x2="-2.25" y2="2.55" width="0.1" layer="51"/>
<wire x1="2.25" y1="-2.55" x2="2.25" y2="2.55" width="0.1" layer="51"/>
<wire x1="-2.25" y1="2.55" x2="2.25" y2="2.55" width="0.1" layer="51"/>
<wire x1="-2.25" y1="-2.55" x2="2.25" y2="-2.55" width="0.1" layer="51"/>
<wire x1="-3.55" y1="-2.65" x2="-3.55" y2="2.65" width="0.1" layer="41"/>
<wire x1="-3.55" y1="2.65" x2="3.55" y2="2.65" width="0.1" layer="41"/>
<wire x1="3.55" y1="2.65" x2="3.55" y2="-2.65" width="0.1" layer="41"/>
<wire x1="3.55" y1="-2.65" x2="-3.55" y2="-2.65" width="0.1" layer="41"/>
<text x="-1.524" y="-0.508" size="1.016" layer="25">&gt;NAME</text>
<circle x="-2.85" y="2.7" radius="0.125" width="0.25" layer="21"/>
<circle x="-0.85" y="1.55" radius="0.3" width="0.6" layer="21"/>
<circle x="-1.35" y="1.65" radius="0.5" width="0.1" layer="51"/>
<smd name="1" x="-2.85" y="1.95" dx="0.4" dy="1.2" layer="1" roundness="50" rot="R90"/>
<smd name="2" x="-2.85" y="1.3" dx="0.4" dy="1.2" layer="1" roundness="50" rot="R90"/>
<smd name="3" x="-2.85" y="0.65" dx="0.4" dy="1.2" layer="1" roundness="50" rot="R90"/>
<smd name="4" x="-2.85" y="0" dx="0.4" dy="1.2" layer="1" roundness="50" rot="R90"/>
<smd name="5" x="-2.85" y="-0.65" dx="0.4" dy="1.2" layer="1" roundness="50" rot="R90"/>
<smd name="6" x="-2.85" y="-1.3" dx="0.4" dy="1.2" layer="1" roundness="50" rot="R90"/>
<smd name="7" x="-2.85" y="-1.95" dx="0.4" dy="1.2" layer="1" roundness="50" rot="R90"/>
<smd name="14" x="2.85" y="1.95" dx="0.4" dy="1.2" layer="1" roundness="50" rot="R90"/>
<smd name="13" x="2.85" y="1.3" dx="0.4" dy="1.2" layer="1" roundness="50" rot="R90"/>
<smd name="12" x="2.85" y="0.65" dx="0.4" dy="1.2" layer="1" roundness="50" rot="R90"/>
<smd name="11" x="2.85" y="0" dx="0.4" dy="1.2" layer="1" roundness="50" rot="R90"/>
<smd name="10" x="2.85" y="-0.65" dx="0.4" dy="1.2" layer="1" roundness="50" rot="R90"/>
<smd name="9" x="2.85" y="-1.3" dx="0.4" dy="1.2" layer="1" roundness="50" rot="R90"/>
<smd name="8" x="2.85" y="-1.95" dx="0.4" dy="1.2" layer="1" roundness="50" rot="R90"/>
</package>
<package name="TEXAS_INSTRUMENTS_OPA4209AIPW_1">
<description>TI-OPA16X4_4XXX-14</description>
<wire x1="-1.85" y1="-2.55" x2="-1.85" y2="2.55" width="0.15" layer="21"/>
<wire x1="1.85" y1="-2.55" x2="1.85" y2="2.55" width="0.15" layer="21"/>
<wire x1="-1.85" y1="2.55" x2="1.85" y2="2.55" width="0.15" layer="21"/>
<wire x1="-1.85" y1="-2.55" x2="1.85" y2="-2.55" width="0.15" layer="21"/>
<wire x1="-2.25" y1="-2.55" x2="-2.25" y2="2.55" width="0.1" layer="51"/>
<wire x1="2.25" y1="-2.55" x2="2.25" y2="2.55" width="0.1" layer="51"/>
<wire x1="-2.25" y1="2.55" x2="2.25" y2="2.55" width="0.1" layer="51"/>
<wire x1="-2.25" y1="-2.55" x2="2.25" y2="-2.55" width="0.1" layer="51"/>
<text x="-1.524" y="-0.508" size="1.016" layer="25">&gt;NAME</text>
<circle x="-2.95" y="2.725" radius="0.125" width="0.25" layer="21"/>
<circle x="-0.85" y="1.55" radius="0.3" width="0.6" layer="21"/>
<circle x="-1.35" y="1.65" radius="0.5" width="0.1" layer="51"/>
<smd name="1" x="-2.95" y="1.95" dx="0.45" dy="1.4" layer="1" roundness="44" rot="R90"/>
<smd name="2" x="-2.95" y="1.3" dx="0.45" dy="1.4" layer="1" roundness="44" rot="R90"/>
<smd name="3" x="-2.95" y="0.65" dx="0.45" dy="1.4" layer="1" roundness="44" rot="R90"/>
<smd name="4" x="-2.95" y="0" dx="0.45" dy="1.4" layer="1" roundness="44" rot="R90"/>
<smd name="5" x="-2.95" y="-0.65" dx="0.45" dy="1.4" layer="1" roundness="44" rot="R90"/>
<smd name="6" x="-2.95" y="-1.3" dx="0.45" dy="1.4" layer="1" roundness="44" rot="R90"/>
<smd name="7" x="-2.95" y="-1.95" dx="0.45" dy="1.4" layer="1" roundness="44" rot="R90"/>
<smd name="14" x="2.95" y="1.95" dx="0.45" dy="1.4" layer="1" roundness="44" rot="R90"/>
<smd name="13" x="2.95" y="1.3" dx="0.45" dy="1.4" layer="1" roundness="44" rot="R90"/>
<smd name="12" x="2.95" y="0.65" dx="0.45" dy="1.4" layer="1" roundness="44" rot="R90"/>
<smd name="11" x="2.95" y="0" dx="0.45" dy="1.4" layer="1" roundness="44" rot="R90"/>
<smd name="10" x="2.95" y="-0.65" dx="0.45" dy="1.4" layer="1" roundness="44" rot="R90"/>
<smd name="9" x="2.95" y="-1.3" dx="0.45" dy="1.4" layer="1" roundness="44" rot="R90"/>
<smd name="8" x="2.95" y="-1.95" dx="0.45" dy="1.4" layer="1" roundness="44" rot="R90"/>
</package>
<package name="TEXAS_INSTRUMENTS_OPA4209AIPW_2">
<description>TI-OPA16X4_4XXX-14</description>
<wire x1="-1.85" y1="-2.55" x2="1.85" y2="-2.55" width="0.15" layer="21"/>
<wire x1="-1.85" y1="2.55" x2="1.85" y2="2.55" width="0.15" layer="21"/>
<wire x1="1.85" y1="-2.55" x2="1.85" y2="2.55" width="0.15" layer="21"/>
<wire x1="-1.85" y1="-2.55" x2="-1.85" y2="2.55" width="0.15" layer="21"/>
<wire x1="-2.25" y1="-2.55" x2="2.25" y2="-2.55" width="0.1" layer="51"/>
<wire x1="-2.25" y1="2.55" x2="2.25" y2="2.55" width="0.1" layer="51"/>
<wire x1="2.25" y1="-2.55" x2="2.25" y2="2.55" width="0.1" layer="51"/>
<wire x1="-2.25" y1="-2.55" x2="-2.25" y2="2.55" width="0.1" layer="51"/>
<wire x1="-4.35" y1="-3.05" x2="-4.35" y2="3.05" width="0.1" layer="41"/>
<wire x1="-4.35" y1="3.05" x2="4.35" y2="3.05" width="0.1" layer="41"/>
<wire x1="4.35" y1="3.05" x2="4.35" y2="-3.05" width="0.1" layer="41"/>
<wire x1="4.35" y1="-3.05" x2="-4.35" y2="-3.05" width="0.1" layer="41"/>
<text x="-1.524" y="-0.508" size="1.016" layer="25">&gt;NAME</text>
<circle x="-0.85" y="1.55" radius="0.3" width="0.6" layer="21"/>
<circle x="-3.05" y="2.725" radius="0.125" width="0.25" layer="21"/>
<circle x="-1.35" y="1.65" radius="0.5" width="0.1" layer="51"/>
<smd name="8" x="3.05" y="-1.95" dx="0.45" dy="1.6" layer="1" roundness="44" rot="R90"/>
<smd name="9" x="3.05" y="-1.3" dx="0.45" dy="1.6" layer="1" roundness="44" rot="R90"/>
<smd name="10" x="3.05" y="-0.65" dx="0.45" dy="1.6" layer="1" roundness="44" rot="R90"/>
<smd name="11" x="3.05" y="0" dx="0.45" dy="1.6" layer="1" roundness="44" rot="R90"/>
<smd name="12" x="3.05" y="0.65" dx="0.45" dy="1.6" layer="1" roundness="44" rot="R90"/>
<smd name="13" x="3.05" y="1.3" dx="0.45" dy="1.6" layer="1" roundness="44" rot="R90"/>
<smd name="14" x="3.05" y="1.95" dx="0.45" dy="1.6" layer="1" roundness="44" rot="R90"/>
<smd name="7" x="-3.05" y="-1.95" dx="0.45" dy="1.6" layer="1" roundness="44" rot="R90"/>
<smd name="6" x="-3.05" y="-1.3" dx="0.45" dy="1.6" layer="1" roundness="44" rot="R90"/>
<smd name="5" x="-3.05" y="-0.65" dx="0.45" dy="1.6" layer="1" roundness="44" rot="R90"/>
<smd name="4" x="-3.05" y="0" dx="0.45" dy="1.6" layer="1" roundness="44" rot="R90"/>
<smd name="3" x="-3.05" y="0.65" dx="0.45" dy="1.6" layer="1" roundness="44" rot="R90"/>
<smd name="2" x="-3.05" y="1.3" dx="0.45" dy="1.6" layer="1" roundness="44" rot="R90"/>
<smd name="1" x="-3.05" y="1.95" dx="0.45" dy="1.6" layer="1" roundness="44" rot="R90"/>
</package>
</packages>
<symbols>
<symbol name="TEXAS_INSTRUMENTS_OPA4209AIPW_0_0">
<description>TI-OPA16X4_4XXX-14</description>
<wire x1="0" y1="-5.08" x2="10.16" y2="-10.16" width="0.254" layer="94"/>
<wire x1="0" y1="-15.24" x2="10.16" y2="-10.16" width="0.254" layer="94"/>
<wire x1="0" y1="-5.08" x2="0" y2="-15.24" width="0.254" layer="94"/>
<wire x1="5.08" y1="-12.7" x2="5.08" y2="-15.24" width="0.254" layer="94"/>
<wire x1="1.016" y1="-7.62" x2="2.54" y2="-7.62" width="0.254" layer="94"/>
<wire x1="1.016" y1="-12.7" x2="2.54" y2="-12.7" width="0.254" layer="94"/>
<wire x1="1.778" y1="-11.938" x2="1.778" y2="-13.462" width="0.254" layer="94"/>
<wire x1="5.08" y1="-5.08" x2="5.08" y2="-7.62" width="0.254" layer="94"/>
<wire x1="10.16" y1="-10.16" x2="10.16" y2="-10.16" width="0.15" layer="94"/>
<wire x1="0" y1="-7.62" x2="0" y2="-7.62" width="0.15" layer="94"/>
<wire x1="0" y1="-12.7" x2="0" y2="-12.7" width="0.15" layer="94"/>
<wire x1="5.08" y1="-5.08" x2="5.08" y2="-5.08" width="0.15" layer="94"/>
<wire x1="5.08" y1="-15.24" x2="5.08" y2="-15.24" width="0.15" layer="94"/>
<text x="0" y="-2.54" size="2.54" layer="95" align="top-left">&gt;NAME</text>
<pin name="OUT_A" x="15.24" y="-10.16" visible="pad" length="middle" direction="out" rot="R180"/>
<pin name="IN_A-" x="-5.08" y="-7.62" visible="pad" length="middle" direction="in"/>
<pin name="IN_A+" x="-5.08" y="-12.7" visible="pad" length="middle" direction="in"/>
<pin name="V+" x="5.08" y="0" visible="pad" length="middle" direction="pwr" rot="R270"/>
<pin name="V-" x="5.08" y="-20.32" visible="pad" length="middle" direction="pwr" rot="R90"/>
<text x="8.82471875" y="-18.2292" size="2.090609375" layer="96" ratio="10" rot="SR0">OPA4209</text>
</symbol>
<symbol name="TEXAS_INSTRUMENTS_OPA4209AIPW_0_1">
<description>TI-OPA16X4_4XXX-14</description>
<wire x1="0" y1="-5.08" x2="10.16" y2="-10.16" width="0.254" layer="94"/>
<wire x1="0" y1="-15.24" x2="10.16" y2="-10.16" width="0.254" layer="94"/>
<wire x1="0" y1="-5.08" x2="0" y2="-15.24" width="0.254" layer="94"/>
<wire x1="1.016" y1="-7.62" x2="2.54" y2="-7.62" width="0.254" layer="94"/>
<wire x1="1.016" y1="-12.7" x2="2.54" y2="-12.7" width="0.254" layer="94"/>
<wire x1="1.778" y1="-11.938" x2="1.778" y2="-13.462" width="0.254" layer="94"/>
<wire x1="0" y1="-12.7" x2="0" y2="-12.7" width="0.15" layer="94"/>
<wire x1="0" y1="-7.62" x2="0" y2="-7.62" width="0.15" layer="94"/>
<wire x1="10.16" y1="-10.16" x2="10.16" y2="-10.16" width="0.15" layer="94"/>
<text x="0" y="-2.54" size="2.54" layer="95" align="top-left">&gt;NAME</text>
<pin name="IN_B+" x="-5.08" y="-12.7" visible="pad" length="middle" direction="in"/>
<pin name="IN_B-" x="-5.08" y="-7.62" visible="pad" length="middle" direction="in"/>
<pin name="OUT_B" x="15.24" y="-10.16" visible="pad" length="middle" direction="out" rot="R180"/>
<text x="6.28471875" y="-15.6892" size="2.090609375" layer="96" ratio="10" rot="SR0">OPA4209</text>
</symbol>
<symbol name="TEXAS_INSTRUMENTS_OPA4209AIPW_0_2">
<description>TI-OPA16X4_4XXX-14</description>
<wire x1="0" y1="-5.08" x2="10.16" y2="-10.16" width="0.254" layer="94"/>
<wire x1="0" y1="-15.24" x2="10.16" y2="-10.16" width="0.254" layer="94"/>
<wire x1="0" y1="-5.08" x2="0" y2="-15.24" width="0.254" layer="94"/>
<wire x1="1.016" y1="-7.62" x2="2.54" y2="-7.62" width="0.254" layer="94"/>
<wire x1="1.016" y1="-12.7" x2="2.54" y2="-12.7" width="0.254" layer="94"/>
<wire x1="1.778" y1="-11.938" x2="1.778" y2="-13.462" width="0.254" layer="94"/>
<wire x1="10.16" y1="-10.16" x2="10.16" y2="-10.16" width="0.15" layer="94"/>
<wire x1="0" y1="-7.62" x2="0" y2="-7.62" width="0.15" layer="94"/>
<wire x1="0" y1="-12.7" x2="0" y2="-12.7" width="0.15" layer="94"/>
<text x="0" y="-2.54" size="2.54" layer="95" align="top-left">&gt;NAME</text>
<pin name="OUT_C" x="15.24" y="-10.16" visible="pad" length="middle" direction="out" rot="R180"/>
<pin name="IN_C-" x="-5.08" y="-7.62" visible="pad" length="middle" direction="in"/>
<pin name="IN_C+" x="-5.08" y="-12.7" visible="pad" length="middle" direction="in"/>
<text x="6.28471875" y="-15.6892" size="2.090609375" layer="96" ratio="10" rot="SR0">OPA4209</text>
</symbol>
<symbol name="TEXAS_INSTRUMENTS_OPA4209AIPW_0_3">
<description>TI-OPA16X4_4XXX-14</description>
<wire x1="0" y1="-5.08" x2="10.16" y2="-10.16" width="0.254" layer="94"/>
<wire x1="0" y1="-15.24" x2="10.16" y2="-10.16" width="0.254" layer="94"/>
<wire x1="0" y1="-5.08" x2="0" y2="-15.24" width="0.254" layer="94"/>
<wire x1="1.016" y1="-7.62" x2="2.54" y2="-7.62" width="0.254" layer="94"/>
<wire x1="1.016" y1="-12.7" x2="2.54" y2="-12.7" width="0.254" layer="94"/>
<wire x1="1.778" y1="-11.938" x2="1.778" y2="-13.462" width="0.254" layer="94"/>
<wire x1="0" y1="-12.7" x2="0" y2="-12.7" width="0.15" layer="94"/>
<wire x1="0" y1="-7.62" x2="0" y2="-7.62" width="0.15" layer="94"/>
<wire x1="10.16" y1="-10.16" x2="10.16" y2="-10.16" width="0.15" layer="94"/>
<text x="0" y="-2.54" size="2.54" layer="95" align="top-left">&gt;NAME</text>
<pin name="IN_D+" x="-5.08" y="-12.7" visible="pad" length="middle" direction="in"/>
<pin name="IN_D-" x="-5.08" y="-7.62" visible="pad" length="middle" direction="in"/>
<pin name="OUT_D" x="15.24" y="-10.16" visible="pad" length="middle" direction="out" rot="R180"/>
<text x="6.28471875" y="-15.6892" size="2.090609375" layer="96" ratio="10" rot="SR0">OPA4209</text>
</symbol>
</symbols>
<devicesets>
<deviceset name="TEXAS_INSTRUMENTS_OPA4209AIPW" prefix="U">
<description>TI-OPA16X4_4XXX-14</description>
<gates>
<gate name="A" symbol="TEXAS_INSTRUMENTS_OPA4209AIPW_0_0" x="0" y="0"/>
<gate name="B" symbol="TEXAS_INSTRUMENTS_OPA4209AIPW_0_1" x="30.16" y="0"/>
<gate name="C" symbol="TEXAS_INSTRUMENTS_OPA4209AIPW_0_2" x="60.32" y="0"/>
<gate name="D" symbol="TEXAS_INSTRUMENTS_OPA4209AIPW_0_3" x="90.48" y="0"/>
</gates>
<devices>
<device name="TEXAS_INSTRUMENTS_OPA4209AIPW_0_0" package="TEXAS_INSTRUMENTS_OPA4209AIPW_0">
<connects>
<connect gate="A" pin="IN_A+" pad="3"/>
<connect gate="A" pin="IN_A-" pad="2"/>
<connect gate="A" pin="OUT_A" pad="1"/>
<connect gate="A" pin="V+" pad="4"/>
<connect gate="A" pin="V-" pad="11"/>
<connect gate="B" pin="IN_B+" pad="5"/>
<connect gate="B" pin="IN_B-" pad="6"/>
<connect gate="B" pin="OUT_B" pad="7"/>
<connect gate="C" pin="IN_C+" pad="10"/>
<connect gate="C" pin="IN_C-" pad="9"/>
<connect gate="C" pin="OUT_C" pad="8"/>
<connect gate="D" pin="IN_D+" pad="12"/>
<connect gate="D" pin="IN_D-" pad="13"/>
<connect gate="D" pin="OUT_D" pad="14"/>
</connects>
<technologies>
<technology name="">
<attribute name="CHANNEL" value=""/>
<attribute name="CIIVA_IDS" value="1322614"/>
<attribute name="CMRR_MIND_B" value="120"/>
<attribute name="CODE__JEDEC" value="MO-153"/>
<attribute name="COMPONENT_LINK_1_DESCRIPTION" value="Manufacturer URL"/>
<attribute name="COMPONENT_LINK_1_URL" value="http://www.ti.com/"/>
<attribute name="COMPONENT_LINK_3_DESCRIPTION" value="Package Specification"/>
<attribute name="COMPONENT_LINK_3_URL" value="http://www.ti.com/litv/pdf/mpds360"/>
<attribute name="DATASHEET" value="http://www.ti.com/lit/ds/symlink/opa4209.pdf"/>
<attribute name="DATASHEET_VERSION" value="SBOS426B"/>
<attribute name="ECO__PLAN" value="Green (RoHS &amp; no Sb/Br)"/>
<attribute name="FOOTPRINT_VARIANT_NAME_0" value="Level C"/>
<attribute name="FOOTPRINT_VARIANT_NAME_1" value="Level B"/>
<attribute name="FOOTPRINT_VARIANT_NAME_2" value="Level A"/>
<attribute name="GAIN_BANDWIDTH" value=""/>
<attribute name="GBW_TYP_MHZ" value="18"/>
<attribute name="IIB_MAXP_A" value="4500"/>
<attribute name="IMPORTED" value="yes"/>
<attribute name="IMPORTED_FROM" value="vault"/>
<attribute name="IMPORT_TS" value="1521845046"/>
<attribute name="IQ_PER_CHANNELMAXMA" value="2.5"/>
<attribute name="MF" value="Texas Instruments"/>
<attribute name="MOUNTING_TECHNOLOGY" value="Surface Mount"/>
<attribute name="MPN" value="OPA4209AIPW"/>
<attribute name="NUMBER_OF_CHANNELS" value="4"/>
<attribute name="OFFSET_DRIFTTYPUVC" value="1"/>
<attribute name="PACKAGE" value="PW0014A"/>
<attribute name="PACKAGE_DESCRIPTION" value="14-Pin Plastic Small Outline, Body 5 x 4.4 mm, Pitch 0.65 mm"/>
<attribute name="PACKAGE_VERSION" value="4040064-3/G, 02/2011"/>
<attribute name="PACKING" value="TUBE"/>
<attribute name="PREFIX" value="U"/>
<attribute name="RATING" value="Catalog"/>
<attribute name="RELEASE_DATE" value="1464312023"/>
<attribute name="SLEW_RATE" value=""/>
<attribute name="SLEW_RATETYPVUS" value="6.4"/>
<attribute name="SUB_FAMILY" value="High Supply Voltage Amplifier (&gt;=30V), Low Noise Amp (&lt;=10nV/rtHz), Low Offset Voltage Amplifier (&lt;=500uV), Precision Amplifier"/>
<attribute name="SUPPLY_VOLTAGE_MAX" value=""/>
<attribute name="SUPPLY_VOLTAGE_MIN" value=""/>
<attribute name="TEMPERATURE_MAX" value=""/>
<attribute name="TEMPERATURE_MIN" value=""/>
<attribute name="TOTAL_SUPPLY_VOLTAGEMAX5V_IS_5__5V_IS_10" value="36"/>
<attribute name="TOTAL_SUPPLY_VOLTAGEMIN5V_IS_5__5V_IS_10" value="4.5"/>
<attribute name="VAULT_GUID" value="90332D0E-A6AD-4367-AF12-C70D7B662A7D"/>
<attribute name="VAULT_REVISION" value="5620DEE5-2681-45D3-A650-AE455AF14BEA"/>
<attribute name="VIO_25CMAXMV" value="0.15"/>
<attribute name="VMAX_V" value=""/>
<attribute name="VMIN_V" value=""/>
<attribute name="VN_AT_1KHZTYPNVRTHZ" value=""/>
</technology>
</technologies>
</device>
<device name="TEXAS_INSTRUMENTS_OPA4209AIPW_0_1" package="TEXAS_INSTRUMENTS_OPA4209AIPW_1">
<connects>
<connect gate="A" pin="IN_A+" pad="3"/>
<connect gate="A" pin="IN_A-" pad="2"/>
<connect gate="A" pin="OUT_A" pad="1"/>
<connect gate="A" pin="V+" pad="4"/>
<connect gate="A" pin="V-" pad="11"/>
<connect gate="B" pin="IN_B+" pad="5"/>
<connect gate="B" pin="IN_B-" pad="6"/>
<connect gate="B" pin="OUT_B" pad="7"/>
<connect gate="C" pin="IN_C+" pad="10"/>
<connect gate="C" pin="IN_C-" pad="9"/>
<connect gate="C" pin="OUT_C" pad="8"/>
<connect gate="D" pin="IN_D+" pad="12"/>
<connect gate="D" pin="IN_D-" pad="13"/>
<connect gate="D" pin="OUT_D" pad="14"/>
</connects>
<technologies>
<technology name="">
<attribute name="CHANNEL" value=""/>
<attribute name="CIIVA_IDS" value="1322614"/>
<attribute name="CMRR_MIND_B" value="120"/>
<attribute name="CODE__JEDEC" value="MO-153"/>
<attribute name="COMPONENT_LINK_1_DESCRIPTION" value="Manufacturer URL"/>
<attribute name="COMPONENT_LINK_1_URL" value="http://www.ti.com/"/>
<attribute name="COMPONENT_LINK_3_DESCRIPTION" value="Package Specification"/>
<attribute name="COMPONENT_LINK_3_URL" value="http://www.ti.com/litv/pdf/mpds360"/>
<attribute name="DATASHEET" value="http://www.ti.com/lit/ds/symlink/opa4209.pdf"/>
<attribute name="DATASHEET_VERSION" value="SBOS426B"/>
<attribute name="ECO__PLAN" value="Green (RoHS &amp; no Sb/Br)"/>
<attribute name="FOOTPRINT_VARIANT_NAME_0" value="Level C"/>
<attribute name="FOOTPRINT_VARIANT_NAME_1" value="Level B"/>
<attribute name="FOOTPRINT_VARIANT_NAME_2" value="Level A"/>
<attribute name="GAIN_BANDWIDTH" value=""/>
<attribute name="GBW_TYP_MHZ" value="18"/>
<attribute name="IIB_MAXP_A" value="4500"/>
<attribute name="IMPORTED" value="yes"/>
<attribute name="IMPORTED_FROM" value="vault"/>
<attribute name="IMPORT_TS" value="1521845046"/>
<attribute name="IQ_PER_CHANNELMAXMA" value="2.5"/>
<attribute name="MF" value="Texas Instruments"/>
<attribute name="MOUNTING_TECHNOLOGY" value="Surface Mount"/>
<attribute name="MPN" value="OPA4209AIPW"/>
<attribute name="NUMBER_OF_CHANNELS" value="4"/>
<attribute name="OFFSET_DRIFTTYPUVC" value="1"/>
<attribute name="PACKAGE" value="PW0014A"/>
<attribute name="PACKAGE_DESCRIPTION" value="14-Pin Plastic Small Outline, Body 5 x 4.4 mm, Pitch 0.65 mm"/>
<attribute name="PACKAGE_VERSION" value="4040064-3/G, 02/2011"/>
<attribute name="PACKING" value="TUBE"/>
<attribute name="PREFIX" value="U"/>
<attribute name="RATING" value="Catalog"/>
<attribute name="RELEASE_DATE" value="1464312023"/>
<attribute name="SLEW_RATE" value=""/>
<attribute name="SLEW_RATETYPVUS" value="6.4"/>
<attribute name="SUB_FAMILY" value="High Supply Voltage Amplifier (&gt;=30V), Low Noise Amp (&lt;=10nV/rtHz), Low Offset Voltage Amplifier (&lt;=500uV), Precision Amplifier"/>
<attribute name="SUPPLY_VOLTAGE_MAX" value=""/>
<attribute name="SUPPLY_VOLTAGE_MIN" value=""/>
<attribute name="TEMPERATURE_MAX" value=""/>
<attribute name="TEMPERATURE_MIN" value=""/>
<attribute name="TOTAL_SUPPLY_VOLTAGEMAX5V_IS_5__5V_IS_10" value="36"/>
<attribute name="TOTAL_SUPPLY_VOLTAGEMIN5V_IS_5__5V_IS_10" value="4.5"/>
<attribute name="VAULT_GUID" value="90332D0E-A6AD-4367-AF12-C70D7B662A7D"/>
<attribute name="VAULT_REVISION" value="5620DEE5-2681-45D3-A650-AE455AF14BEA"/>
<attribute name="VIO_25CMAXMV" value="0.15"/>
<attribute name="VMAX_V" value=""/>
<attribute name="VMIN_V" value=""/>
<attribute name="VN_AT_1KHZTYPNVRTHZ" value=""/>
</technology>
</technologies>
</device>
<device name="TEXAS_INSTRUMENTS_OPA4209AIPW_0_2" package="TEXAS_INSTRUMENTS_OPA4209AIPW_2">
<connects>
<connect gate="A" pin="IN_A+" pad="3"/>
<connect gate="A" pin="IN_A-" pad="2"/>
<connect gate="A" pin="OUT_A" pad="1"/>
<connect gate="A" pin="V+" pad="4"/>
<connect gate="A" pin="V-" pad="11"/>
<connect gate="B" pin="IN_B+" pad="5"/>
<connect gate="B" pin="IN_B-" pad="6"/>
<connect gate="B" pin="OUT_B" pad="7"/>
<connect gate="C" pin="IN_C+" pad="10"/>
<connect gate="C" pin="IN_C-" pad="9"/>
<connect gate="C" pin="OUT_C" pad="8"/>
<connect gate="D" pin="IN_D+" pad="12"/>
<connect gate="D" pin="IN_D-" pad="13"/>
<connect gate="D" pin="OUT_D" pad="14"/>
</connects>
<technologies>
<technology name="">
<attribute name="CHANNEL" value=""/>
<attribute name="CIIVA_IDS" value="1322614"/>
<attribute name="CMRR_MIND_B" value="120"/>
<attribute name="CODE__JEDEC" value="MO-153"/>
<attribute name="COMPONENT_LINK_1_DESCRIPTION" value="Manufacturer URL"/>
<attribute name="COMPONENT_LINK_1_URL" value="http://www.ti.com/"/>
<attribute name="COMPONENT_LINK_3_DESCRIPTION" value="Package Specification"/>
<attribute name="COMPONENT_LINK_3_URL" value="http://www.ti.com/litv/pdf/mpds360"/>
<attribute name="DATASHEET" value="http://www.ti.com/lit/ds/symlink/opa4209.pdf"/>
<attribute name="DATASHEET_VERSION" value="SBOS426B"/>
<attribute name="ECO__PLAN" value="Green (RoHS &amp; no Sb/Br)"/>
<attribute name="FOOTPRINT_VARIANT_NAME_0" value="Level C"/>
<attribute name="FOOTPRINT_VARIANT_NAME_1" value="Level B"/>
<attribute name="FOOTPRINT_VARIANT_NAME_2" value="Level A"/>
<attribute name="GAIN_BANDWIDTH" value=""/>
<attribute name="GBW_TYP_MHZ" value="18"/>
<attribute name="IIB_MAXP_A" value="4500"/>
<attribute name="IMPORTED" value="yes"/>
<attribute name="IMPORTED_FROM" value="vault"/>
<attribute name="IMPORT_TS" value="1521845046"/>
<attribute name="IQ_PER_CHANNELMAXMA" value="2.5"/>
<attribute name="MF" value="Texas Instruments"/>
<attribute name="MOUNTING_TECHNOLOGY" value="Surface Mount"/>
<attribute name="MPN" value="OPA4209AIPW"/>
<attribute name="NUMBER_OF_CHANNELS" value="4"/>
<attribute name="OFFSET_DRIFTTYPUVC" value="1"/>
<attribute name="PACKAGE" value="PW0014A"/>
<attribute name="PACKAGE_DESCRIPTION" value="14-Pin Plastic Small Outline, Body 5 x 4.4 mm, Pitch 0.65 mm"/>
<attribute name="PACKAGE_VERSION" value="4040064-3/G, 02/2011"/>
<attribute name="PACKING" value="TUBE"/>
<attribute name="PREFIX" value="U"/>
<attribute name="RATING" value="Catalog"/>
<attribute name="RELEASE_DATE" value="1464312023"/>
<attribute name="SLEW_RATE" value=""/>
<attribute name="SLEW_RATETYPVUS" value="6.4"/>
<attribute name="SUB_FAMILY" value="High Supply Voltage Amplifier (&gt;=30V), Low Noise Amp (&lt;=10nV/rtHz), Low Offset Voltage Amplifier (&lt;=500uV), Precision Amplifier"/>
<attribute name="SUPPLY_VOLTAGE_MAX" value=""/>
<attribute name="SUPPLY_VOLTAGE_MIN" value=""/>
<attribute name="TEMPERATURE_MAX" value=""/>
<attribute name="TEMPERATURE_MIN" value=""/>
<attribute name="TOTAL_SUPPLY_VOLTAGEMAX5V_IS_5__5V_IS_10" value="36"/>
<attribute name="TOTAL_SUPPLY_VOLTAGEMIN5V_IS_5__5V_IS_10" value="4.5"/>
<attribute name="VAULT_GUID" value="90332D0E-A6AD-4367-AF12-C70D7B662A7D"/>
<attribute name="VAULT_REVISION" value="5620DEE5-2681-45D3-A650-AE455AF14BEA"/>
<attribute name="VIO_25CMAXMV" value="0.15"/>
<attribute name="VMAX_V" value=""/>
<attribute name="VMIN_V" value=""/>
<attribute name="VN_AT_1KHZTYPNVRTHZ" value=""/>
</technology>
</technologies>
</device>
</devices>
</deviceset>
</devicesets>
</library>
<library name="INA121U">
<packages>
<package name="SOIC127P600X175-8N">
<wire x1="-2.0066" y1="1.651" x2="-2.0066" y2="2.159" width="0.1524" layer="51"/>
<wire x1="-2.0066" y1="2.159" x2="-3.0988" y2="2.159" width="0.1524" layer="51"/>
<wire x1="-3.0988" y1="2.159" x2="-3.0988" y2="1.651" width="0.1524" layer="51"/>
<wire x1="-3.0988" y1="1.651" x2="-2.0066" y2="1.651" width="0.1524" layer="51"/>
<wire x1="-2.0066" y1="0.381" x2="-2.0066" y2="0.889" width="0.1524" layer="51"/>
<wire x1="-2.0066" y1="0.889" x2="-3.0988" y2="0.889" width="0.1524" layer="51"/>
<wire x1="-3.0988" y1="0.889" x2="-3.0988" y2="0.381" width="0.1524" layer="51"/>
<wire x1="-3.0988" y1="0.381" x2="-2.0066" y2="0.381" width="0.1524" layer="51"/>
<wire x1="-2.0066" y1="-0.889" x2="-2.0066" y2="-0.381" width="0.1524" layer="51"/>
<wire x1="-2.0066" y1="-0.381" x2="-3.0988" y2="-0.381" width="0.1524" layer="51"/>
<wire x1="-3.0988" y1="-0.381" x2="-3.0988" y2="-0.889" width="0.1524" layer="51"/>
<wire x1="-3.0988" y1="-0.889" x2="-2.0066" y2="-0.889" width="0.1524" layer="51"/>
<wire x1="-2.0066" y1="-2.159" x2="-2.0066" y2="-1.651" width="0.1524" layer="51"/>
<wire x1="-2.0066" y1="-1.651" x2="-3.0988" y2="-1.651" width="0.1524" layer="51"/>
<wire x1="-3.0988" y1="-1.651" x2="-3.0988" y2="-2.159" width="0.1524" layer="51"/>
<wire x1="-3.0988" y1="-2.159" x2="-2.0066" y2="-2.159" width="0.1524" layer="51"/>
<wire x1="2.0066" y1="-1.651" x2="2.0066" y2="-2.159" width="0.1524" layer="51"/>
<wire x1="2.0066" y1="-2.159" x2="3.0988" y2="-2.159" width="0.1524" layer="51"/>
<wire x1="3.0988" y1="-2.159" x2="3.0988" y2="-1.651" width="0.1524" layer="51"/>
<wire x1="3.0988" y1="-1.651" x2="2.0066" y2="-1.651" width="0.1524" layer="51"/>
<wire x1="2.0066" y1="-0.381" x2="2.0066" y2="-0.889" width="0.1524" layer="51"/>
<wire x1="2.0066" y1="-0.889" x2="3.0988" y2="-0.889" width="0.1524" layer="51"/>
<wire x1="3.0988" y1="-0.889" x2="3.0988" y2="-0.381" width="0.1524" layer="51"/>
<wire x1="3.0988" y1="-0.381" x2="2.0066" y2="-0.381" width="0.1524" layer="51"/>
<wire x1="2.0066" y1="0.889" x2="2.0066" y2="0.381" width="0.1524" layer="51"/>
<wire x1="2.0066" y1="0.381" x2="3.0988" y2="0.381" width="0.1524" layer="51"/>
<wire x1="3.0988" y1="0.381" x2="3.0988" y2="0.889" width="0.1524" layer="51"/>
<wire x1="3.0988" y1="0.889" x2="2.0066" y2="0.889" width="0.1524" layer="51"/>
<wire x1="2.0066" y1="2.159" x2="2.0066" y2="1.651" width="0.1524" layer="51"/>
<wire x1="2.0066" y1="1.651" x2="3.0988" y2="1.651" width="0.1524" layer="51"/>
<wire x1="3.0988" y1="1.651" x2="3.0988" y2="2.159" width="0.1524" layer="51"/>
<wire x1="3.0988" y1="2.159" x2="2.0066" y2="2.159" width="0.1524" layer="51"/>
<wire x1="-2.0066" y1="-2.4892" x2="2.0066" y2="-2.4892" width="0.1524" layer="51"/>
<wire x1="2.0066" y1="-2.4892" x2="2.0066" y2="2.4892" width="0.1524" layer="51"/>
<wire x1="2.0066" y1="2.4892" x2="0.3048" y2="2.4892" width="0.1524" layer="51"/>
<wire x1="0.3048" y1="2.4892" x2="-0.3048" y2="2.4892" width="0.1524" layer="51"/>
<wire x1="-0.3048" y1="2.4892" x2="-2.0066" y2="2.4892" width="0.1524" layer="51"/>
<wire x1="-2.0066" y1="2.4892" x2="-2.0066" y2="-2.4892" width="0.1524" layer="51"/>
<wire x1="0.3048" y1="2.4892" x2="-0.3048" y2="2.4892" width="0" layer="51" curve="-180"/>
<wire x1="-1.3716" y1="-2.4892" x2="1.3716" y2="-2.4892" width="0.1524" layer="21"/>
<wire x1="1.3716" y1="2.4892" x2="0.3048" y2="2.4892" width="0.1524" layer="21"/>
<wire x1="0.3048" y1="2.4892" x2="-0.3048" y2="2.4892" width="0.1524" layer="21"/>
<wire x1="-0.3048" y1="2.4892" x2="-1.3716" y2="2.4892" width="0.1524" layer="21"/>
<wire x1="0.3048" y1="2.4892" x2="-0.3048" y2="2.4892" width="0" layer="21" curve="-180"/>
<text x="-4.67915" y="3.382209375" size="2.08526875" layer="25" ratio="10" rot="SR0">&gt;NAME</text>
<text x="-5.74908125" y="-5.240309375" size="2.08595" layer="27" ratio="10" rot="SR0">&gt;VALUE</text>
<smd name="1" x="-2.4638" y="1.905" dx="1.9812" dy="0.5588" layer="1"/>
<smd name="2" x="-2.4638" y="0.635" dx="1.9812" dy="0.5588" layer="1"/>
<smd name="3" x="-2.4638" y="-0.635" dx="1.9812" dy="0.5588" layer="1"/>
<smd name="4" x="-2.4638" y="-1.905" dx="1.9812" dy="0.5588" layer="1"/>
<smd name="5" x="2.4638" y="-1.905" dx="1.9812" dy="0.5588" layer="1"/>
<smd name="6" x="2.4638" y="-0.635" dx="1.9812" dy="0.5588" layer="1"/>
<smd name="7" x="2.4638" y="0.635" dx="1.9812" dy="0.5588" layer="1"/>
<smd name="8" x="2.4638" y="1.905" dx="1.9812" dy="0.5588" layer="1"/>
</package>
</packages>
<symbols>
<symbol name="INA121U">
<text x="-5.36103125" y="19.2845" size="2.08343125" layer="95" ratio="10" rot="SR0">&gt;NAME</text>
<text x="-4.983659375" y="-26.7999" size="2.085" layer="96" ratio="10" rot="SR0">&gt;VALUE</text>
<pin name="V+" x="-5.08" y="7.62" length="middle" direction="pwr" rot="R270"/>
<pin name="IN+" x="-17.78" y="-12.7" length="middle" direction="in"/>
<pin name="IN-" x="-17.78" y="2.54" length="middle" direction="in"/>
<pin name="RGA" x="-17.78" y="-2.54" length="middle" direction="in"/>
<pin name="RGB" x="-17.78" y="-7.62" length="middle" direction="in"/>
<pin name="REF" x="5.08" y="2.54" length="short" direction="in" rot="R180"/>
<pin name="V-" x="-5.08" y="-17.78" length="middle" direction="pwr" rot="R90"/>
<pin name="VO" x="12.7" y="-5.08" length="middle" direction="out" rot="R180"/>
<wire x1="-12.7" y1="7.62" x2="-12.7" y2="-17.78" width="0.254" layer="94"/>
<wire x1="-12.7" y1="-17.78" x2="7.62" y2="-5.08" width="0.254" layer="94"/>
<wire x1="7.62" y1="-5.08" x2="-12.7" y2="7.62" width="0.254" layer="94"/>
<wire x1="2.54" y1="2.54" x2="0" y2="0" width="0.254" layer="94"/>
</symbol>
</symbols>
<devicesets>
<deviceset name="INA121U" prefix="U">
<description>INSTRUMENTATION AMPLIFIER</description>
<gates>
<gate name="A" symbol="INA121U" x="0" y="0"/>
</gates>
<devices>
<device name="" package="SOIC127P600X175-8N">
<connects>
<connect gate="A" pin="IN+" pad="3"/>
<connect gate="A" pin="IN-" pad="2"/>
<connect gate="A" pin="REF" pad="5"/>
<connect gate="A" pin="RGA" pad="8"/>
<connect gate="A" pin="RGB" pad="1"/>
<connect gate="A" pin="V+" pad="7"/>
<connect gate="A" pin="V-" pad="4"/>
<connect gate="A" pin="VO" pad="6"/>
</connects>
<technologies>
<technology name="">
<attribute name="AVAILABILITY" value="Unavailable"/>
<attribute name="DESCRIPTION" value=" Ic Opamp Instr 600khz Sgl 8soic - Ina121u "/>
<attribute name="MF" value="Texas Instruments"/>
<attribute name="MP" value="INA121U"/>
<attribute name="PACKAGE" value="SOIC-8 Burr Brown"/>
<attribute name="PRICE" value="None"/>
</technology>
</technologies>
</device>
</devices>
</deviceset>
</devicesets>
</library>
<library name="pat">
<packages>
<package name="SOIC16" urn="urn:adsk.eagle:footprint:12217/1">
<description>&lt;b&gt;SMALL OUTLINE INTEGRATED CIRCUIT&lt;/b&gt;&lt;p&gt;
16-Pin (150-Mil) SOIC&lt;br&gt;
Source: http://www.cypress.com .. 38-12025_0P_V.pdf</description>
<wire x1="-5.395" y1="5.9" x2="5.395" y2="5.9" width="0.1998" layer="39"/>
<wire x1="5.395" y1="-5.9" x2="-5.395" y2="-5.9" width="0.1998" layer="39"/>
<wire x1="-5.395" y1="-5.9" x2="-5.395" y2="5.9" width="0.1998" layer="39"/>
<wire x1="4.79" y1="-1.795" x2="-4.79" y2="-1.795" width="0.2032" layer="51"/>
<wire x1="-4.79" y1="-1.795" x2="-4.79" y2="1.795" width="0.2032" layer="51"/>
<wire x1="-4.79" y1="1.795" x2="4.79" y2="1.795" width="0.2032" layer="51"/>
<wire x1="4.79" y1="1.795" x2="4.79" y2="-1.795" width="0.2032" layer="51"/>
<wire x1="5.395" y1="5.9" x2="5.395" y2="-5.9" width="0.1998" layer="39"/>
<circle x="-4.05" y="-0.995" radius="0.3256" width="0.2032" layer="21"/>
<smd name="2" x="-3.175" y="-2.695" dx="0.635" dy="1.524" layer="1"/>
<smd name="13" x="-0.635" y="2.695" dx="0.635" dy="1.524" layer="1"/>
<smd name="1" x="-4.445" y="-2.695" dx="0.635" dy="1.524" layer="1"/>
<smd name="3" x="-1.905" y="-2.695" dx="0.635" dy="1.524" layer="1"/>
<smd name="4" x="-0.635" y="-2.695" dx="0.635" dy="1.524" layer="1"/>
<smd name="14" x="-1.905" y="2.695" dx="0.635" dy="1.524" layer="1"/>
<smd name="12" x="0.635" y="2.695" dx="0.635" dy="1.524" layer="1"/>
<smd name="11" x="1.905" y="2.695" dx="0.635" dy="1.524" layer="1"/>
<smd name="6" x="1.905" y="-2.695" dx="0.635" dy="1.524" layer="1"/>
<smd name="9" x="4.445" y="2.695" dx="0.635" dy="1.524" layer="1"/>
<smd name="5" x="0.635" y="-2.695" dx="0.635" dy="1.524" layer="1"/>
<smd name="7" x="3.175" y="-2.695" dx="0.635" dy="1.524" layer="1"/>
<smd name="10" x="3.175" y="2.695" dx="0.635" dy="1.524" layer="1"/>
<smd name="8" x="4.445" y="-2.695" dx="0.635" dy="1.524" layer="1"/>
<smd name="15" x="-3.175" y="2.695" dx="0.635" dy="1.524" layer="1"/>
<smd name="16" x="-4.445" y="2.695" dx="0.635" dy="1.524" layer="1"/>
<text x="-5.08" y="-2.54" size="1.27" layer="25" rot="R90">&gt;NAME</text>
<text x="-3.175" y="-0.635" size="1.27" layer="27">&gt;VALUE</text>
<rectangle x1="-4.6901" y1="-2.921" x2="-4.1999" y2="-1.8951" layer="51"/>
<rectangle x1="-3.4201" y1="-2.921" x2="-2.9299" y2="-1.8951" layer="51"/>
<rectangle x1="-2.1501" y1="-2.921" x2="-1.6599" y2="-1.8951" layer="51"/>
<rectangle x1="-0.8801" y1="-2.921" x2="-0.3899" y2="-1.8951" layer="51"/>
<rectangle x1="0.3899" y1="-2.921" x2="0.8801" y2="-1.8951" layer="51"/>
<rectangle x1="1.6599" y1="-2.921" x2="2.1501" y2="-1.8951" layer="51"/>
<rectangle x1="2.9299" y1="-2.921" x2="3.4201" y2="-1.8951" layer="51"/>
<rectangle x1="4.1999" y1="-2.921" x2="4.6901" y2="-1.8951" layer="51"/>
<rectangle x1="4.1999" y1="1.8951" x2="4.6901" y2="2.921" layer="51"/>
<rectangle x1="2.9299" y1="1.8951" x2="3.4201" y2="2.921" layer="51"/>
<rectangle x1="1.6599" y1="1.8951" x2="2.1501" y2="2.921" layer="51"/>
<rectangle x1="0.3899" y1="1.8951" x2="0.8801" y2="2.921" layer="51"/>
<rectangle x1="-0.8801" y1="1.8951" x2="-0.3899" y2="2.921" layer="51"/>
<rectangle x1="-2.1501" y1="1.8951" x2="-1.6599" y2="2.921" layer="51"/>
<rectangle x1="-3.4201" y1="1.8951" x2="-2.9299" y2="2.921" layer="51"/>
<rectangle x1="-4.6901" y1="1.8951" x2="-4.1999" y2="2.921" layer="51"/>
</package>
</packages>
<symbols>
<symbol name="4PORT_ANALOG_SWITCH">
<pin name="IN1" x="-12.7" y="10.16" length="middle"/>
<pin name="IN2" x="-12.7" y="7.62" length="middle"/>
<pin name="IN3" x="-12.7" y="5.08" length="middle"/>
<pin name="IN4" x="-12.7" y="2.54" length="middle"/>
<pin name="S1" x="12.7" y="10.16" length="middle" rot="R180"/>
<pin name="D1" x="12.7" y="7.62" length="middle" rot="R180"/>
<pin name="S2" x="12.7" y="5.08" length="middle" rot="R180"/>
<pin name="D2" x="12.7" y="2.54" length="middle" rot="R180"/>
<pin name="S3" x="12.7" y="0" length="middle" rot="R180"/>
<pin name="D3" x="12.7" y="-2.54" length="middle" rot="R180"/>
<pin name="S4" x="12.7" y="-5.08" length="middle" rot="R180"/>
<pin name="D4" x="12.7" y="-7.62" length="middle" rot="R180"/>
<pin name="VDD" x="-12.7" y="-2.54" length="middle"/>
<pin name="GND" x="-12.7" y="-5.08" length="middle"/>
<pin name="VSS" x="-12.7" y="-7.62" length="middle"/>
<wire x1="-7.62" y1="12.7" x2="-7.62" y2="-10.16" width="0.254" layer="94"/>
<wire x1="-7.62" y1="-10.16" x2="7.62" y2="-10.16" width="0.254" layer="94"/>
<wire x1="7.62" y1="-10.16" x2="7.62" y2="12.7" width="0.254" layer="94"/>
<wire x1="7.62" y1="12.7" x2="-7.62" y2="12.7" width="0.254" layer="94"/>
<text x="-2.54" y="-12.7" size="1.27" layer="94">ADG442</text>
</symbol>
</symbols>
<devicesets>
<deviceset name="ADG442">
<gates>
<gate name="G$1" symbol="4PORT_ANALOG_SWITCH" x="25.4" y="-2.54"/>
</gates>
<devices>
<device name="" package="SOIC16">
<connects>
<connect gate="G$1" pin="D1" pad="2"/>
<connect gate="G$1" pin="D2" pad="15"/>
<connect gate="G$1" pin="D3" pad="10"/>
<connect gate="G$1" pin="D4" pad="7"/>
<connect gate="G$1" pin="GND" pad="5"/>
<connect gate="G$1" pin="IN1" pad="1"/>
<connect gate="G$1" pin="IN2" pad="16"/>
<connect gate="G$1" pin="IN3" pad="9"/>
<connect gate="G$1" pin="IN4" pad="8"/>
<connect gate="G$1" pin="S1" pad="3"/>
<connect gate="G$1" pin="S2" pad="14"/>
<connect gate="G$1" pin="S3" pad="11"/>
<connect gate="G$1" pin="S4" pad="6"/>
<connect gate="G$1" pin="VDD" pad="13"/>
<connect gate="G$1" pin="VSS" pad="4"/>
</connects>
<technologies>
<technology name=""/>
</technologies>
</device>
</devices>
</deviceset>
</devicesets>
</library>
<library name="pinhead" urn="urn:adsk.eagle:library:325">
<description>&lt;b&gt;Pin Header Connectors&lt;/b&gt;&lt;p&gt;
&lt;author&gt;Created by librarian@cadsoft.de&lt;/author&gt;</description>
<packages>
<package name="2X04" urn="urn:adsk.eagle:footprint:22351/1" library_version="3">
<description>&lt;b&gt;PIN HEADER&lt;/b&gt;</description>
<wire x1="-5.08" y1="-1.905" x2="-4.445" y2="-2.54" width="0.1524" layer="21"/>
<wire x1="-3.175" y1="-2.54" x2="-2.54" y2="-1.905" width="0.1524" layer="21"/>
<wire x1="-2.54" y1="-1.905" x2="-1.905" y2="-2.54" width="0.1524" layer="21"/>
<wire x1="-0.635" y1="-2.54" x2="0" y2="-1.905" width="0.1524" layer="21"/>
<wire x1="0" y1="-1.905" x2="0.635" y2="-2.54" width="0.1524" layer="21"/>
<wire x1="1.905" y1="-2.54" x2="2.54" y2="-1.905" width="0.1524" layer="21"/>
<wire x1="-5.08" y1="-1.905" x2="-5.08" y2="1.905" width="0.1524" layer="21"/>
<wire x1="-5.08" y1="1.905" x2="-4.445" y2="2.54" width="0.1524" layer="21"/>
<wire x1="-4.445" y1="2.54" x2="-3.175" y2="2.54" width="0.1524" layer="21"/>
<wire x1="-3.175" y1="2.54" x2="-2.54" y2="1.905" width="0.1524" layer="21"/>
<wire x1="-2.54" y1="1.905" x2="-1.905" y2="2.54" width="0.1524" layer="21"/>
<wire x1="-1.905" y1="2.54" x2="-0.635" y2="2.54" width="0.1524" layer="21"/>
<wire x1="-0.635" y1="2.54" x2="0" y2="1.905" width="0.1524" layer="21"/>
<wire x1="0" y1="1.905" x2="0.635" y2="2.54" width="0.1524" layer="21"/>
<wire x1="0.635" y1="2.54" x2="1.905" y2="2.54" width="0.1524" layer="21"/>
<wire x1="1.905" y1="2.54" x2="2.54" y2="1.905" width="0.1524" layer="21"/>
<wire x1="-2.54" y1="1.905" x2="-2.54" y2="-1.905" width="0.1524" layer="21"/>
<wire x1="0" y1="1.905" x2="0" y2="-1.905" width="0.1524" layer="21"/>
<wire x1="2.54" y1="1.905" x2="2.54" y2="-1.905" width="0.1524" layer="21"/>
<wire x1="0.635" y1="-2.54" x2="1.905" y2="-2.54" width="0.1524" layer="21"/>
<wire x1="-1.905" y1="-2.54" x2="-0.635" y2="-2.54" width="0.1524" layer="21"/>
<wire x1="-4.445" y1="-2.54" x2="-3.175" y2="-2.54" width="0.1524" layer="21"/>
<wire x1="2.54" y1="-1.905" x2="3.175" y2="-2.54" width="0.1524" layer="21"/>
<wire x1="4.445" y1="-2.54" x2="5.08" y2="-1.905" width="0.1524" layer="21"/>
<wire x1="2.54" y1="1.905" x2="3.175" y2="2.54" width="0.1524" layer="21"/>
<wire x1="3.175" y1="2.54" x2="4.445" y2="2.54" width="0.1524" layer="21"/>
<wire x1="4.445" y1="2.54" x2="5.08" y2="1.905" width="0.1524" layer="21"/>
<wire x1="5.08" y1="1.905" x2="5.08" y2="-1.905" width="0.1524" layer="21"/>
<wire x1="3.175" y1="-2.54" x2="4.445" y2="-2.54" width="0.1524" layer="21"/>
<pad name="1" x="-3.81" y="-1.27" drill="1.016" shape="octagon"/>
<pad name="2" x="-3.81" y="1.27" drill="1.016" shape="octagon"/>
<pad name="3" x="-1.27" y="-1.27" drill="1.016" shape="octagon"/>
<pad name="4" x="-1.27" y="1.27" drill="1.016" shape="octagon"/>
<pad name="5" x="1.27" y="-1.27" drill="1.016" shape="octagon"/>
<pad name="6" x="1.27" y="1.27" drill="1.016" shape="octagon"/>
<pad name="7" x="3.81" y="-1.27" drill="1.016" shape="octagon"/>
<pad name="8" x="3.81" y="1.27" drill="1.016" shape="octagon"/>
<text x="-5.08" y="3.175" size="1.27" layer="25" ratio="10">&gt;NAME</text>
<text x="-5.08" y="-4.445" size="1.27" layer="27">&gt;VALUE</text>
<rectangle x1="-4.064" y1="-1.524" x2="-3.556" y2="-1.016" layer="51"/>
<rectangle x1="-4.064" y1="1.016" x2="-3.556" y2="1.524" layer="51"/>
<rectangle x1="-1.524" y1="1.016" x2="-1.016" y2="1.524" layer="51"/>
<rectangle x1="-1.524" y1="-1.524" x2="-1.016" y2="-1.016" layer="51"/>
<rectangle x1="1.016" y1="1.016" x2="1.524" y2="1.524" layer="51"/>
<rectangle x1="1.016" y1="-1.524" x2="1.524" y2="-1.016" layer="51"/>
<rectangle x1="3.556" y1="1.016" x2="4.064" y2="1.524" layer="51"/>
<rectangle x1="3.556" y1="-1.524" x2="4.064" y2="-1.016" layer="51"/>
</package>
<package name="2X04/90" urn="urn:adsk.eagle:footprint:22352/1" library_version="3">
<description>&lt;b&gt;PIN HEADER&lt;/b&gt;</description>
<wire x1="-5.08" y1="-1.905" x2="-2.54" y2="-1.905" width="0.1524" layer="21"/>
<wire x1="-2.54" y1="-1.905" x2="-2.54" y2="0.635" width="0.1524" layer="21"/>
<wire x1="-2.54" y1="0.635" x2="-5.08" y2="0.635" width="0.1524" layer="21"/>
<wire x1="-5.08" y1="0.635" x2="-5.08" y2="-1.905" width="0.1524" layer="21"/>
<wire x1="-3.81" y1="6.985" x2="-3.81" y2="1.27" width="0.762" layer="21"/>
<wire x1="-2.54" y1="-1.905" x2="0" y2="-1.905" width="0.1524" layer="21"/>
<wire x1="0" y1="-1.905" x2="0" y2="0.635" width="0.1524" layer="21"/>
<wire x1="0" y1="0.635" x2="-2.54" y2="0.635" width="0.1524" layer="21"/>
<wire x1="-1.27" y1="6.985" x2="-1.27" y2="1.27" width="0.762" layer="21"/>
<wire x1="0" y1="-1.905" x2="2.54" y2="-1.905" width="0.1524" layer="21"/>
<wire x1="2.54" y1="-1.905" x2="2.54" y2="0.635" width="0.1524" layer="21"/>
<wire x1="2.54" y1="0.635" x2="0" y2="0.635" width="0.1524" layer="21"/>
<wire x1="1.27" y1="6.985" x2="1.27" y2="1.27" width="0.762" layer="21"/>
<wire x1="2.54" y1="-1.905" x2="5.08" y2="-1.905" width="0.1524" layer="21"/>
<wire x1="5.08" y1="-1.905" x2="5.08" y2="0.635" width="0.1524" layer="21"/>
<wire x1="5.08" y1="0.635" x2="2.54" y2="0.635" width="0.1524" layer="21"/>
<wire x1="3.81" y1="6.985" x2="3.81" y2="1.27" width="0.762" layer="21"/>
<pad name="2" x="-3.81" y="-3.81" drill="1.016" shape="octagon"/>
<pad name="4" x="-1.27" y="-3.81" drill="1.016" shape="octagon"/>
<pad name="6" x="1.27" y="-3.81" drill="1.016" shape="octagon"/>
<pad name="8" x="3.81" y="-3.81" drill="1.016" shape="octagon"/>
<pad name="1" x="-3.81" y="-6.35" drill="1.016" shape="octagon"/>
<pad name="3" x="-1.27" y="-6.35" drill="1.016" shape="octagon"/>
<pad name="5" x="1.27" y="-6.35" drill="1.016" shape="octagon"/>
<pad name="7" x="3.81" y="-6.35" drill="1.016" shape="octagon"/>
<text x="-5.715" y="-3.81" size="1.27" layer="25" ratio="10" rot="R90">&gt;NAME</text>
<text x="6.985" y="-3.81" size="1.27" layer="27" rot="R90">&gt;VALUE</text>
<rectangle x1="-4.191" y1="0.635" x2="-3.429" y2="1.143" layer="21"/>
<rectangle x1="-1.651" y1="0.635" x2="-0.889" y2="1.143" layer="21"/>
<rectangle x1="0.889" y1="0.635" x2="1.651" y2="1.143" layer="21"/>
<rectangle x1="3.429" y1="0.635" x2="4.191" y2="1.143" layer="21"/>
<rectangle x1="-4.191" y1="-2.921" x2="-3.429" y2="-1.905" layer="21"/>
<rectangle x1="-1.651" y1="-2.921" x2="-0.889" y2="-1.905" layer="21"/>
<rectangle x1="-4.191" y1="-5.461" x2="-3.429" y2="-4.699" layer="21"/>
<rectangle x1="-4.191" y1="-4.699" x2="-3.429" y2="-2.921" layer="51"/>
<rectangle x1="-1.651" y1="-4.699" x2="-0.889" y2="-2.921" layer="51"/>
<rectangle x1="-1.651" y1="-5.461" x2="-0.889" y2="-4.699" layer="21"/>
<rectangle x1="0.889" y1="-2.921" x2="1.651" y2="-1.905" layer="21"/>
<rectangle x1="3.429" y1="-2.921" x2="4.191" y2="-1.905" layer="21"/>
<rectangle x1="0.889" y1="-5.461" x2="1.651" y2="-4.699" layer="21"/>
<rectangle x1="0.889" y1="-4.699" x2="1.651" y2="-2.921" layer="51"/>
<rectangle x1="3.429" y1="-4.699" x2="4.191" y2="-2.921" layer="51"/>
<rectangle x1="3.429" y1="-5.461" x2="4.191" y2="-4.699" layer="21"/>
</package>
<package name="2X03" urn="urn:adsk.eagle:footprint:22348/1" library_version="3">
<description>&lt;b&gt;PIN HEADER&lt;/b&gt;</description>
<wire x1="-3.81" y1="-1.905" x2="-3.175" y2="-2.54" width="0.1524" layer="21"/>
<wire x1="-1.905" y1="-2.54" x2="-1.27" y2="-1.905" width="0.1524" layer="21"/>
<wire x1="-1.27" y1="-1.905" x2="-0.635" y2="-2.54" width="0.1524" layer="21"/>
<wire x1="0.635" y1="-2.54" x2="1.27" y2="-1.905" width="0.1524" layer="21"/>
<wire x1="-3.81" y1="-1.905" x2="-3.81" y2="1.905" width="0.1524" layer="21"/>
<wire x1="-3.81" y1="1.905" x2="-3.175" y2="2.54" width="0.1524" layer="21"/>
<wire x1="-3.175" y1="2.54" x2="-1.905" y2="2.54" width="0.1524" layer="21"/>
<wire x1="-1.905" y1="2.54" x2="-1.27" y2="1.905" width="0.1524" layer="21"/>
<wire x1="-1.27" y1="1.905" x2="-0.635" y2="2.54" width="0.1524" layer="21"/>
<wire x1="-0.635" y1="2.54" x2="0.635" y2="2.54" width="0.1524" layer="21"/>
<wire x1="0.635" y1="2.54" x2="1.27" y2="1.905" width="0.1524" layer="21"/>
<wire x1="-1.27" y1="1.905" x2="-1.27" y2="-1.905" width="0.1524" layer="21"/>
<wire x1="1.27" y1="1.905" x2="1.27" y2="-1.905" width="0.1524" layer="21"/>
<wire x1="-0.635" y1="-2.54" x2="0.635" y2="-2.54" width="0.1524" layer="21"/>
<wire x1="-3.175" y1="-2.54" x2="-1.905" y2="-2.54" width="0.1524" layer="21"/>
<wire x1="1.27" y1="-1.905" x2="1.905" y2="-2.54" width="0.1524" layer="21"/>
<wire x1="3.175" y1="-2.54" x2="3.81" y2="-1.905" width="0.1524" layer="21"/>
<wire x1="1.27" y1="1.905" x2="1.905" y2="2.54" width="0.1524" layer="21"/>
<wire x1="1.905" y1="2.54" x2="3.175" y2="2.54" width="0.1524" layer="21"/>
<wire x1="3.175" y1="2.54" x2="3.81" y2="1.905" width="0.1524" layer="21"/>
<wire x1="3.81" y1="1.905" x2="3.81" y2="-1.905" width="0.1524" layer="21"/>
<wire x1="1.905" y1="-2.54" x2="3.175" y2="-2.54" width="0.1524" layer="21"/>
<pad name="1" x="-2.54" y="-1.27" drill="1.016" shape="octagon"/>
<pad name="2" x="-2.54" y="1.27" drill="1.016" shape="octagon"/>
<pad name="3" x="0" y="-1.27" drill="1.016" shape="octagon"/>
<pad name="4" x="0" y="1.27" drill="1.016" shape="octagon"/>
<pad name="5" x="2.54" y="-1.27" drill="1.016" shape="octagon"/>
<pad name="6" x="2.54" y="1.27" drill="1.016" shape="octagon"/>
<text x="-3.81" y="3.175" size="1.27" layer="25" ratio="10">&gt;NAME</text>
<text x="-3.81" y="-4.445" size="1.27" layer="27">&gt;VALUE</text>
<rectangle x1="-2.794" y1="-1.524" x2="-2.286" y2="-1.016" layer="51"/>
<rectangle x1="-2.794" y1="1.016" x2="-2.286" y2="1.524" layer="51"/>
<rectangle x1="-0.254" y1="1.016" x2="0.254" y2="1.524" layer="51"/>
<rectangle x1="-0.254" y1="-1.524" x2="0.254" y2="-1.016" layer="51"/>
<rectangle x1="2.286" y1="1.016" x2="2.794" y2="1.524" layer="51"/>
<rectangle x1="2.286" y1="-1.524" x2="2.794" y2="-1.016" layer="51"/>
</package>
<package name="2X03/90" urn="urn:adsk.eagle:footprint:22349/1" library_version="3">
<description>&lt;b&gt;PIN HEADER&lt;/b&gt;</description>
<wire x1="-3.81" y1="-1.905" x2="-1.27" y2="-1.905" width="0.1524" layer="21"/>
<wire x1="-1.27" y1="-1.905" x2="-1.27" y2="0.635" width="0.1524" layer="21"/>
<wire x1="-1.27" y1="0.635" x2="-3.81" y2="0.635" width="0.1524" layer="21"/>
<wire x1="-3.81" y1="0.635" x2="-3.81" y2="-1.905" width="0.1524" layer="21"/>
<wire x1="-2.54" y1="6.985" x2="-2.54" y2="1.27" width="0.762" layer="21"/>
<wire x1="-1.27" y1="-1.905" x2="1.27" y2="-1.905" width="0.1524" layer="21"/>
<wire x1="1.27" y1="-1.905" x2="1.27" y2="0.635" width="0.1524" layer="21"/>
<wire x1="1.27" y1="0.635" x2="-1.27" y2="0.635" width="0.1524" layer="21"/>
<wire x1="0" y1="6.985" x2="0" y2="1.27" width="0.762" layer="21"/>
<wire x1="1.27" y1="-1.905" x2="3.81" y2="-1.905" width="0.1524" layer="21"/>
<wire x1="3.81" y1="-1.905" x2="3.81" y2="0.635" width="0.1524" layer="21"/>
<wire x1="3.81" y1="0.635" x2="1.27" y2="0.635" width="0.1524" layer="21"/>
<wire x1="2.54" y1="6.985" x2="2.54" y2="1.27" width="0.762" layer="21"/>
<pad name="2" x="-2.54" y="-3.81" drill="1.016" shape="octagon"/>
<pad name="4" x="0" y="-3.81" drill="1.016" shape="octagon"/>
<pad name="6" x="2.54" y="-3.81" drill="1.016" shape="octagon"/>
<pad name="1" x="-2.54" y="-6.35" drill="1.016" shape="octagon"/>
<pad name="3" x="0" y="-6.35" drill="1.016" shape="octagon"/>
<pad name="5" x="2.54" y="-6.35" drill="1.016" shape="octagon"/>
<text x="-4.445" y="-3.81" size="1.27" layer="25" ratio="10" rot="R90">&gt;NAME</text>
<text x="5.715" y="-3.81" size="1.27" layer="27" rot="R90">&gt;VALUE</text>
<rectangle x1="-2.921" y1="0.635" x2="-2.159" y2="1.143" layer="21"/>
<rectangle x1="-0.381" y1="0.635" x2="0.381" y2="1.143" layer="21"/>
<rectangle x1="2.159" y1="0.635" x2="2.921" y2="1.143" layer="21"/>
<rectangle x1="-2.921" y1="-2.921" x2="-2.159" y2="-1.905" layer="21"/>
<rectangle x1="-0.381" y1="-2.921" x2="0.381" y2="-1.905" layer="21"/>
<rectangle x1="-2.921" y1="-5.461" x2="-2.159" y2="-4.699" layer="21"/>
<rectangle x1="-2.921" y1="-4.699" x2="-2.159" y2="-2.921" layer="51"/>
<rectangle x1="-0.381" y1="-4.699" x2="0.381" y2="-2.921" layer="51"/>
<rectangle x1="-0.381" y1="-5.461" x2="0.381" y2="-4.699" layer="21"/>
<rectangle x1="2.159" y1="-2.921" x2="2.921" y2="-1.905" layer="21"/>
<rectangle x1="2.159" y1="-5.461" x2="2.921" y2="-4.699" layer="21"/>
<rectangle x1="2.159" y1="-4.699" x2="2.921" y2="-2.921" layer="51"/>
</package>
<package name="1X02" urn="urn:adsk.eagle:footprint:22309/1" library_version="3">
<description>&lt;b&gt;PIN HEADER&lt;/b&gt;</description>
<wire x1="-1.905" y1="1.27" x2="-0.635" y2="1.27" width="0.1524" layer="21"/>
<wire x1="-0.635" y1="1.27" x2="0" y2="0.635" width="0.1524" layer="21"/>
<wire x1="0" y1="0.635" x2="0" y2="-0.635" width="0.1524" layer="21"/>
<wire x1="0" y1="-0.635" x2="-0.635" y2="-1.27" width="0.1524" layer="21"/>
<wire x1="-2.54" y1="0.635" x2="-2.54" y2="-0.635" width="0.1524" layer="21"/>
<wire x1="-1.905" y1="1.27" x2="-2.54" y2="0.635" width="0.1524" layer="21"/>
<wire x1="-2.54" y1="-0.635" x2="-1.905" y2="-1.27" width="0.1524" layer="21"/>
<wire x1="-0.635" y1="-1.27" x2="-1.905" y2="-1.27" width="0.1524" layer="21"/>
<wire x1="0" y1="0.635" x2="0.635" y2="1.27" width="0.1524" layer="21"/>
<wire x1="0.635" y1="1.27" x2="1.905" y2="1.27" width="0.1524" layer="21"/>
<wire x1="1.905" y1="1.27" x2="2.54" y2="0.635" width="0.1524" layer="21"/>
<wire x1="2.54" y1="0.635" x2="2.54" y2="-0.635" width="0.1524" layer="21"/>
<wire x1="2.54" y1="-0.635" x2="1.905" y2="-1.27" width="0.1524" layer="21"/>
<wire x1="1.905" y1="-1.27" x2="0.635" y2="-1.27" width="0.1524" layer="21"/>
<wire x1="0.635" y1="-1.27" x2="0" y2="-0.635" width="0.1524" layer="21"/>
<pad name="1" x="-1.27" y="0" drill="1.016" shape="long" rot="R90"/>
<pad name="2" x="1.27" y="0" drill="1.016" shape="long" rot="R90"/>
<text x="-2.6162" y="1.8288" size="1.27" layer="25" ratio="10">&gt;NAME</text>
<text x="-2.54" y="-3.175" size="1.27" layer="27">&gt;VALUE</text>
<rectangle x1="-1.524" y1="-0.254" x2="-1.016" y2="0.254" layer="51"/>
<rectangle x1="1.016" y1="-0.254" x2="1.524" y2="0.254" layer="51"/>
</package>
<package name="1X02/90" urn="urn:adsk.eagle:footprint:22310/1" library_version="3">
<description>&lt;b&gt;PIN HEADER&lt;/b&gt;</description>
<wire x1="-2.54" y1="-1.905" x2="0" y2="-1.905" width="0.1524" layer="21"/>
<wire x1="0" y1="-1.905" x2="0" y2="0.635" width="0.1524" layer="21"/>
<wire x1="0" y1="0.635" x2="-2.54" y2="0.635" width="0.1524" layer="21"/>
<wire x1="-2.54" y1="0.635" x2="-2.54" y2="-1.905" width="0.1524" layer="21"/>
<wire x1="-1.27" y1="6.985" x2="-1.27" y2="1.27" width="0.762" layer="21"/>
<wire x1="0" y1="-1.905" x2="2.54" y2="-1.905" width="0.1524" layer="21"/>
<wire x1="2.54" y1="-1.905" x2="2.54" y2="0.635" width="0.1524" layer="21"/>
<wire x1="2.54" y1="0.635" x2="0" y2="0.635" width="0.1524" layer="21"/>
<wire x1="1.27" y1="6.985" x2="1.27" y2="1.27" width="0.762" layer="21"/>
<pad name="1" x="-1.27" y="-3.81" drill="1.016" shape="long" rot="R90"/>
<pad name="2" x="1.27" y="-3.81" drill="1.016" shape="long" rot="R90"/>
<text x="-3.175" y="-3.81" size="1.27" layer="25" ratio="10" rot="R90">&gt;NAME</text>
<text x="4.445" y="-3.81" size="1.27" layer="27" rot="R90">&gt;VALUE</text>
<rectangle x1="-1.651" y1="0.635" x2="-0.889" y2="1.143" layer="21"/>
<rectangle x1="0.889" y1="0.635" x2="1.651" y2="1.143" layer="21"/>
<rectangle x1="-1.651" y1="-2.921" x2="-0.889" y2="-1.905" layer="21"/>
<rectangle x1="0.889" y1="-2.921" x2="1.651" y2="-1.905" layer="21"/>
</package>
</packages>
<packages3d>
<package3d name="2X04" urn="urn:adsk.eagle:package:22461/2" type="model" library_version="3">
<description>PIN HEADER</description>
<packageinstances>
<packageinstance name="2X04"/>
</packageinstances>
</package3d>
<package3d name="2X04/90" urn="urn:adsk.eagle:package:22465/2" type="model" library_version="3">
<description>PIN HEADER</description>
<packageinstances>
<packageinstance name="2X04/90"/>
</packageinstances>
</package3d>
<package3d name="2X03" urn="urn:adsk.eagle:package:22462/2" type="model" library_version="3">
<description>PIN HEADER</description>
<packageinstances>
<packageinstance name="2X03"/>
</packageinstances>
</package3d>
<package3d name="2X03/90" urn="urn:adsk.eagle:package:22464/2" type="model" library_version="3">
<description>PIN HEADER</description>
<packageinstances>
<packageinstance name="2X03/90"/>
</packageinstances>
</package3d>
<package3d name="1X02" urn="urn:adsk.eagle:package:22435/2" type="model" library_version="3">
<description>PIN HEADER</description>
<packageinstances>
<packageinstance name="1X02"/>
</packageinstances>
</package3d>
<package3d name="1X02/90" urn="urn:adsk.eagle:package:22437/2" type="model" library_version="3">
<description>PIN HEADER</description>
<packageinstances>
<packageinstance name="1X02/90"/>
</packageinstances>
</package3d>
</packages3d>
<symbols>
<symbol name="PINH2X4" urn="urn:adsk.eagle:symbol:22350/1" library_version="3">
<wire x1="-6.35" y1="-5.08" x2="8.89" y2="-5.08" width="0.4064" layer="94"/>
<wire x1="8.89" y1="-5.08" x2="8.89" y2="7.62" width="0.4064" layer="94"/>
<wire x1="8.89" y1="7.62" x2="-6.35" y2="7.62" width="0.4064" layer="94"/>
<wire x1="-6.35" y1="7.62" x2="-6.35" y2="-5.08" width="0.4064" layer="94"/>
<text x="-6.35" y="8.255" size="1.778" layer="95">&gt;NAME</text>
<text x="-6.35" y="-7.62" size="1.778" layer="96">&gt;VALUE</text>
<pin name="1" x="-2.54" y="5.08" visible="pad" length="short" direction="pas" function="dot"/>
<pin name="2" x="5.08" y="5.08" visible="pad" length="short" direction="pas" function="dot" rot="R180"/>
<pin name="3" x="-2.54" y="2.54" visible="pad" length="short" direction="pas" function="dot"/>
<pin name="4" x="5.08" y="2.54" visible="pad" length="short" direction="pas" function="dot" rot="R180"/>
<pin name="5" x="-2.54" y="0" visible="pad" length="short" direction="pas" function="dot"/>
<pin name="6" x="5.08" y="0" visible="pad" length="short" direction="pas" function="dot" rot="R180"/>
<pin name="7" x="-2.54" y="-2.54" visible="pad" length="short" direction="pas" function="dot"/>
<pin name="8" x="5.08" y="-2.54" visible="pad" length="short" direction="pas" function="dot" rot="R180"/>
</symbol>
<symbol name="PINH2X3" urn="urn:adsk.eagle:symbol:22347/1" library_version="3">
<wire x1="-6.35" y1="-5.08" x2="8.89" y2="-5.08" width="0.4064" layer="94"/>
<wire x1="8.89" y1="-5.08" x2="8.89" y2="5.08" width="0.4064" layer="94"/>
<wire x1="8.89" y1="5.08" x2="-6.35" y2="5.08" width="0.4064" layer="94"/>
<wire x1="-6.35" y1="5.08" x2="-6.35" y2="-5.08" width="0.4064" layer="94"/>
<text x="-6.35" y="5.715" size="1.778" layer="95">&gt;NAME</text>
<text x="-6.35" y="-7.62" size="1.778" layer="96">&gt;VALUE</text>
<pin name="1" x="-2.54" y="2.54" visible="pad" length="short" direction="pas" function="dot"/>
<pin name="2" x="5.08" y="2.54" visible="pad" length="short" direction="pas" function="dot" rot="R180"/>
<pin name="3" x="-2.54" y="0" visible="pad" length="short" direction="pas" function="dot"/>
<pin name="4" x="5.08" y="0" visible="pad" length="short" direction="pas" function="dot" rot="R180"/>
<pin name="5" x="-2.54" y="-2.54" visible="pad" length="short" direction="pas" function="dot"/>
<pin name="6" x="5.08" y="-2.54" visible="pad" length="short" direction="pas" function="dot" rot="R180"/>
</symbol>
<symbol name="PINHD2" urn="urn:adsk.eagle:symbol:22308/1" library_version="3">
<wire x1="-6.35" y1="-2.54" x2="1.27" y2="-2.54" width="0.4064" layer="94"/>
<wire x1="1.27" y1="-2.54" x2="1.27" y2="5.08" width="0.4064" layer="94"/>
<wire x1="1.27" y1="5.08" x2="-6.35" y2="5.08" width="0.4064" layer="94"/>
<wire x1="-6.35" y1="5.08" x2="-6.35" y2="-2.54" width="0.4064" layer="94"/>
<text x="-6.35" y="5.715" size="1.778" layer="95">&gt;NAME</text>
<text x="-6.35" y="-5.08" size="1.778" layer="96">&gt;VALUE</text>
<pin name="1" x="-2.54" y="2.54" visible="pad" length="short" direction="pas" function="dot"/>
<pin name="2" x="-2.54" y="0" visible="pad" length="short" direction="pas" function="dot"/>
</symbol>
</symbols>
<devicesets>
<deviceset name="PINHD-2X4" urn="urn:adsk.eagle:component:22527/3" prefix="JP" uservalue="yes" library_version="3">
<description>&lt;b&gt;PIN HEADER&lt;/b&gt;</description>
<gates>
<gate name="A" symbol="PINH2X4" x="0" y="0"/>
</gates>
<devices>
<device name="" package="2X04">
<connects>
<connect gate="A" pin="1" pad="1"/>
<connect gate="A" pin="2" pad="2"/>
<connect gate="A" pin="3" pad="3"/>
<connect gate="A" pin="4" pad="4"/>
<connect gate="A" pin="5" pad="5"/>
<connect gate="A" pin="6" pad="6"/>
<connect gate="A" pin="7" pad="7"/>
<connect gate="A" pin="8" pad="8"/>
</connects>
<package3dinstances>
<package3dinstance package3d_urn="urn:adsk.eagle:package:22461/2"/>
</package3dinstances>
<technologies>
<technology name=""/>
</technologies>
</device>
<device name="/90" package="2X04/90">
<connects>
<connect gate="A" pin="1" pad="1"/>
<connect gate="A" pin="2" pad="2"/>
<connect gate="A" pin="3" pad="3"/>
<connect gate="A" pin="4" pad="4"/>
<connect gate="A" pin="5" pad="5"/>
<connect gate="A" pin="6" pad="6"/>
<connect gate="A" pin="7" pad="7"/>
<connect gate="A" pin="8" pad="8"/>
</connects>
<package3dinstances>
<package3dinstance package3d_urn="urn:adsk.eagle:package:22465/2"/>
</package3dinstances>
<technologies>
<technology name=""/>
</technologies>
</device>
</devices>
</deviceset>
<deviceset name="PINHD-2X3" urn="urn:adsk.eagle:component:22532/3" prefix="JP" uservalue="yes" library_version="3">
<description>&lt;b&gt;PIN HEADER&lt;/b&gt;</description>
<gates>
<gate name="A" symbol="PINH2X3" x="0" y="0"/>
</gates>
<devices>
<device name="" package="2X03">
<connects>
<connect gate="A" pin="1" pad="1"/>
<connect gate="A" pin="2" pad="2"/>
<connect gate="A" pin="3" pad="3"/>
<connect gate="A" pin="4" pad="4"/>
<connect gate="A" pin="5" pad="5"/>
<connect gate="A" pin="6" pad="6"/>
</connects>
<package3dinstances>
<package3dinstance package3d_urn="urn:adsk.eagle:package:22462/2"/>
</package3dinstances>
<technologies>
<technology name=""/>
</technologies>
</device>
<device name="/90" package="2X03/90">
<connects>
<connect gate="A" pin="1" pad="1"/>
<connect gate="A" pin="2" pad="2"/>
<connect gate="A" pin="3" pad="3"/>
<connect gate="A" pin="4" pad="4"/>
<connect gate="A" pin="5" pad="5"/>
<connect gate="A" pin="6" pad="6"/>
</connects>
<package3dinstances>
<package3dinstance package3d_urn="urn:adsk.eagle:package:22464/2"/>
</package3dinstances>
<technologies>
<technology name=""/>
</technologies>
</device>
</devices>
</deviceset>
<deviceset name="PINHD-1X2" urn="urn:adsk.eagle:component:22516/3" prefix="JP" uservalue="yes" library_version="3">
<description>&lt;b&gt;PIN HEADER&lt;/b&gt;</description>
<gates>
<gate name="G$1" symbol="PINHD2" x="0" y="0"/>
</gates>
<devices>
<device name="" package="1X02">
<connects>
<connect gate="G$1" pin="1" pad="1"/>
<connect gate="G$1" pin="2" pad="2"/>
</connects>
<package3dinstances>
<package3dinstance package3d_urn="urn:adsk.eagle:package:22435/2"/>
</package3dinstances>
<technologies>
<technology name=""/>
</technologies>
</device>
<device name="/90" package="1X02/90">
<connects>
<connect gate="G$1" pin="1" pad="1"/>
<connect gate="G$1" pin="2" pad="2"/>
</connects>
<package3dinstances>
<package3dinstance package3d_urn="urn:adsk.eagle:package:22437/2"/>
</package3dinstances>
<technologies>
<technology name=""/>
</technologies>
</device>
</devices>
</deviceset>
</devicesets>
</library>
<library name="SparkFun-IC-Logic" urn="urn:adsk.eagle:library:523">
<description>&lt;h3&gt;SparkFun Logic ICs&lt;/h3&gt;
This library contains parts which fit into the standard logic IC families.&lt;br&gt;&lt;br&gt;
This library is special as the devices are most generalized, with manufacturer specific variants stemming from the generalized numbers.  It also uses individual gates for common parts with a power consort.  Place the gates in a schematic such that they are easy to see in the circuit, and apply power to the power symbol for multigate packages. 
&lt;br&gt;
&lt;br&gt;
We've spent an enormous amount of time creating and checking these footprints and parts, but it is &lt;b&gt; the end user's responsibility&lt;/b&gt; to ensure correctness and suitablity for a given componet or application. 
&lt;br&gt;
&lt;br&gt;If you enjoy using this library, please buy one of our products at &lt;a href=" www.sparkfun.com"&gt;SparkFun.com&lt;/a&gt;.
&lt;br&gt;
&lt;br&gt;
&lt;b&gt;Licensing:&lt;/b&gt; Creative Commons ShareAlike 4.0 International - https://creativecommons.org/licenses/by-sa/4.0/ 
&lt;br&gt;
&lt;br&gt;
You are welcome to use this library for commercial purposes. For attribution, we ask that when you begin to sell your device using our footprint, you email us with a link to the product being sold. We want bragging rights that we helped (in a very small part) to create your 8th world wonder. We would like the opportunity to feature your device on our homepage.</description>
<packages>
<package name="DIP16" urn="urn:adsk.eagle:footprint:38791/1" library_version="1">
<description>&lt;b&gt;Dual In Line Package&lt;/b&gt;</description>
<wire x1="10.16" y1="2.54" x2="-10.16" y2="2.54" width="0.2032" layer="21"/>
<wire x1="-10.16" y1="-2.54" x2="10.16" y2="-2.54" width="0.2032" layer="21"/>
<wire x1="10.16" y1="2.54" x2="10.16" y2="-2.54" width="0.2032" layer="21"/>
<wire x1="-10.16" y1="2.54" x2="-10.16" y2="1.016" width="0.2032" layer="21"/>
<wire x1="-10.16" y1="-2.54" x2="-10.16" y2="-1.016" width="0.2032" layer="21"/>
<wire x1="-10.16" y1="-1.016" x2="-10.16" y2="1.016" width="0.2032" layer="21" curve="180"/>
<pad name="1" x="-8.89" y="-3.81" drill="0.8128" diameter="1.6256" rot="R90"/>
<pad name="2" x="-6.35" y="-3.81" drill="0.8128" diameter="1.6256" rot="R90"/>
<pad name="3" x="-3.81" y="-3.81" drill="0.8128" diameter="1.6256" rot="R90"/>
<pad name="4" x="-1.27" y="-3.81" drill="0.8128" diameter="1.6256" rot="R90"/>
<pad name="5" x="1.27" y="-3.81" drill="0.8128" diameter="1.6256" rot="R90"/>
<pad name="6" x="3.81" y="-3.81" drill="0.8128" diameter="1.6256" rot="R90"/>
<pad name="7" x="6.35" y="-3.81" drill="0.8128" diameter="1.6256" rot="R90"/>
<pad name="8" x="8.89" y="-3.81" drill="0.8128" diameter="1.6256" rot="R90"/>
<pad name="9" x="8.89" y="3.81" drill="0.8128" diameter="1.6256" rot="R90"/>
<pad name="10" x="6.35" y="3.81" drill="0.8128" diameter="1.6256" rot="R90"/>
<pad name="11" x="3.81" y="3.81" drill="0.8128" diameter="1.6256" rot="R90"/>
<pad name="12" x="1.27" y="3.81" drill="0.8128" diameter="1.6256" rot="R90"/>
<pad name="13" x="-1.27" y="3.81" drill="0.8128" diameter="1.6256" rot="R90"/>
<pad name="14" x="-3.81" y="3.81" drill="0.8128" diameter="1.6256" rot="R90"/>
<pad name="15" x="-6.35" y="3.81" drill="0.8128" diameter="1.6256" rot="R90"/>
<pad name="16" x="-8.89" y="3.81" drill="0.8128" diameter="1.6256" rot="R90"/>
<text x="-10.795" y="0" size="0.6096" layer="25" font="vector" ratio="20" rot="R90" align="bottom-center">&gt;NAME</text>
<text x="11.43" y="0" size="0.6096" layer="27" font="vector" ratio="20" rot="R90" align="bottom-center">&gt;VALUE</text>
<polygon width="0.127" layer="21">
<vertex x="-11.27125" y="-3.175" curve="-90"/>
<vertex x="-10.795" y="-2.69875" curve="-90"/>
<vertex x="-10.31875" y="-3.175" curve="-90"/>
<vertex x="-10.795" y="-3.65125" curve="-90"/>
</polygon>
</package>
<package name="SO16" urn="urn:adsk.eagle:footprint:38789/1" library_version="1">
<description>SOIC, 0.15 inch width</description>
<wire x1="4.8768" y1="1.9463" x2="-4.8768" y2="1.9463" width="0.2032" layer="21"/>
<wire x1="4.9768" y1="-1.9463" x2="5.2578" y2="-1.5653" width="0.2032" layer="21" curve="90"/>
<wire x1="-5.2578" y1="1.4653" x2="-4.8768" y2="1.9463" width="0.2032" layer="21" curve="-90.023829"/>
<wire x1="4.8768" y1="1.9463" x2="5.2578" y2="1.5653" width="0.2032" layer="21" curve="-90.030084"/>
<wire x1="-5.2578" y1="-1.6653" x2="-4.8768" y2="-1.9463" width="0.2032" layer="21" curve="90.060185"/>
<wire x1="-4.8768" y1="-1.9463" x2="4.9768" y2="-1.9463" width="0.2032" layer="21"/>
<wire x1="5.2578" y1="-1.5653" x2="5.2578" y2="1.5653" width="0.2032" layer="21"/>
<wire x1="-5.207" y1="0.6096" x2="-5.207" y2="-0.6604" width="0.2032" layer="21" curve="-180"/>
<wire x1="-5.2578" y1="1.4526" x2="-5.2578" y2="0.6096" width="0.2032" layer="21"/>
<wire x1="-5.2578" y1="-1.6653" x2="-5.2578" y2="-0.6604" width="0.2032" layer="21"/>
<rectangle x1="-4.699" y1="-3.302" x2="-4.191" y2="-2.2733" layer="51"/>
<rectangle x1="-3.429" y1="-3.302" x2="-2.921" y2="-2.2733" layer="51"/>
<rectangle x1="-2.159" y1="-3.302" x2="-1.651" y2="-2.2733" layer="51"/>
<rectangle x1="-0.889" y1="-3.302" x2="-0.381" y2="-2.2733" layer="51"/>
<rectangle x1="0.381" y1="-3.302" x2="0.889" y2="-2.2733" layer="51"/>
<rectangle x1="1.651" y1="-3.302" x2="2.159" y2="-2.2733" layer="51"/>
<rectangle x1="2.921" y1="-3.302" x2="3.429" y2="-2.2733" layer="51"/>
<rectangle x1="4.191" y1="-3.302" x2="4.699" y2="-2.2733" layer="51"/>
<rectangle x1="-3.429" y1="2.286" x2="-2.921" y2="3.302" layer="51"/>
<rectangle x1="-2.159" y1="2.286" x2="-1.651" y2="3.302" layer="51"/>
<rectangle x1="-0.889" y1="2.286" x2="-0.381" y2="3.302" layer="51"/>
<rectangle x1="0.381" y1="2.286" x2="0.889" y2="3.302" layer="51"/>
<rectangle x1="1.651" y1="2.286" x2="2.159" y2="3.302" layer="51"/>
<rectangle x1="2.921" y1="2.286" x2="3.429" y2="3.302" layer="51"/>
<rectangle x1="4.191" y1="2.286" x2="4.699" y2="3.302" layer="51"/>
<rectangle x1="-4.699" y1="2.286" x2="-4.191" y2="3.302" layer="51"/>
<smd name="1" x="-4.445" y="-2.8" dx="0.6" dy="1.2" layer="1"/>
<smd name="2" x="-3.175" y="-2.8" dx="0.6" dy="1.2" layer="1"/>
<smd name="3" x="-1.905" y="-2.8" dx="0.6" dy="1.2" layer="1"/>
<smd name="4" x="-0.635" y="-2.8" dx="0.6" dy="1.2" layer="1"/>
<smd name="5" x="0.635" y="-2.8" dx="0.6" dy="1.2" layer="1"/>
<smd name="6" x="1.905" y="-2.8" dx="0.6" dy="1.2" layer="1"/>
<smd name="7" x="3.175" y="-2.8" dx="0.6" dy="1.2" layer="1"/>
<smd name="8" x="4.445" y="-2.8" dx="0.6" dy="1.2" layer="1"/>
<smd name="9" x="4.445" y="2.8" dx="0.6" dy="1.2" layer="1"/>
<smd name="10" x="3.175" y="2.8" dx="0.6" dy="1.2" layer="1"/>
<smd name="11" x="1.905" y="2.8" dx="0.6" dy="1.2" layer="1"/>
<smd name="12" x="0.635" y="2.8" dx="0.6" dy="1.2" layer="1"/>
<smd name="13" x="-0.635" y="2.8" dx="0.6" dy="1.2" layer="1"/>
<smd name="14" x="-1.905" y="2.8" dx="0.6" dy="1.2" layer="1"/>
<smd name="15" x="-3.175" y="2.8" dx="0.6" dy="1.2" layer="1"/>
<smd name="16" x="-4.445" y="2.8" dx="0.6" dy="1.2" layer="1"/>
<text x="-5.715" y="0" size="0.6096" layer="25" font="vector" ratio="20" rot="R90" align="bottom-center">&gt;NAME</text>
<text x="6.35" y="0" size="0.6096" layer="27" font="vector" ratio="20" rot="R90" align="bottom-center">&gt;VALUE</text>
<polygon width="0.002540625" layer="21">
<vertex x="-5.23875" y="-2.38125" curve="90"/>
<vertex x="-5.55625" y="-2.06375" curve="90"/>
<vertex x="-5.87375" y="-2.38125" curve="90"/>
<vertex x="-5.55625" y="-2.69875" curve="90"/>
</polygon>
</package>
<package name="LCC20" urn="urn:adsk.eagle:footprint:38792/1" library_version="1">
<description>&lt;b&gt;Leadless Chip Carrier&lt;/b&gt;&lt;p&gt; Ceramic Package</description>
<wire x1="-0.4001" y1="4.4" x2="-0.87" y2="4.4" width="0.2032" layer="51"/>
<wire x1="-3.3" y1="4.4" x2="-4.4" y2="3.3" width="0.2032" layer="51"/>
<wire x1="-0.4001" y1="4.3985" x2="0.4001" y2="4.3985" width="0.2032" layer="51" curve="180"/>
<wire x1="-1.6701" y1="4.3985" x2="-0.8699" y2="4.3985" width="0.2032" layer="51" curve="180"/>
<wire x1="-4.3985" y1="2.14" x2="-4.3985" y2="2.94" width="0.2032" layer="51" curve="180"/>
<wire x1="-2.9401" y1="4.4" x2="-3.3" y2="4.4" width="0.2032" layer="51"/>
<wire x1="0.87" y1="4.4" x2="0.4001" y2="4.4" width="0.2032" layer="51"/>
<wire x1="0.87" y1="4.3985" x2="1.67" y2="4.3985" width="0.2032" layer="51" curve="180"/>
<wire x1="-4.4" y1="3.3" x2="-4.4" y2="2.9401" width="0.2032" layer="51"/>
<wire x1="-4.4" y1="2.14" x2="-4.4" y2="1.6701" width="0.2032" layer="51"/>
<wire x1="-4.3985" y1="0.87" x2="-4.3985" y2="1.67" width="0.2032" layer="51" curve="180"/>
<wire x1="-4.3985" y1="-0.4001" x2="-4.3985" y2="0.4001" width="0.2032" layer="51" curve="180"/>
<wire x1="-4.3985" y1="-1.6701" x2="-4.3985" y2="-0.8699" width="0.2032" layer="51" curve="180"/>
<wire x1="-4.4" y1="0.87" x2="-4.4" y2="0.4001" width="0.2032" layer="51"/>
<wire x1="-4.4" y1="-0.4001" x2="-4.4" y2="-0.87" width="0.2032" layer="51"/>
<wire x1="-4.4" y1="-2.9401" x2="-4.4" y2="-4.4" width="0.2032" layer="51"/>
<wire x1="-4.4" y1="-4.4" x2="-4.4" y2="-4.4099" width="0.2032" layer="51"/>
<wire x1="2.14" y1="4.3985" x2="2.94" y2="4.3985" width="0.2032" layer="51" curve="180"/>
<wire x1="2.14" y1="4.4" x2="1.6701" y2="4.4" width="0.2032" layer="51"/>
<wire x1="4.4" y1="4.4" x2="2.9401" y2="4.4" width="0.2032" layer="51"/>
<wire x1="0.4001" y1="-4.4" x2="0.87" y2="-4.4" width="0.2032" layer="51"/>
<wire x1="0.4001" y1="-4.3985" x2="-0.4001" y2="-4.3985" width="0.2032" layer="51" curve="180"/>
<wire x1="1.67" y1="-4.3985" x2="0.87" y2="-4.3985" width="0.2032" layer="51" curve="180"/>
<wire x1="2.9401" y1="-4.4" x2="4.4" y2="-4.4" width="0.2032" layer="51"/>
<wire x1="-0.87" y1="-4.4" x2="-0.4001" y2="-4.4" width="0.2032" layer="51"/>
<wire x1="-0.8699" y1="-4.3985" x2="-1.6701" y2="-4.3985" width="0.2032" layer="51" curve="180"/>
<wire x1="-2.1399" y1="-4.3985" x2="-2.9401" y2="-4.3985" width="0.2032" layer="51" curve="180"/>
<wire x1="-2.14" y1="-4.4" x2="-1.6701" y2="-4.4" width="0.2032" layer="51"/>
<wire x1="-4.4" y1="-4.4" x2="-2.9401" y2="-4.4" width="0.2032" layer="51"/>
<wire x1="4.4" y1="0.4001" x2="4.4" y2="0.87" width="0.2032" layer="51"/>
<wire x1="4.3985" y1="0.4001" x2="4.3985" y2="-0.4001" width="0.2032" layer="51" curve="180"/>
<wire x1="4.3985" y1="1.6701" x2="4.3985" y2="0.8699" width="0.2032" layer="51" curve="180"/>
<wire x1="4.4" y1="2.9401" x2="4.4" y2="4.4" width="0.2032" layer="51"/>
<wire x1="4.4" y1="-0.87" x2="4.4" y2="-0.4001" width="0.2032" layer="51"/>
<wire x1="4.3985" y1="-0.87" x2="4.3985" y2="-1.67" width="0.2032" layer="51" curve="180"/>
<wire x1="4.3985" y1="-2.14" x2="4.3985" y2="-2.94" width="0.2032" layer="51" curve="180"/>
<wire x1="4.4" y1="-2.14" x2="4.4" y2="-1.6701" width="0.2032" layer="51"/>
<wire x1="4.4" y1="-4.4" x2="4.4" y2="-2.9401" width="0.2032" layer="51"/>
<wire x1="-2.9401" y1="4.3985" x2="-2.1399" y2="4.3985" width="0.2032" layer="51" curve="180"/>
<wire x1="-1.6701" y1="4.4" x2="-2.14" y2="4.4" width="0.2032" layer="51"/>
<wire x1="-4.3985" y1="-2.9401" x2="-4.3985" y2="-2.1399" width="0.2032" layer="51" curve="180"/>
<wire x1="-4.4" y1="-1.6701" x2="-4.4" y2="-2.14" width="0.2032" layer="51"/>
<wire x1="1.6701" y1="-4.4" x2="2.14" y2="-4.4" width="0.2032" layer="51"/>
<wire x1="2.94" y1="-4.3985" x2="2.14" y2="-4.3985" width="0.2032" layer="51" curve="180"/>
<wire x1="4.3985" y1="2.9401" x2="4.3985" y2="2.1399" width="0.2032" layer="51" curve="180"/>
<wire x1="4.4" y1="1.6701" x2="4.4" y2="2.14" width="0.2032" layer="51"/>
<smd name="1" x="0" y="3.8001" dx="0.8" dy="3.4" layer="1"/>
<smd name="2" x="-1.27" y="4.5001" dx="0.8" dy="2" layer="1"/>
<smd name="3" x="-2.54" y="4.5001" dx="0.8" dy="2" layer="1"/>
<smd name="4" x="-4.5001" y="2.54" dx="2" dy="0.8" layer="1"/>
<smd name="5" x="-4.5001" y="1.27" dx="2" dy="0.8" layer="1"/>
<smd name="6" x="-4.5001" y="0" dx="2" dy="0.8" layer="1"/>
<smd name="7" x="-4.5001" y="-1.27" dx="2" dy="0.8" layer="1"/>
<smd name="8" x="-4.5001" y="-2.54" dx="2" dy="0.8" layer="1"/>
<smd name="9" x="-2.54" y="-4.5001" dx="0.8" dy="2" layer="1"/>
<smd name="10" x="-1.27" y="-4.5001" dx="0.8" dy="2" layer="1"/>
<smd name="11" x="0" y="-4.5001" dx="0.8" dy="2" layer="1"/>
<smd name="12" x="1.27" y="-4.5001" dx="0.8" dy="2" layer="1"/>
<smd name="13" x="2.54" y="-4.5001" dx="0.8" dy="2" layer="1"/>
<smd name="14" x="4.5001" y="-2.54" dx="2" dy="0.8" layer="1"/>
<smd name="15" x="4.5001" y="-1.27" dx="2" dy="0.8" layer="1"/>
<smd name="16" x="4.5001" y="0" dx="2" dy="0.8" layer="1"/>
<smd name="17" x="4.5001" y="1.27" dx="2" dy="0.8" layer="1"/>
<smd name="18" x="4.5001" y="2.54" dx="2" dy="0.8" layer="1"/>
<smd name="19" x="2.54" y="4.5001" dx="0.8" dy="2" layer="1"/>
<smd name="20" x="1.27" y="4.5001" dx="0.8" dy="2" layer="1"/>
<text x="0" y="6.35" size="0.6096" layer="25" font="vector" ratio="20" align="bottom-center">&gt;NAME</text>
<text x="0" y="-6.985" size="0.6096" layer="27" font="vector" ratio="20" align="bottom-center">&gt;VALUE</text>
<polygon width="0.002540625" layer="21">
<vertex x="-4.28625" y="3.96875" curve="90"/>
<vertex x="-3.96875" y="4.28625" curve="90"/>
<vertex x="-4.28625" y="4.60375" curve="90"/>
<vertex x="-4.60375" y="4.28625" curve="90"/>
</polygon>
</package>
<package name="TSSOP16" urn="urn:adsk.eagle:footprint:38793/1" library_version="1">
<description>&lt;b&gt;TSOP16&lt;/b&gt;&lt;p&gt;
thin small outline package</description>
<wire x1="3.1" y1="-2.4" x2="-3" y2="-2.4" width="0.2032" layer="51"/>
<wire x1="-3" y1="2.6" x2="3.1" y2="2.6" width="0.2032" layer="51"/>
<wire x1="3.1" y1="-2.4" x2="3.1" y2="2.6" width="0.2032" layer="51"/>
<wire x1="-3" y1="2.6" x2="-2.8" y2="2.6" width="0.2032" layer="21"/>
<wire x1="-3" y1="2.6" x2="-3" y2="0.5" width="0.2032" layer="21"/>
<wire x1="-3" y1="-0.5" x2="-3" y2="-2.4" width="0.2032" layer="21"/>
<wire x1="-3" y1="-2.4" x2="-2.8" y2="-2.4" width="0.2032" layer="21"/>
<wire x1="2.9" y1="-2.4" x2="3.1" y2="-2.4" width="0.2032" layer="21"/>
<wire x1="3.1" y1="-2.4" x2="3.1" y2="2.6" width="0.2032" layer="21"/>
<wire x1="3.1" y1="2.6" x2="2.9" y2="2.6" width="0.2032" layer="21"/>
<wire x1="-3" y1="0.5" x2="-3" y2="-0.5" width="0.2032" layer="21" curve="-180"/>
<smd name="1" x="-2.225" y="-2.85" dx="0.4" dy="1.6" layer="1"/>
<smd name="2" x="-1.575" y="-2.85" dx="0.4" dy="1.6" layer="1"/>
<smd name="3" x="-0.925" y="-2.85" dx="0.4" dy="1.6" layer="1"/>
<smd name="4" x="-0.275" y="-2.85" dx="0.4" dy="1.6" layer="1"/>
<smd name="5" x="0.375" y="-2.85" dx="0.4" dy="1.6" layer="1"/>
<smd name="6" x="1.025" y="-2.85" dx="0.4" dy="1.6" layer="1"/>
<smd name="7" x="1.675" y="-2.85" dx="0.4" dy="1.6" layer="1"/>
<smd name="8" x="2.325" y="-2.85" dx="0.4" dy="1.6" layer="1"/>
<smd name="9" x="2.325" y="3.05" dx="0.4" dy="1.6" layer="1"/>
<smd name="10" x="1.675" y="3.05" dx="0.4" dy="1.6" layer="1"/>
<smd name="11" x="1.025" y="3.05" dx="0.4" dy="1.6" layer="1"/>
<smd name="12" x="0.375" y="3.05" dx="0.4" dy="1.6" layer="1"/>
<smd name="13" x="-0.275" y="3.05" dx="0.4" dy="1.6" layer="1"/>
<smd name="14" x="-0.925" y="3.05" dx="0.4" dy="1.6" layer="1"/>
<smd name="15" x="-1.575" y="3.05" dx="0.4" dy="1.6" layer="1"/>
<smd name="16" x="-2.225" y="3.05" dx="0.4" dy="1.6" layer="1"/>
<rectangle x1="-2.425" y1="-3.3501" x2="-2.0249" y2="-2.5299" layer="51"/>
<rectangle x1="-1.775" y1="-3.3501" x2="-1.3749" y2="-2.5299" layer="51"/>
<rectangle x1="-1.125" y1="-3.3501" x2="-0.725" y2="-2.5299" layer="51"/>
<rectangle x1="-0.475" y1="-3.3501" x2="-0.075" y2="-2.5299" layer="51"/>
<rectangle x1="0.175" y1="-3.3501" x2="0.575" y2="-2.5299" layer="51"/>
<rectangle x1="0.825" y1="-3.3501" x2="1.225" y2="-2.5299" layer="51"/>
<rectangle x1="1.4749" y1="-3.3501" x2="1.875" y2="-2.5299" layer="51"/>
<rectangle x1="2.1249" y1="-3.3501" x2="2.525" y2="-2.5299" layer="51"/>
<rectangle x1="2.1249" y1="2.7299" x2="2.525" y2="3.5501" layer="51"/>
<rectangle x1="1.4749" y1="2.7299" x2="1.875" y2="3.5501" layer="51"/>
<rectangle x1="0.825" y1="2.7299" x2="1.225" y2="3.5501" layer="51"/>
<rectangle x1="0.175" y1="2.7299" x2="0.575" y2="3.5501" layer="51"/>
<rectangle x1="-0.475" y1="2.7299" x2="-0.075" y2="3.5501" layer="51"/>
<rectangle x1="-1.125" y1="2.7299" x2="-0.725" y2="3.5501" layer="51"/>
<rectangle x1="-1.775" y1="2.7299" x2="-1.3749" y2="3.5501" layer="51"/>
<rectangle x1="-2.425" y1="2.7299" x2="-2.0249" y2="3.5501" layer="51"/>
<rectangle x1="-2.425" y1="-3.3501" x2="-2.0249" y2="-2.5299" layer="51"/>
<rectangle x1="-1.775" y1="-3.3501" x2="-1.3749" y2="-2.5299" layer="51"/>
<rectangle x1="-1.125" y1="-3.3501" x2="-0.725" y2="-2.5299" layer="51"/>
<rectangle x1="-0.475" y1="-3.3501" x2="-0.075" y2="-2.5299" layer="51"/>
<rectangle x1="0.175" y1="-3.3501" x2="0.575" y2="-2.5299" layer="51"/>
<rectangle x1="0.825" y1="-3.3501" x2="1.225" y2="-2.5299" layer="51"/>
<rectangle x1="1.4749" y1="-3.3501" x2="1.875" y2="-2.5299" layer="51"/>
<rectangle x1="2.1249" y1="-3.3501" x2="2.525" y2="-2.5299" layer="51"/>
<rectangle x1="2.1249" y1="2.7299" x2="2.525" y2="3.5501" layer="51"/>
<rectangle x1="1.4749" y1="2.7299" x2="1.875" y2="3.5501" layer="51"/>
<rectangle x1="0.825" y1="2.7299" x2="1.225" y2="3.5501" layer="51"/>
<rectangle x1="0.175" y1="2.7299" x2="0.575" y2="3.5501" layer="51"/>
<rectangle x1="-0.475" y1="2.7299" x2="-0.075" y2="3.5501" layer="51"/>
<rectangle x1="-1.125" y1="2.7299" x2="-0.725" y2="3.5501" layer="51"/>
<rectangle x1="-1.775" y1="2.7299" x2="-1.3749" y2="3.5501" layer="51"/>
<rectangle x1="-2.425" y1="2.7299" x2="-2.0249" y2="3.5501" layer="51"/>
<text x="-3.81" y="0" size="0.6096" layer="25" font="vector" ratio="20" rot="R90" align="bottom-center">&gt;NAME</text>
<text x="4.445" y="0" size="0.6096" layer="27" font="vector" ratio="20" rot="R90" align="bottom-center">&gt;VALUE</text>
<polygon width="0.002540625" layer="21">
<vertex x="-3.01625" y="-2.8575" curve="90"/>
<vertex x="-3.33375" y="-2.54" curve="90"/>
<vertex x="-3.65125" y="-2.8575" curve="90"/>
<vertex x="-3.33375" y="-3.175" curve="90"/>
</polygon>
</package>
</packages>
<packages3d>
<package3d name="DIP16" urn="urn:adsk.eagle:package:38809/1" type="box" library_version="1">
<description>Dual In Line Package</description>
<packageinstances>
<packageinstance name="DIP16"/>
</packageinstances>
</package3d>
<package3d name="SO16" urn="urn:adsk.eagle:package:38808/1" type="box" library_version="1">
<description>SOIC, 0.15 inch width</description>
<packageinstances>
<packageinstance name="SO16"/>
</packageinstances>
</package3d>
<package3d name="LCC20" urn="urn:adsk.eagle:package:38811/1" type="box" library_version="1">
<description>Leadless Chip Carrier Ceramic Package</description>
<packageinstances>
<packageinstance name="LCC20"/>
</packageinstances>
</package3d>
<package3d name="TSSOP16" urn="urn:adsk.eagle:package:38814/1" type="box" library_version="1">
<description>TSOP16
thin small outline package</description>
<packageinstances>
<packageinstance name="TSSOP16"/>
</packageinstances>
</package3d>
</packages3d>
<symbols>
<symbol name="74595" urn="urn:adsk.eagle:symbol:38790/1" library_version="1">
<wire x1="-5.08" y1="-15.24" x2="10.16" y2="-15.24" width="0.4064" layer="94"/>
<wire x1="10.16" y1="-15.24" x2="10.16" y2="12.7" width="0.4064" layer="94"/>
<wire x1="10.16" y1="12.7" x2="-5.08" y2="12.7" width="0.4064" layer="94"/>
<wire x1="-5.08" y1="12.7" x2="-5.08" y2="-15.24" width="0.4064" layer="94"/>
<pin name="QB" x="12.7" y="5.08" length="short" direction="hiz" rot="R180"/>
<pin name="QC" x="12.7" y="2.54" length="short" direction="hiz" rot="R180"/>
<pin name="QD" x="12.7" y="0" length="short" direction="hiz" rot="R180"/>
<pin name="QE" x="12.7" y="-2.54" length="short" direction="hiz" rot="R180"/>
<pin name="QF" x="12.7" y="-5.08" length="short" direction="hiz" rot="R180"/>
<pin name="QG" x="12.7" y="-7.62" length="short" direction="hiz" rot="R180"/>
<pin name="QH" x="12.7" y="-10.16" length="short" direction="hiz" rot="R180"/>
<pin name="SCL" x="-7.62" y="2.54" length="short" direction="in" function="dot"/>
<pin name="SCK" x="-7.62" y="5.08" length="short" direction="in" function="clk"/>
<pin name="RCK" x="-7.62" y="-2.54" length="short" direction="in" function="clk"/>
<pin name="G" x="-7.62" y="-7.62" length="short" direction="in" function="dot"/>
<pin name="SER" x="-7.62" y="10.16" length="short" direction="in"/>
<pin name="QA" x="12.7" y="7.62" length="short" direction="hiz" rot="R180"/>
<pin name="QH*" x="12.7" y="-12.7" length="short" direction="hiz" rot="R180"/>
<pin name="GND" x="-7.62" y="-12.7" length="short" direction="pwr"/>
<pin name="VCC" x="12.7" y="10.16" length="short" direction="pwr" rot="R180"/>
<text x="-5.08" y="13.462" size="1.778" layer="95" font="vector">&gt;NAME</text>
<text x="-5.08" y="-17.78" size="1.778" layer="95" font="vector">&gt;VALUE</text>
</symbol>
</symbols>
<devicesets>
<deviceset name="74*595" urn="urn:adsk.eagle:component:38829/1" prefix="U" uservalue="yes" library_version="1">
<description>&lt;h3&gt;8-Bit Shift Register (Serial to Parallel)&lt;/h3&gt;
&lt;p&gt;&lt;/p&gt;
&lt;p&gt;&lt;a href="http://cdn.sparkfun.com/datasheets/BreakoutBoards/MM74HC595.pdf"&gt;Datasheet&lt;/a&gt;&lt;/p&gt;
&lt;h4&gt;SparkFun Products&lt;/h4&gt;
&lt;ul&gt;
&lt;li&gt;&lt;a href="https://www.sparkfun.com/products/10680"&gt;SparkFun Shift Register Breakout - 74HC595&lt;/a&gt; (BOB-10680)&lt;/li&gt;
&lt;/ul&gt;</description>
<gates>
<gate name="U1" symbol="74595" x="22.86" y="0"/>
</gates>
<devices>
<device name="N" package="DIP16">
<connects>
<connect gate="U1" pin="G" pad="13"/>
<connect gate="U1" pin="GND" pad="8"/>
<connect gate="U1" pin="QA" pad="15"/>
<connect gate="U1" pin="QB" pad="1"/>
<connect gate="U1" pin="QC" pad="2"/>
<connect gate="U1" pin="QD" pad="3"/>
<connect gate="U1" pin="QE" pad="4"/>
<connect gate="U1" pin="QF" pad="5"/>
<connect gate="U1" pin="QG" pad="6"/>
<connect gate="U1" pin="QH" pad="7"/>
<connect gate="U1" pin="QH*" pad="9"/>
<connect gate="U1" pin="RCK" pad="12"/>
<connect gate="U1" pin="SCK" pad="11"/>
<connect gate="U1" pin="SCL" pad="10"/>
<connect gate="U1" pin="SER" pad="14"/>
<connect gate="U1" pin="VCC" pad="16"/>
</connects>
<package3dinstances>
<package3dinstance package3d_urn="urn:adsk.eagle:package:38809/1"/>
</package3dinstances>
<technologies>
<technology name="HC">
<attribute name="PROD_ID" value="IC-13123" constant="no"/>
<attribute name="VALUE" value="SN74HC595N " constant="no"/>
</technology>
</technologies>
</device>
<device name="D" package="SO16">
<connects>
<connect gate="U1" pin="G" pad="13"/>
<connect gate="U1" pin="GND" pad="8"/>
<connect gate="U1" pin="QA" pad="15"/>
<connect gate="U1" pin="QB" pad="1"/>
<connect gate="U1" pin="QC" pad="2"/>
<connect gate="U1" pin="QD" pad="3"/>
<connect gate="U1" pin="QE" pad="4"/>
<connect gate="U1" pin="QF" pad="5"/>
<connect gate="U1" pin="QG" pad="6"/>
<connect gate="U1" pin="QH" pad="7"/>
<connect gate="U1" pin="QH*" pad="9"/>
<connect gate="U1" pin="RCK" pad="12"/>
<connect gate="U1" pin="SCK" pad="11"/>
<connect gate="U1" pin="SCL" pad="10"/>
<connect gate="U1" pin="SER" pad="14"/>
<connect gate="U1" pin="VCC" pad="16"/>
</connects>
<package3dinstances>
<package3dinstance package3d_urn="urn:adsk.eagle:package:38808/1"/>
</package3dinstances>
<technologies>
<technology name="HC">
<attribute name="PROD_ID" value="IC-07875" constant="no"/>
<attribute name="VALUE" value="SN74HC595D" constant="no"/>
</technology>
</technologies>
</device>
<device name="FK" package="LCC20">
<connects>
<connect gate="U1" pin="G" pad="17"/>
<connect gate="U1" pin="GND" pad="10"/>
<connect gate="U1" pin="QA" pad="19"/>
<connect gate="U1" pin="QB" pad="2"/>
<connect gate="U1" pin="QC" pad="3"/>
<connect gate="U1" pin="QD" pad="4"/>
<connect gate="U1" pin="QE" pad="5"/>
<connect gate="U1" pin="QF" pad="7"/>
<connect gate="U1" pin="QG" pad="8"/>
<connect gate="U1" pin="QH" pad="9"/>
<connect gate="U1" pin="QH*" pad="12"/>
<connect gate="U1" pin="RCK" pad="15"/>
<connect gate="U1" pin="SCK" pad="14"/>
<connect gate="U1" pin="SCL" pad="13"/>
<connect gate="U1" pin="SER" pad="18"/>
<connect gate="U1" pin="VCC" pad="20"/>
</connects>
<package3dinstances>
<package3dinstance package3d_urn="urn:adsk.eagle:package:38811/1"/>
</package3dinstances>
<technologies>
<technology name="LS"/>
</technologies>
</device>
<device name="" package="TSSOP16">
<connects>
<connect gate="U1" pin="G" pad="13"/>
<connect gate="U1" pin="GND" pad="8"/>
<connect gate="U1" pin="QA" pad="15"/>
<connect gate="U1" pin="QB" pad="1"/>
<connect gate="U1" pin="QC" pad="2"/>
<connect gate="U1" pin="QD" pad="3"/>
<connect gate="U1" pin="QE" pad="4"/>
<connect gate="U1" pin="QF" pad="5"/>
<connect gate="U1" pin="QG" pad="6"/>
<connect gate="U1" pin="QH" pad="7"/>
<connect gate="U1" pin="QH*" pad="9"/>
<connect gate="U1" pin="RCK" pad="12"/>
<connect gate="U1" pin="SCK" pad="11"/>
<connect gate="U1" pin="SCL" pad="10"/>
<connect gate="U1" pin="SER" pad="14"/>
<connect gate="U1" pin="VCC" pad="16"/>
</connects>
<package3dinstances>
<package3dinstance package3d_urn="urn:adsk.eagle:package:38814/1"/>
</package3dinstances>
<technologies>
<technology name=""/>
</technologies>
</device>
</devices>
</deviceset>
</devicesets>
</library>
<library name="Rembrandt Electronics - JST XH Connectors v1-0">
<packages>
<package name="JST-XH-03-PACKAGE-LONG-PAD">
<description>&lt;b&gt;JST XH Connector Long Pads (Package)&lt;/b&gt;&lt;p&gt;

Wire to board connector.

Pitch: 2,54 mm, (0.100")&lt;p&gt;
Number of pins: &lt;b&gt;3&lt;/b&gt;&lt;b&gt;&lt;P&gt;

&lt;b&gt;Created by Rembrandt Electronics&lt;/b&gt;&lt;p&gt;
&lt;b&gt;www.rembrandtelectronics.com&lt;/b&gt;&lt;p&gt;</description>
<wire x1="4.95" y1="-2.3575" x2="4.95" y2="3.3925" width="0.254" layer="21"/>
<wire x1="4.95" y1="3.3925" x2="-4.95" y2="3.3925" width="0.254" layer="21"/>
<wire x1="-4.95" y1="3.3925" x2="-4.95" y2="-2.3575" width="0.254" layer="21"/>
<wire x1="-4.95" y1="-2.3575" x2="4.95" y2="-2.3575" width="0.254" layer="21"/>
<pad name="3" x="2.54" y="0" drill="1.016" shape="long" rot="R90"/>
<pad name="2" x="0" y="0" drill="1.016" shape="long" rot="R90"/>
<pad name="1" x="-2.54" y="0" drill="1.016" shape="long" rot="R90"/>
<text x="-5.555" y="-2.04" size="1.016" layer="25" ratio="10" rot="R90">&gt;NAME</text>
<text x="-4.6025" y="3.8925" size="1.016" layer="27" ratio="10">&gt;VALUE</text>
<text x="-4.1675" y="-1.4875" size="1.016" layer="51" ratio="10">1</text>
<wire x1="-2.6" y1="-2.3" x2="-2.6" y2="-1.8" width="0.254" layer="21"/>
<wire x1="2.5" y1="-2.3" x2="2.5" y2="-1.8" width="0.254" layer="21"/>
</package>
<package name="JST-XH-03-PACKAGE-ROUND-PAD">
<description>&lt;b&gt;JST XH Connector Round Pads (Package)&lt;/b&gt;&lt;p&gt;

Wire to board connector.

Pitch: 2,54 mm, (0.100")&lt;p&gt;
Number of pins: &lt;b&gt;3&lt;/b&gt;&lt;b&gt;&lt;P&gt;

&lt;b&gt;Created by Rembrandt Electronics&lt;/b&gt;&lt;p&gt;
&lt;b&gt;www.rembrandtelectronics.com&lt;/b&gt;&lt;p&gt;</description>
<wire x1="4.95" y1="-2.3575" x2="4.95" y2="3.3925" width="0.254" layer="21"/>
<wire x1="4.95" y1="3.3925" x2="-4.95" y2="3.3925" width="0.254" layer="21"/>
<wire x1="-4.95" y1="3.3925" x2="-4.95" y2="-2.3575" width="0.254" layer="21"/>
<wire x1="-4.95" y1="-2.3575" x2="4.95" y2="-2.3575" width="0.254" layer="21"/>
<pad name="3" x="2.54" y="0" drill="1.016" rot="R90"/>
<pad name="2" x="0" y="0" drill="1.016" rot="R90"/>
<pad name="1" x="-2.54" y="0" drill="1.016" rot="R90"/>
<text x="-5.555" y="-2.04" size="1.016" layer="25" ratio="10" rot="R90">&gt;NAME</text>
<text x="-4.6025" y="3.8925" size="1.016" layer="27" ratio="10">&gt;VALUE</text>
<text x="-4.1675" y="-1.4875" size="1.016" layer="51" ratio="10">1</text>
<wire x1="-2.6" y1="-2.3" x2="-2.6" y2="-1.8" width="0.254" layer="21"/>
<wire x1="2.5" y1="-2.3" x2="2.5" y2="-1.8" width="0.254" layer="21"/>
</package>
<package name="JST-XH-02-PACKAGE-LONG-PAD">
<description>&lt;b&gt;JST XH Connector Long Pads (Package)&lt;/b&gt;&lt;p&gt;

Wire to board connector.

Pitch: 2,54 mm, (0.100")&lt;p&gt;
Number of pins: &lt;b&gt;2&lt;/b&gt;&lt;b&gt;&lt;P&gt;

&lt;b&gt;Created by Rembrandt Electronics&lt;/b&gt;&lt;p&gt;
&lt;b&gt;www.rembrandtelectronics.com&lt;/b&gt;&lt;p&gt;</description>
<wire x1="3.7" y1="-2.3575" x2="3.7" y2="3.3925" width="0.254" layer="21"/>
<wire x1="3.7" y1="3.3925" x2="-3.7" y2="3.3925" width="0.254" layer="21"/>
<wire x1="-3.7" y1="3.3925" x2="-3.7" y2="-2.3575" width="0.254" layer="21"/>
<wire x1="-3.7" y1="-2.3575" x2="3.7" y2="-2.3575" width="0.254" layer="21"/>
<pad name="2" x="1.27" y="0" drill="1.016" shape="long" rot="R90"/>
<pad name="1" x="-1.27" y="0" drill="1.016" shape="long" rot="R90"/>
<text x="-4.255" y="-2.04" size="1.016" layer="25" ratio="10" rot="R90">&gt;NAME</text>
<text x="-3.3025" y="3.8925" size="1.016" layer="27" ratio="10">&gt;VALUE</text>
<text x="-2.8675" y="-1.4875" size="1.016" layer="51" ratio="10">1</text>
<wire x1="-1.3" y1="-2.3" x2="-1.3" y2="-1.8" width="0.2" layer="21"/>
<wire x1="1.3" y1="-2.3" x2="1.3" y2="-1.8" width="0.2" layer="21"/>
<wire x1="-1.3" y1="-1.8" x2="1.3" y2="-1.8" width="0.2" layer="21"/>
</package>
<package name="JST-XH-02-PACKAGE-ROUND-PAD">
<description>&lt;b&gt;JST XH Connector Round Pads (Package)&lt;/b&gt;&lt;p&gt;

Wire to board connector.

Pitch: 2,54 mm, (0.100")&lt;p&gt;
Number of pins: &lt;b&gt;2&lt;/b&gt;&lt;b&gt;&lt;P&gt;

&lt;b&gt;Created by Rembrandt Electronics&lt;/b&gt;&lt;p&gt;
&lt;b&gt;www.rembrandtelectronics.com&lt;/b&gt;&lt;p&gt;</description>
<wire x1="3.7" y1="-2.3575" x2="3.7" y2="3.3925" width="0.254" layer="21"/>
<wire x1="3.7" y1="3.3925" x2="-3.7" y2="3.3925" width="0.254" layer="21"/>
<wire x1="-3.7" y1="3.3925" x2="-3.7" y2="-2.3575" width="0.254" layer="21"/>
<wire x1="-3.7" y1="-2.3575" x2="3.7" y2="-2.3575" width="0.254" layer="21"/>
<pad name="2" x="1.27" y="0" drill="1.016" rot="R90"/>
<pad name="1" x="-1.27" y="0" drill="1.016" rot="R90"/>
<text x="-4.255" y="-2.04" size="1.016" layer="25" ratio="10" rot="R90">&gt;NAME</text>
<text x="-3.3025" y="3.8925" size="1.016" layer="27" ratio="10">&gt;VALUE</text>
<text x="-2.8675" y="-1.4875" size="1.016" layer="51" ratio="10">1</text>
<wire x1="-1.3" y1="-2.3" x2="-1.3" y2="-1.8" width="0.2" layer="21"/>
<wire x1="1.3" y1="-2.3" x2="1.3" y2="-1.8" width="0.2" layer="21"/>
<wire x1="-1.3" y1="-1.8" x2="1.3" y2="-1.8" width="0.2" layer="21"/>
</package>
</packages>
<symbols>
<symbol name="MV">
<wire x1="1.27" y1="0" x2="0" y2="0" width="0.6096" layer="94"/>
<text x="2.54" y="-0.762" size="1.524" layer="95">&gt;NAME</text>
<text x="-0.762" y="1.397" size="1.778" layer="96">&gt;VALUE</text>
<pin name="S" x="-2.54" y="0" visible="off" length="short" direction="pas"/>
</symbol>
<symbol name="M">
<wire x1="1.27" y1="0" x2="0" y2="0" width="0.6096" layer="94"/>
<text x="2.54" y="-0.762" size="1.524" layer="95">&gt;NAME</text>
<pin name="S" x="-2.54" y="0" visible="off" length="short" direction="pas"/>
</symbol>
</symbols>
<devicesets>
<deviceset name="JST-XH-03-PIN" prefix="X">
<description>&lt;b&gt;JST XH Connector 2 Pin&lt;/b&gt;&lt;p&gt;

Wire to board connector.

Pitch: 2,54 mm, (0.100")&lt;p&gt;
Number of pins: &lt;b&gt;3&lt;/b&gt;&lt;b&gt;&lt;P&gt;

&lt;b&gt;Created by Rembrandt Electronics&lt;/b&gt;&lt;p&gt;
&lt;b&gt;www.rembrandtelectronics.com&lt;/b&gt;&lt;p&gt;</description>
<gates>
<gate name="-1" symbol="MV" x="2.54" y="7.62" addlevel="always" swaplevel="1"/>
<gate name="-2" symbol="M" x="2.54" y="5.08" addlevel="always" swaplevel="1"/>
<gate name="-3" symbol="M" x="2.54" y="2.54" addlevel="always" swaplevel="1"/>
</gates>
<devices>
<device name="-LONG-PAD" package="JST-XH-03-PACKAGE-LONG-PAD">
<connects>
<connect gate="-1" pin="S" pad="1"/>
<connect gate="-2" pin="S" pad="2"/>
<connect gate="-3" pin="S" pad="3"/>
</connects>
<technologies>
<technology name=""/>
</technologies>
</device>
<device name="-ROUND-PAD" package="JST-XH-03-PACKAGE-ROUND-PAD">
<connects>
<connect gate="-1" pin="S" pad="1"/>
<connect gate="-2" pin="S" pad="2"/>
<connect gate="-3" pin="S" pad="3"/>
</connects>
<technologies>
<technology name=""/>
</technologies>
</device>
</devices>
</deviceset>
<deviceset name="JST-XH-02-PIN" prefix="X">
<description>&lt;b&gt;JST XH Connector 2 Pin&lt;/b&gt;&lt;p&gt;

Wire to board connector.

Pitch: 2,54 mm, (0.100")&lt;p&gt;
Number of pins: &lt;b&gt;2&lt;/b&gt;&lt;b&gt;&lt;P&gt;

&lt;b&gt;Created by Rembrandt Electronics&lt;/b&gt;&lt;p&gt;
&lt;b&gt;www.rembrandtelectronics.com&lt;/b&gt;&lt;p&gt;</description>
<gates>
<gate name="-2" symbol="M" x="2.54" y="15.24" addlevel="always" swaplevel="1"/>
<gate name="-1" symbol="MV" x="2.54" y="17.78" addlevel="always" swaplevel="1"/>
</gates>
<devices>
<device name="-LONG-PAD" package="JST-XH-02-PACKAGE-LONG-PAD">
<connects>
<connect gate="-1" pin="S" pad="1"/>
<connect gate="-2" pin="S" pad="2"/>
</connects>
<technologies>
<technology name=""/>
</technologies>
</device>
<device name="-ROUND-PAD" package="JST-XH-02-PACKAGE-ROUND-PAD">
<connects>
<connect gate="-1" pin="S" pad="1"/>
<connect gate="-2" pin="S" pad="2"/>
</connects>
<technologies>
<technology name=""/>
</technologies>
</device>
</devices>
</deviceset>
</devicesets>
</library>
</libraries>
<attributes>
</attributes>
<variantdefs>
</variantdefs>
<classes>
<class number="0" name="default" width="0" drill="0">
</class>
</classes>
<parts>
<part name="U27" library="MCP4728-E_UN" deviceset="MCP4728-E/UN" device=""/>
<part name="GND74" library="supply1" library_urn="urn:adsk.eagle:library:371" deviceset="GND" device=""/>
<part name="R2" library="microbuilder" deviceset="RESISTOR" device="_0603" value="100k"/>
<part name="C63" library="microbuilder" deviceset="CAP_CERAMIC" device="_0603" value="0.1 uF"/>
<part name="C64" library="microbuilder" deviceset="CAP_CERAMIC" device="_0603" value="10 uF"/>
<part name="GND75" library="supply1" library_urn="urn:adsk.eagle:library:371" deviceset="GND" device=""/>
<part name="GND76" library="supply1" library_urn="urn:adsk.eagle:library:371" deviceset="GND" device=""/>
<part name="SUPPLY5" library="SparkFun-PowerSymbols" library_urn="urn:adsk.eagle:library:530" deviceset="3.3V" device=""/>
<part name="SUPPLY6" library="SparkFun-PowerSymbols" library_urn="urn:adsk.eagle:library:530" deviceset="3.3V" device=""/>
<part name="R3" library="microbuilder" deviceset="RESISTOR" device="_0603" value="536"/>
<part name="R17" library="microbuilder" deviceset="RESISTOR" device="_0603" value="768"/>
<part name="P-24" library="supply1" library_urn="urn:adsk.eagle:library:371" deviceset="-5V" device=""/>
<part name="SUPPLY22" library="SparkFun-PowerSymbols" library_urn="urn:adsk.eagle:library:530" deviceset="5V" device=""/>
<part name="R32" library="microbuilder" deviceset="RESISTOR" device="_0603" value="536"/>
<part name="R83" library="microbuilder" deviceset="RESISTOR" device="_0603" value="768"/>
<part name="R84" library="microbuilder" deviceset="RESISTOR" device="_0603" value="536"/>
<part name="R85" library="microbuilder" deviceset="RESISTOR" device="_0603" value="768"/>
<part name="R86" library="microbuilder" deviceset="RESISTOR" device="_0603" value="536"/>
<part name="R87" library="microbuilder" deviceset="RESISTOR" device="_0603" value="768"/>
<part name="C65" library="microbuilder" deviceset="CAP_CERAMIC" device="_0603" value="0.1 uF"/>
<part name="GND77" library="supply1" library_urn="urn:adsk.eagle:library:371" deviceset="GND" device=""/>
<part name="U28" library="OPA209AIDBVT" deviceset="OPA209AIDBVT" device=""/>
<part name="U29" library="OPA209AIDBVT" deviceset="OPA209AIDBVT" device=""/>
<part name="U30" library="OPA209AIDBVT" deviceset="OPA209AIDBVT" device=""/>
<part name="U31" library="OPA209AIDBVT" deviceset="OPA209AIDBVT" device=""/>
<part name="SUPPLY23" library="SparkFun-PowerSymbols" library_urn="urn:adsk.eagle:library:530" deviceset="5V" device=""/>
<part name="C66" library="microbuilder" deviceset="CAP_CERAMIC" device="_0603" value="0.1 uF"/>
<part name="GND78" library="supply1" library_urn="urn:adsk.eagle:library:371" deviceset="GND" device=""/>
<part name="SUPPLY38" library="SparkFun-PowerSymbols" library_urn="urn:adsk.eagle:library:530" deviceset="5V" device=""/>
<part name="C67" library="microbuilder" deviceset="CAP_CERAMIC" device="_0603" value="0.1 uF"/>
<part name="GND79" library="supply1" library_urn="urn:adsk.eagle:library:371" deviceset="GND" device=""/>
<part name="SUPPLY39" library="SparkFun-PowerSymbols" library_urn="urn:adsk.eagle:library:530" deviceset="5V" device=""/>
<part name="C68" library="microbuilder" deviceset="CAP_CERAMIC" device="_0603" value="0.1 uF"/>
<part name="GND80" library="supply1" library_urn="urn:adsk.eagle:library:371" deviceset="GND" device=""/>
<part name="P-25" library="supply1" library_urn="urn:adsk.eagle:library:371" deviceset="-5V" device=""/>
<part name="P-26" library="supply1" library_urn="urn:adsk.eagle:library:371" deviceset="-5V" device=""/>
<part name="P-27" library="supply1" library_urn="urn:adsk.eagle:library:371" deviceset="-5V" device=""/>
<part name="U32" library="MCP4728-E_UN" deviceset="MCP4728-E/UN" device=""/>
<part name="GND81" library="supply1" library_urn="urn:adsk.eagle:library:371" deviceset="GND" device=""/>
<part name="R88" library="microbuilder" deviceset="RESISTOR" device="_0603" value="100k"/>
<part name="C69" library="microbuilder" deviceset="CAP_CERAMIC" device="_0603" value="0.1 uF"/>
<part name="C70" library="microbuilder" deviceset="CAP_CERAMIC" device="_0603" value="10 uF"/>
<part name="GND82" library="supply1" library_urn="urn:adsk.eagle:library:371" deviceset="GND" device=""/>
<part name="GND83" library="supply1" library_urn="urn:adsk.eagle:library:371" deviceset="GND" device=""/>
<part name="SUPPLY40" library="SparkFun-PowerSymbols" library_urn="urn:adsk.eagle:library:530" deviceset="3.3V" device=""/>
<part name="SUPPLY41" library="SparkFun-PowerSymbols" library_urn="urn:adsk.eagle:library:530" deviceset="3.3V" device=""/>
<part name="R89" library="microbuilder" deviceset="RESISTOR" device="_0603" value="536"/>
<part name="R90" library="microbuilder" deviceset="RESISTOR" device="_0603" value="768"/>
<part name="P-28" library="supply1" library_urn="urn:adsk.eagle:library:371" deviceset="-5V" device=""/>
<part name="SUPPLY42" library="SparkFun-PowerSymbols" library_urn="urn:adsk.eagle:library:530" deviceset="5V" device=""/>
<part name="R91" library="microbuilder" deviceset="RESISTOR" device="_0603" value="536"/>
<part name="R92" library="microbuilder" deviceset="RESISTOR" device="_0603" value="768"/>
<part name="R93" library="microbuilder" deviceset="RESISTOR" device="_0603" value="536"/>
<part name="R94" library="microbuilder" deviceset="RESISTOR" device="_0603" value="768"/>
<part name="R95" library="microbuilder" deviceset="RESISTOR" device="_0603" value="536"/>
<part name="R96" library="microbuilder" deviceset="RESISTOR" device="_0603" value="768"/>
<part name="C71" library="microbuilder" deviceset="CAP_CERAMIC" device="_0603" value="0.1 uF"/>
<part name="GND84" library="supply1" library_urn="urn:adsk.eagle:library:371" deviceset="GND" device=""/>
<part name="U33" library="OPA209AIDBVT" deviceset="OPA209AIDBVT" device=""/>
<part name="U34" library="OPA209AIDBVT" deviceset="OPA209AIDBVT" device=""/>
<part name="U35" library="OPA209AIDBVT" deviceset="OPA209AIDBVT" device=""/>
<part name="U36" library="OPA209AIDBVT" deviceset="OPA209AIDBVT" device=""/>
<part name="SUPPLY43" library="SparkFun-PowerSymbols" library_urn="urn:adsk.eagle:library:530" deviceset="5V" device=""/>
<part name="C72" library="microbuilder" deviceset="CAP_CERAMIC" device="_0603" value="0.1 uF"/>
<part name="GND85" library="supply1" library_urn="urn:adsk.eagle:library:371" deviceset="GND" device=""/>
<part name="SUPPLY44" library="SparkFun-PowerSymbols" library_urn="urn:adsk.eagle:library:530" deviceset="5V" device=""/>
<part name="C73" library="microbuilder" deviceset="CAP_CERAMIC" device="_0603" value="0.1 uF"/>
<part name="GND86" library="supply1" library_urn="urn:adsk.eagle:library:371" deviceset="GND" device=""/>
<part name="SUPPLY45" library="SparkFun-PowerSymbols" library_urn="urn:adsk.eagle:library:530" deviceset="5V" device=""/>
<part name="C74" library="microbuilder" deviceset="CAP_CERAMIC" device="_0603" value="0.1 uF"/>
<part name="GND87" library="supply1" library_urn="urn:adsk.eagle:library:371" deviceset="GND" device=""/>
<part name="P-29" library="supply1" library_urn="urn:adsk.eagle:library:371" deviceset="-5V" device=""/>
<part name="P-30" library="supply1" library_urn="urn:adsk.eagle:library:371" deviceset="-5V" device=""/>
<part name="P-31" library="supply1" library_urn="urn:adsk.eagle:library:371" deviceset="-5V" device=""/>
<part name="C75" library="microbuilder" deviceset="CAP_CERAMIC" device="_0603" value="0.1 uF"/>
<part name="GND88" library="supply1" library_urn="urn:adsk.eagle:library:371" deviceset="GND" device=""/>
<part name="U37" library="microbuilder" deviceset="ADC_ADS1015" device="" value="ADS1115"/>
<part name="GND89" library="supply1" library_urn="urn:adsk.eagle:library:371" deviceset="GND" device=""/>
<part name="SUPPLY46" library="SparkFun-PowerSymbols" library_urn="urn:adsk.eagle:library:530" deviceset="3.3V" device=""/>
<part name="U38" library="Texas Instruments - OPA4209AIPW" deviceset="TEXAS_INSTRUMENTS_OPA4209AIPW" device="TEXAS_INSTRUMENTS_OPA4209AIPW_0_1"/>
<part name="R97" library="microbuilder" deviceset="RESISTOR" device="_0603" value="220k"/>
<part name="R98" library="microbuilder" deviceset="RESISTOR" device="_0603" value="220k"/>
<part name="GND90" library="supply1" library_urn="urn:adsk.eagle:library:371" deviceset="GND" device=""/>
<part name="R99" library="microbuilder" deviceset="RESISTOR" device="_0603" value="220k"/>
<part name="SUPPLY47" library="SparkFun-PowerSymbols" library_urn="urn:adsk.eagle:library:530" deviceset="5V" device=""/>
<part name="C76" library="microbuilder" deviceset="CAP_CERAMIC" device="_0603" value="0.1 uF"/>
<part name="GND91" library="supply1" library_urn="urn:adsk.eagle:library:371" deviceset="GND" device=""/>
<part name="P-32" library="supply1" library_urn="urn:adsk.eagle:library:371" deviceset="-5V" device=""/>
<part name="R100" library="microbuilder" deviceset="RESISTOR" device="_0603" value="220k"/>
<part name="R101" library="microbuilder" deviceset="RESISTOR" device="_0603" value="220k"/>
<part name="GND92" library="supply1" library_urn="urn:adsk.eagle:library:371" deviceset="GND" device=""/>
<part name="R102" library="microbuilder" deviceset="RESISTOR" device="_0603" value="220k"/>
<part name="R103" library="microbuilder" deviceset="RESISTOR" device="_0603" value="220k"/>
<part name="R104" library="microbuilder" deviceset="RESISTOR" device="_0603" value="220k"/>
<part name="GND93" library="supply1" library_urn="urn:adsk.eagle:library:371" deviceset="GND" device=""/>
<part name="R105" library="microbuilder" deviceset="RESISTOR" device="_0603" value="220k"/>
<part name="R106" library="microbuilder" deviceset="RESISTOR" device="_0603" value="220k"/>
<part name="R107" library="microbuilder" deviceset="RESISTOR" device="_0603" value="220k"/>
<part name="GND94" library="supply1" library_urn="urn:adsk.eagle:library:371" deviceset="GND" device=""/>
<part name="R108" library="microbuilder" deviceset="RESISTOR" device="_0603" value="220k"/>
<part name="C77" library="microbuilder" deviceset="CAP_CERAMIC" device="_0603" value="0.1 uF"/>
<part name="GND95" library="supply1" library_urn="urn:adsk.eagle:library:371" deviceset="GND" device=""/>
<part name="C78" library="microbuilder" deviceset="CAP_CERAMIC" device="_0603" value="10 nF"/>
<part name="C79" library="microbuilder" deviceset="CAP_CERAMIC" device="_0603" value="10 nF"/>
<part name="C80" library="microbuilder" deviceset="CAP_CERAMIC" device="_0603" value="10 nF"/>
<part name="C81" library="microbuilder" deviceset="CAP_CERAMIC" device="_0603" value="10 nF"/>
<part name="R109" library="microbuilder" deviceset="RESISTOR" device="_0603" value="220k"/>
<part name="C82" library="microbuilder" deviceset="CAP_CERAMIC" device="_0603" value="10 nF"/>
<part name="GND96" library="supply1" library_urn="urn:adsk.eagle:library:371" deviceset="GND" device=""/>
<part name="R110" library="microbuilder" deviceset="RESISTOR" device="_0603" value="220k"/>
<part name="C83" library="microbuilder" deviceset="CAP_CERAMIC" device="_0603" value="10 nF"/>
<part name="GND97" library="supply1" library_urn="urn:adsk.eagle:library:371" deviceset="GND" device=""/>
<part name="R111" library="microbuilder" deviceset="RESISTOR" device="_0603" value="220k"/>
<part name="C84" library="microbuilder" deviceset="CAP_CERAMIC" device="_0603" value="10 nF"/>
<part name="GND98" library="supply1" library_urn="urn:adsk.eagle:library:371" deviceset="GND" device=""/>
<part name="R112" library="microbuilder" deviceset="RESISTOR" device="_0603" value="220k"/>
<part name="C85" library="microbuilder" deviceset="CAP_CERAMIC" device="_0603" value="10 nF"/>
<part name="GND99" library="supply1" library_urn="urn:adsk.eagle:library:371" deviceset="GND" device=""/>
<part name="U39" library="INA121U" deviceset="INA121U" device=""/>
<part name="P-33" library="supply1" library_urn="urn:adsk.eagle:library:371" deviceset="-5V" device=""/>
<part name="C86" library="microbuilder" deviceset="CAP_CERAMIC" device="_0603" value="0.1 uF"/>
<part name="GND100" library="supply1" library_urn="urn:adsk.eagle:library:371" deviceset="GND" device=""/>
<part name="SUPPLY48" library="SparkFun-PowerSymbols" library_urn="urn:adsk.eagle:library:530" deviceset="5V" device=""/>
<part name="C87" library="microbuilder" deviceset="CAP_CERAMIC" device="_0603" value="0.1 uF"/>
<part name="GND101" library="supply1" library_urn="urn:adsk.eagle:library:371" deviceset="GND" device=""/>
<part name="R113" library="microbuilder" deviceset="RESISTOR" device="_0603" value="505.1"/>
<part name="R114" library="microbuilder" deviceset="RESISTOR" device="_0603" value="10k"/>
<part name="U40" library="INA121U" deviceset="INA121U" device=""/>
<part name="P-34" library="supply1" library_urn="urn:adsk.eagle:library:371" deviceset="-5V" device=""/>
<part name="C88" library="microbuilder" deviceset="CAP_CERAMIC" device="_0603" value="0.1 uF"/>
<part name="GND102" library="supply1" library_urn="urn:adsk.eagle:library:371" deviceset="GND" device=""/>
<part name="SUPPLY49" library="SparkFun-PowerSymbols" library_urn="urn:adsk.eagle:library:530" deviceset="5V" device=""/>
<part name="C89" library="microbuilder" deviceset="CAP_CERAMIC" device="_0603" value="0.1 uF"/>
<part name="GND103" library="supply1" library_urn="urn:adsk.eagle:library:371" deviceset="GND" device=""/>
<part name="R115" library="microbuilder" deviceset="RESISTOR" device="_0603" value="505.1"/>
<part name="R116" library="microbuilder" deviceset="RESISTOR" device="_0603" value="10k"/>
<part name="U41" library="INA121U" deviceset="INA121U" device=""/>
<part name="P-35" library="supply1" library_urn="urn:adsk.eagle:library:371" deviceset="-5V" device=""/>
<part name="C90" library="microbuilder" deviceset="CAP_CERAMIC" device="_0603" value="0.1 uF"/>
<part name="GND104" library="supply1" library_urn="urn:adsk.eagle:library:371" deviceset="GND" device=""/>
<part name="SUPPLY50" library="SparkFun-PowerSymbols" library_urn="urn:adsk.eagle:library:530" deviceset="5V" device=""/>
<part name="C91" library="microbuilder" deviceset="CAP_CERAMIC" device="_0603" value="0.1 uF"/>
<part name="GND105" library="supply1" library_urn="urn:adsk.eagle:library:371" deviceset="GND" device=""/>
<part name="R117" library="microbuilder" deviceset="RESISTOR" device="_0603" value="505.1"/>
<part name="R118" library="microbuilder" deviceset="RESISTOR" device="_0603" value="10k"/>
<part name="U42" library="INA121U" deviceset="INA121U" device=""/>
<part name="P-36" library="supply1" library_urn="urn:adsk.eagle:library:371" deviceset="-5V" device=""/>
<part name="C92" library="microbuilder" deviceset="CAP_CERAMIC" device="_0603" value="0.1 uF"/>
<part name="GND106" library="supply1" library_urn="urn:adsk.eagle:library:371" deviceset="GND" device=""/>
<part name="SUPPLY51" library="SparkFun-PowerSymbols" library_urn="urn:adsk.eagle:library:530" deviceset="5V" device=""/>
<part name="C93" library="microbuilder" deviceset="CAP_CERAMIC" device="_0603" value="0.1 uF"/>
<part name="GND107" library="supply1" library_urn="urn:adsk.eagle:library:371" deviceset="GND" device=""/>
<part name="R119" library="microbuilder" deviceset="RESISTOR" device="_0603" value="505.1"/>
<part name="R120" library="microbuilder" deviceset="RESISTOR" device="_0603" value="10k"/>
<part name="U43" library="Texas Instruments - OPA4209AIPW" deviceset="TEXAS_INSTRUMENTS_OPA4209AIPW" device="TEXAS_INSTRUMENTS_OPA4209AIPW_0_1"/>
<part name="R121" library="microbuilder" deviceset="RESISTOR" device="_0603" value="220k"/>
<part name="R122" library="microbuilder" deviceset="RESISTOR" device="_0603" value="220k"/>
<part name="GND108" library="supply1" library_urn="urn:adsk.eagle:library:371" deviceset="GND" device=""/>
<part name="R123" library="microbuilder" deviceset="RESISTOR" device="_0603" value="220k"/>
<part name="SUPPLY52" library="SparkFun-PowerSymbols" library_urn="urn:adsk.eagle:library:530" deviceset="5V" device=""/>
<part name="C94" library="microbuilder" deviceset="CAP_CERAMIC" device="_0603" value="0.1 uF"/>
<part name="GND109" library="supply1" library_urn="urn:adsk.eagle:library:371" deviceset="GND" device=""/>
<part name="P-37" library="supply1" library_urn="urn:adsk.eagle:library:371" deviceset="-5V" device=""/>
<part name="R124" library="microbuilder" deviceset="RESISTOR" device="_0603" value="220k"/>
<part name="R125" library="microbuilder" deviceset="RESISTOR" device="_0603" value="220k"/>
<part name="GND110" library="supply1" library_urn="urn:adsk.eagle:library:371" deviceset="GND" device=""/>
<part name="R126" library="microbuilder" deviceset="RESISTOR" device="_0603" value="220k"/>
<part name="R127" library="microbuilder" deviceset="RESISTOR" device="_0603" value="220k"/>
<part name="R128" library="microbuilder" deviceset="RESISTOR" device="_0603" value="220k"/>
<part name="GND111" library="supply1" library_urn="urn:adsk.eagle:library:371" deviceset="GND" device=""/>
<part name="R129" library="microbuilder" deviceset="RESISTOR" device="_0603" value="220k"/>
<part name="R130" library="microbuilder" deviceset="RESISTOR" device="_0603" value="220k"/>
<part name="R131" library="microbuilder" deviceset="RESISTOR" device="_0603" value="220k"/>
<part name="GND112" library="supply1" library_urn="urn:adsk.eagle:library:371" deviceset="GND" device=""/>
<part name="R132" library="microbuilder" deviceset="RESISTOR" device="_0603" value="220k"/>
<part name="C95" library="microbuilder" deviceset="CAP_CERAMIC" device="_0603" value="0.1 uF"/>
<part name="GND113" library="supply1" library_urn="urn:adsk.eagle:library:371" deviceset="GND" device=""/>
<part name="C96" library="microbuilder" deviceset="CAP_CERAMIC" device="_0603" value="10 nF"/>
<part name="C97" library="microbuilder" deviceset="CAP_CERAMIC" device="_0603" value="10 nF"/>
<part name="C98" library="microbuilder" deviceset="CAP_CERAMIC" device="_0603" value="10 nF"/>
<part name="C99" library="microbuilder" deviceset="CAP_CERAMIC" device="_0603" value="10 nF"/>
<part name="R133" library="microbuilder" deviceset="RESISTOR" device="_0603" value="220k"/>
<part name="C100" library="microbuilder" deviceset="CAP_CERAMIC" device="_0603" value="10 nF"/>
<part name="GND114" library="supply1" library_urn="urn:adsk.eagle:library:371" deviceset="GND" device=""/>
<part name="R134" library="microbuilder" deviceset="RESISTOR" device="_0603" value="220k"/>
<part name="C101" library="microbuilder" deviceset="CAP_CERAMIC" device="_0603" value="10 nF"/>
<part name="GND115" library="supply1" library_urn="urn:adsk.eagle:library:371" deviceset="GND" device=""/>
<part name="R135" library="microbuilder" deviceset="RESISTOR" device="_0603" value="220k"/>
<part name="C102" library="microbuilder" deviceset="CAP_CERAMIC" device="_0603" value="10 nF"/>
<part name="GND116" library="supply1" library_urn="urn:adsk.eagle:library:371" deviceset="GND" device=""/>
<part name="R136" library="microbuilder" deviceset="RESISTOR" device="_0603" value="220k"/>
<part name="C103" library="microbuilder" deviceset="CAP_CERAMIC" device="_0603" value="10 nF"/>
<part name="GND117" library="supply1" library_urn="urn:adsk.eagle:library:371" deviceset="GND" device=""/>
<part name="U44" library="INA121U" deviceset="INA121U" device=""/>
<part name="P-38" library="supply1" library_urn="urn:adsk.eagle:library:371" deviceset="-5V" device=""/>
<part name="C104" library="microbuilder" deviceset="CAP_CERAMIC" device="_0603" value="0.1 uF"/>
<part name="GND118" library="supply1" library_urn="urn:adsk.eagle:library:371" deviceset="GND" device=""/>
<part name="SUPPLY53" library="SparkFun-PowerSymbols" library_urn="urn:adsk.eagle:library:530" deviceset="5V" device=""/>
<part name="C105" library="microbuilder" deviceset="CAP_CERAMIC" device="_0603" value="0.1 uF"/>
<part name="GND119" library="supply1" library_urn="urn:adsk.eagle:library:371" deviceset="GND" device=""/>
<part name="R137" library="microbuilder" deviceset="RESISTOR" device="_0603" value="505.1"/>
<part name="R138" library="microbuilder" deviceset="RESISTOR" device="_0603" value="10k"/>
<part name="U45" library="INA121U" deviceset="INA121U" device=""/>
<part name="P-39" library="supply1" library_urn="urn:adsk.eagle:library:371" deviceset="-5V" device=""/>
<part name="C106" library="microbuilder" deviceset="CAP_CERAMIC" device="_0603" value="0.1 uF"/>
<part name="GND120" library="supply1" library_urn="urn:adsk.eagle:library:371" deviceset="GND" device=""/>
<part name="SUPPLY54" library="SparkFun-PowerSymbols" library_urn="urn:adsk.eagle:library:530" deviceset="5V" device=""/>
<part name="C107" library="microbuilder" deviceset="CAP_CERAMIC" device="_0603" value="0.1 uF"/>
<part name="GND121" library="supply1" library_urn="urn:adsk.eagle:library:371" deviceset="GND" device=""/>
<part name="R139" library="microbuilder" deviceset="RESISTOR" device="_0603" value="505.1"/>
<part name="R140" library="microbuilder" deviceset="RESISTOR" device="_0603" value="10k"/>
<part name="U46" library="INA121U" deviceset="INA121U" device=""/>
<part name="P-40" library="supply1" library_urn="urn:adsk.eagle:library:371" deviceset="-5V" device=""/>
<part name="C108" library="microbuilder" deviceset="CAP_CERAMIC" device="_0603" value="0.1 uF"/>
<part name="GND122" library="supply1" library_urn="urn:adsk.eagle:library:371" deviceset="GND" device=""/>
<part name="SUPPLY55" library="SparkFun-PowerSymbols" library_urn="urn:adsk.eagle:library:530" deviceset="5V" device=""/>
<part name="C109" library="microbuilder" deviceset="CAP_CERAMIC" device="_0603" value="0.1 uF"/>
<part name="GND123" library="supply1" library_urn="urn:adsk.eagle:library:371" deviceset="GND" device=""/>
<part name="R141" library="microbuilder" deviceset="RESISTOR" device="_0603" value="505.1"/>
<part name="R142" library="microbuilder" deviceset="RESISTOR" device="_0603" value="10k"/>
<part name="U47" library="INA121U" deviceset="INA121U" device=""/>
<part name="P-41" library="supply1" library_urn="urn:adsk.eagle:library:371" deviceset="-5V" device=""/>
<part name="C110" library="microbuilder" deviceset="CAP_CERAMIC" device="_0603" value="0.1 uF"/>
<part name="GND124" library="supply1" library_urn="urn:adsk.eagle:library:371" deviceset="GND" device=""/>
<part name="SUPPLY56" library="SparkFun-PowerSymbols" library_urn="urn:adsk.eagle:library:530" deviceset="5V" device=""/>
<part name="C111" library="microbuilder" deviceset="CAP_CERAMIC" device="_0603" value="0.1 uF"/>
<part name="GND125" library="supply1" library_urn="urn:adsk.eagle:library:371" deviceset="GND" device=""/>
<part name="R143" library="microbuilder" deviceset="RESISTOR" device="_0603" value="505.1"/>
<part name="R144" library="microbuilder" deviceset="RESISTOR" device="_0603" value="10k"/>
<part name="C112" library="microbuilder" deviceset="CAP_CERAMIC" device="_0603" value="0.1 uF"/>
<part name="GND126" library="supply1" library_urn="urn:adsk.eagle:library:371" deviceset="GND" device=""/>
<part name="U48" library="microbuilder" deviceset="ADC_ADS1015" device="" value="ADS1115"/>
<part name="GND127" library="supply1" library_urn="urn:adsk.eagle:library:371" deviceset="GND" device=""/>
<part name="SUPPLY57" library="SparkFun-PowerSymbols" library_urn="urn:adsk.eagle:library:530" deviceset="3.3V" device=""/>
<part name="U$4" library="pat" deviceset="ADG442" device=""/>
<part name="SUPPLY58" library="SparkFun-PowerSymbols" library_urn="urn:adsk.eagle:library:530" deviceset="5V" device=""/>
<part name="P-42" library="supply1" library_urn="urn:adsk.eagle:library:371" deviceset="-5V" device=""/>
<part name="GND128" library="supply1" library_urn="urn:adsk.eagle:library:371" deviceset="GND" device=""/>
<part name="U$5" library="pat" deviceset="ADG442" device=""/>
<part name="SUPPLY59" library="SparkFun-PowerSymbols" library_urn="urn:adsk.eagle:library:530" deviceset="5V" device=""/>
<part name="P-43" library="supply1" library_urn="urn:adsk.eagle:library:371" deviceset="-5V" device=""/>
<part name="GND129" library="supply1" library_urn="urn:adsk.eagle:library:371" deviceset="GND" device=""/>
<part name="JP5" library="pinhead" library_urn="urn:adsk.eagle:library:325" deviceset="PINHD-2X4" device="" package3d_urn="urn:adsk.eagle:package:22461/2"/>
<part name="U20" library="SparkFun-IC-Logic" library_urn="urn:adsk.eagle:library:523" deviceset="74*595" device="D" package3d_urn="urn:adsk.eagle:package:38808/1" technology="HC" value="SN74HC595D"/>
<part name="GND71" library="supply1" library_urn="urn:adsk.eagle:library:371" deviceset="GND" device=""/>
<part name="SUPPLY34" library="SparkFun-PowerSymbols" library_urn="urn:adsk.eagle:library:530" deviceset="5V" device=""/>
<part name="SUPPLY37" library="SparkFun-PowerSymbols" library_urn="urn:adsk.eagle:library:530" deviceset="5V" device=""/>
<part name="3V3" library="SparkFun-PowerSymbols" library_urn="urn:adsk.eagle:library:530" deviceset="3.3V" device=""/>
<part name="JP2" library="pinhead" library_urn="urn:adsk.eagle:library:325" deviceset="PINHD-2X3" device="" package3d_urn="urn:adsk.eagle:package:22462/2"/>
<part name="GND14" library="supply1" library_urn="urn:adsk.eagle:library:371" deviceset="GND" device=""/>
<part name="X3" library="Rembrandt Electronics - JST XH Connectors v1-0" deviceset="JST-XH-03-PIN" device="-LONG-PAD"/>
<part name="X1" library="Rembrandt Electronics - JST XH Connectors v1-0" deviceset="JST-XH-03-PIN" device="-LONG-PAD"/>
<part name="X7" library="Rembrandt Electronics - JST XH Connectors v1-0" deviceset="JST-XH-02-PIN" device="-LONG-PAD"/>
<part name="JP1" library="pinhead" library_urn="urn:adsk.eagle:library:325" deviceset="PINHD-1X2" device="" package3d_urn="urn:adsk.eagle:package:22435/2"/>
<part name="R1" library="microbuilder" deviceset="RESISTOR" device="_0603" value="10k"/>
<part name="R4" library="microbuilder" deviceset="RESISTOR" device="_0603" value="10k"/>
<part name="GND1" library="supply1" library_urn="urn:adsk.eagle:library:371" deviceset="GND" device=""/>
<part name="JP3" library="pinhead" library_urn="urn:adsk.eagle:library:325" deviceset="PINHD-1X2" device="" package3d_urn="urn:adsk.eagle:package:22435/2"/>
</parts>
<sheets>
<sheet>
<plain>
<wire x1="7.62" y1="510.54" x2="53.34" y2="510.54" width="0.508" layer="105"/>
<wire x1="53.34" y1="510.54" x2="111.76" y2="510.54" width="0.508" layer="105"/>
<wire x1="111.76" y1="510.54" x2="111.76" y2="388.62" width="0.508" layer="105"/>
<wire x1="111.76" y1="388.62" x2="7.62" y2="388.62" width="0.508" layer="105"/>
<wire x1="7.62" y1="388.62" x2="7.62" y2="500.38" width="0.508" layer="105"/>
<text x="10.16" y="502.92" size="5.08" layer="105">Output - DAC</text>
<wire x1="7.62" y1="500.38" x2="7.62" y2="510.54" width="0.508" layer="105"/>
<wire x1="121.92" y1="185.42" x2="213.36" y2="185.42" width="0.508" layer="105"/>
<wire x1="213.36" y1="185.42" x2="213.36" y2="510.54" width="0.508" layer="105"/>
<wire x1="213.36" y1="510.54" x2="200.66" y2="510.54" width="0.508" layer="105"/>
<wire x1="200.66" y1="510.54" x2="121.92" y2="510.54" width="0.508" layer="105"/>
<wire x1="121.92" y1="510.54" x2="121.92" y2="500.38" width="0.508" layer="105"/>
<text x="124.46" y="502.92" size="5.08" layer="105">Output - Shift and Scale</text>
<wire x1="121.92" y1="500.38" x2="121.92" y2="185.42" width="0.508" layer="105"/>
<wire x1="121.92" y1="500.38" x2="200.66" y2="500.38" width="0.508" layer="105"/>
<wire x1="200.66" y1="500.38" x2="200.66" y2="510.54" width="0.508" layer="105"/>
<wire x1="223.52" y1="15.24" x2="388.62" y2="15.24" width="0.508" layer="105"/>
<wire x1="388.62" y1="15.24" x2="388.62" y2="510.54" width="0.508" layer="105"/>
<wire x1="388.62" y1="510.54" x2="353.06" y2="510.54" width="0.508" layer="105"/>
<wire x1="353.06" y1="510.54" x2="223.52" y2="510.54" width="0.508" layer="105"/>
<wire x1="223.52" y1="510.54" x2="223.52" y2="500.38" width="0.508" layer="105"/>
<text x="226.06" y="502.92" size="5.08" layer="105">Input - Current to voltage and level-shifter</text>
<wire x1="223.52" y1="500.38" x2="223.52" y2="15.24" width="0.508" layer="105"/>
<wire x1="223.52" y1="500.38" x2="353.06" y2="500.38" width="0.508" layer="105"/>
<wire x1="353.06" y1="500.38" x2="353.06" y2="510.54" width="0.508" layer="105"/>
<text x="429.26" y="363.22" size="5.08" layer="105">Input - ADC</text>
<wire x1="424.18" y1="360.68" x2="424.18" y2="254" width="0.508" layer="105"/>
<wire x1="424.18" y1="254" x2="513.08" y2="254" width="0.508" layer="105"/>
<wire x1="513.08" y1="254" x2="513.08" y2="370.84" width="0.508" layer="105"/>
<wire x1="513.08" y1="370.84" x2="469.9" y2="370.84" width="0.508" layer="105"/>
<wire x1="469.9" y1="370.84" x2="424.18" y2="370.84" width="0.508" layer="105"/>
<wire x1="424.18" y1="370.84" x2="424.18" y2="360.68" width="0.508" layer="105"/>
<wire x1="424.18" y1="360.68" x2="469.9" y2="360.68" width="0.508" layer="105"/>
<wire x1="469.9" y1="360.68" x2="469.9" y2="370.84" width="0.508" layer="105"/>
<wire x1="7.62" y1="500.38" x2="53.34" y2="500.38" width="0.508" layer="105"/>
<wire x1="53.34" y1="500.38" x2="53.34" y2="510.54" width="0.508" layer="105"/>
<text x="401.32" y="502.92" size="5.08" layer="105">Output - Analog switches</text>
<wire x1="398.78" y1="510.54" x2="482.6" y2="510.54" width="0.508" layer="105"/>
<wire x1="482.6" y1="510.54" x2="530.86" y2="510.54" width="0.508" layer="105"/>
<wire x1="530.86" y1="510.54" x2="530.86" y2="434.34" width="0.508" layer="105"/>
<wire x1="530.86" y1="434.34" x2="398.78" y2="434.34" width="0.508" layer="105"/>
<wire x1="398.78" y1="434.34" x2="398.78" y2="500.38" width="0.508" layer="105"/>
<wire x1="398.78" y1="500.38" x2="398.78" y2="510.54" width="0.508" layer="105"/>
<wire x1="398.78" y1="500.38" x2="482.6" y2="500.38" width="0.508" layer="105"/>
<wire x1="482.6" y1="500.38" x2="482.6" y2="510.54" width="0.508" layer="105"/>
<wire x1="7.62" y1="378.46" x2="111.76" y2="378.46" width="0.508" layer="105"/>
<wire x1="111.76" y1="378.46" x2="111.76" y2="368.3" width="0.508" layer="105"/>
<wire x1="111.76" y1="368.3" x2="111.76" y2="320.04" width="0.508" layer="105"/>
<wire x1="111.76" y1="320.04" x2="7.62" y2="320.04" width="0.508" layer="105"/>
<wire x1="7.62" y1="320.04" x2="7.62" y2="368.3" width="0.508" layer="105"/>
<text x="10.16" y="370.84" size="5.08" layer="105">Connectors to Stackable board</text>
<wire x1="7.62" y1="368.3" x2="7.62" y2="378.46" width="0.508" layer="105"/>
<wire x1="7.62" y1="368.3" x2="111.76" y2="368.3" width="0.508" layer="105"/>
<text x="441.96" y="414.02" size="5.08" layer="105">Connectors Output</text>
<wire x1="439.42" y1="421.64" x2="502.92" y2="421.64" width="0.508" layer="105"/>
<wire x1="502.92" y1="421.64" x2="502.92" y2="411.48" width="0.508" layer="105"/>
<wire x1="502.92" y1="411.48" x2="502.92" y2="386.08" width="0.508" layer="105"/>
<wire x1="502.92" y1="386.08" x2="439.42" y2="386.08" width="0.508" layer="105"/>
<wire x1="439.42" y1="386.08" x2="439.42" y2="411.48" width="0.508" layer="105"/>
<wire x1="439.42" y1="421.64" x2="439.42" y2="411.48" width="0.508" layer="105"/>
<wire x1="439.42" y1="411.48" x2="502.92" y2="411.48" width="0.508" layer="105"/>
</plain>
<instances>
<instance part="U27" gate="A" x="66.04" y="474.98" smashed="yes">
<attribute name="NAME" x="61.40326875" y="484.9923" size="2.08906875" layer="95" ratio="10" rot="SR0"/>
<attribute name="VALUE" x="60.115209375" y="456.6971" size="2.08511875" layer="96" ratio="10" rot="SR0"/>
</instance>
<instance part="GND74" gate="1" x="45.72" y="459.74" smashed="yes">
<attribute name="VALUE" x="43.18" y="457.2" size="1.778" layer="96"/>
</instance>
<instance part="R2" gate="G$1" x="27.94" y="485.14" smashed="yes" rot="R90">
<attribute name="NAME" x="25.4" y="485.14" size="1.27" layer="95" font="vector" rot="R90" align="center"/>
<attribute name="VALUE" x="27.94" y="485.14" size="1.016" layer="96" font="vector" ratio="15" rot="R90" align="center"/>
</instance>
<instance part="C63" gate="G$1" x="25.4" y="459.74" smashed="yes">
<attribute name="NAME" x="23.11" y="460.99" size="1.27" layer="95" font="vector" rot="R90" align="center"/>
<attribute name="VALUE" x="27.7" y="460.99" size="1.27" layer="96" font="vector" rot="R90" align="center"/>
</instance>
<instance part="C64" gate="G$1" x="33.02" y="459.74" smashed="yes">
<attribute name="NAME" x="30.73" y="460.99" size="1.27" layer="95" font="vector" rot="R90" align="center"/>
<attribute name="VALUE" x="35.32" y="460.99" size="1.27" layer="96" font="vector" rot="R90" align="center"/>
</instance>
<instance part="GND75" gate="1" x="25.4" y="452.12" smashed="yes">
<attribute name="VALUE" x="22.86" y="449.58" size="1.778" layer="96"/>
</instance>
<instance part="GND76" gate="1" x="33.02" y="452.12" smashed="yes">
<attribute name="VALUE" x="30.48" y="449.58" size="1.778" layer="96"/>
</instance>
<instance part="SUPPLY5" gate="G$1" x="22.86" y="467.36" smashed="yes">
<attribute name="VALUE" x="22.86" y="470.154" size="1.778" layer="96" align="bottom-center"/>
</instance>
<instance part="SUPPLY6" gate="G$1" x="27.94" y="492.76" smashed="yes">
<attribute name="VALUE" x="27.94" y="495.554" size="1.778" layer="96" align="bottom-center"/>
</instance>
<instance part="R3" gate="G$1" x="157.48" y="472.44" smashed="yes" rot="R180">
<attribute name="NAME" x="157.48" y="469.9" size="1.27" layer="95" font="vector" rot="R180" align="center"/>
<attribute name="VALUE" x="157.48" y="472.44" size="1.016" layer="96" font="vector" ratio="15" rot="R180" align="center"/>
</instance>
<instance part="R17" gate="G$1" x="165.1" y="482.6" smashed="yes" rot="R270">
<attribute name="NAME" x="167.64" y="482.6" size="1.27" layer="95" font="vector" rot="R270" align="center"/>
<attribute name="VALUE" x="165.1" y="482.6" size="1.016" layer="96" font="vector" ratio="15" rot="R270" align="center"/>
</instance>
<instance part="P-24" gate="1" x="177.8" y="457.2" smashed="yes">
<attribute name="VALUE" x="175.26" y="454.66" size="1.778" layer="96" rot="R90"/>
</instance>
<instance part="SUPPLY22" gate="G$1" x="177.8" y="482.6" smashed="yes">
<attribute name="VALUE" x="177.8" y="485.394" size="1.778" layer="96" align="bottom-center"/>
</instance>
<instance part="R32" gate="G$1" x="157.48" y="436.88" smashed="yes" rot="R180">
<attribute name="NAME" x="157.48" y="434.34" size="1.27" layer="95" font="vector" rot="R180" align="center"/>
<attribute name="VALUE" x="157.48" y="436.88" size="1.016" layer="96" font="vector" ratio="15" rot="R180" align="center"/>
</instance>
<instance part="R83" gate="G$1" x="165.1" y="444.5" smashed="yes" rot="R270">
<attribute name="NAME" x="167.64" y="444.5" size="1.27" layer="95" font="vector" rot="R270" align="center"/>
<attribute name="VALUE" x="165.1" y="444.5" size="1.016" layer="96" font="vector" ratio="15" rot="R270" align="center"/>
</instance>
<instance part="R84" gate="G$1" x="157.48" y="398.78" smashed="yes" rot="R180">
<attribute name="NAME" x="157.48" y="396.24" size="1.27" layer="95" font="vector" rot="R180" align="center"/>
<attribute name="VALUE" x="157.48" y="398.78" size="1.016" layer="96" font="vector" ratio="15" rot="R180" align="center"/>
</instance>
<instance part="R85" gate="G$1" x="165.1" y="406.4" smashed="yes" rot="R270">
<attribute name="NAME" x="167.64" y="406.4" size="1.27" layer="95" font="vector" rot="R270" align="center"/>
<attribute name="VALUE" x="165.1" y="406.4" size="1.016" layer="96" font="vector" ratio="15" rot="R270" align="center"/>
</instance>
<instance part="R86" gate="G$1" x="157.48" y="360.68" smashed="yes" rot="R180">
<attribute name="NAME" x="157.48" y="358.14" size="1.27" layer="95" font="vector" rot="R180" align="center"/>
<attribute name="VALUE" x="157.48" y="360.68" size="1.016" layer="96" font="vector" ratio="15" rot="R180" align="center"/>
</instance>
<instance part="R87" gate="G$1" x="165.1" y="368.3" smashed="yes" rot="R270">
<attribute name="NAME" x="167.64" y="368.3" size="1.27" layer="95" font="vector" rot="R270" align="center"/>
<attribute name="VALUE" x="165.1" y="368.3" size="1.016" layer="96" font="vector" ratio="15" rot="R270" align="center"/>
</instance>
<instance part="C65" gate="G$1" x="185.42" y="480.06" smashed="yes" rot="R90">
<attribute name="NAME" x="184.17" y="477.77" size="1.27" layer="95" font="vector" rot="R180" align="center"/>
<attribute name="VALUE" x="184.17" y="482.36" size="1.27" layer="96" font="vector" rot="R180" align="center"/>
</instance>
<instance part="GND77" gate="1" x="187.96" y="474.98" smashed="yes">
<attribute name="VALUE" x="185.42" y="472.44" size="1.778" layer="96"/>
</instance>
<instance part="U28" gate="A" x="165.1" y="464.82" smashed="yes">
<attribute name="NAME" x="170.18" y="480.06" size="2.54" layer="95" align="top-left"/>
<attribute name="VALUE" x="180.34" y="464.82" size="2.54" layer="96" align="top-left"/>
</instance>
<instance part="U29" gate="A" x="165.1" y="429.26" smashed="yes">
<attribute name="NAME" x="170.18" y="444.5" size="2.54" layer="95" align="top-left"/>
<attribute name="VALUE" x="180.34" y="429.26" size="2.54" layer="96" align="top-left"/>
</instance>
<instance part="U30" gate="A" x="165.1" y="391.16" smashed="yes">
<attribute name="NAME" x="170.18" y="406.4" size="2.54" layer="95" align="top-left"/>
<attribute name="VALUE" x="180.34" y="391.16" size="2.54" layer="96" align="top-left"/>
</instance>
<instance part="U31" gate="A" x="165.1" y="353.06" smashed="yes">
<attribute name="NAME" x="170.18" y="368.3" size="2.54" layer="95" align="top-left"/>
<attribute name="VALUE" x="180.34" y="353.06" size="2.54" layer="96" align="top-left"/>
</instance>
<instance part="SUPPLY23" gate="G$1" x="177.8" y="447.04" smashed="yes">
<attribute name="VALUE" x="177.8" y="449.834" size="1.778" layer="96" align="bottom-center"/>
</instance>
<instance part="C66" gate="G$1" x="185.42" y="444.5" smashed="yes" rot="R90">
<attribute name="NAME" x="184.17" y="442.21" size="1.27" layer="95" font="vector" rot="R180" align="center"/>
<attribute name="VALUE" x="184.17" y="446.8" size="1.27" layer="96" font="vector" rot="R180" align="center"/>
</instance>
<instance part="GND78" gate="1" x="187.96" y="439.42" smashed="yes">
<attribute name="VALUE" x="185.42" y="436.88" size="1.778" layer="96"/>
</instance>
<instance part="SUPPLY38" gate="G$1" x="177.8" y="408.94" smashed="yes">
<attribute name="VALUE" x="177.8" y="411.734" size="1.778" layer="96" align="bottom-center"/>
</instance>
<instance part="C67" gate="G$1" x="185.42" y="406.4" smashed="yes" rot="R90">
<attribute name="NAME" x="184.17" y="404.11" size="1.27" layer="95" font="vector" rot="R180" align="center"/>
<attribute name="VALUE" x="184.17" y="408.7" size="1.27" layer="96" font="vector" rot="R180" align="center"/>
</instance>
<instance part="GND79" gate="1" x="187.96" y="401.32" smashed="yes">
<attribute name="VALUE" x="185.42" y="398.78" size="1.778" layer="96"/>
</instance>
<instance part="SUPPLY39" gate="G$1" x="177.8" y="370.84" smashed="yes">
<attribute name="VALUE" x="177.8" y="373.634" size="1.778" layer="96" align="bottom-center"/>
</instance>
<instance part="C68" gate="G$1" x="185.42" y="368.3" smashed="yes" rot="R90">
<attribute name="NAME" x="184.17" y="366.01" size="1.27" layer="95" font="vector" rot="R180" align="center"/>
<attribute name="VALUE" x="184.17" y="370.6" size="1.27" layer="96" font="vector" rot="R180" align="center"/>
</instance>
<instance part="GND80" gate="1" x="187.96" y="363.22" smashed="yes">
<attribute name="VALUE" x="185.42" y="360.68" size="1.778" layer="96"/>
</instance>
<instance part="P-25" gate="1" x="177.8" y="421.64" smashed="yes">
<attribute name="VALUE" x="175.26" y="419.1" size="1.778" layer="96" rot="R90"/>
</instance>
<instance part="P-26" gate="1" x="177.8" y="383.54" smashed="yes">
<attribute name="VALUE" x="175.26" y="381" size="1.778" layer="96" rot="R90"/>
</instance>
<instance part="P-27" gate="1" x="177.8" y="345.44" smashed="yes">
<attribute name="VALUE" x="175.26" y="342.9" size="1.778" layer="96" rot="R90"/>
</instance>
<instance part="U32" gate="A" x="66.04" y="419.1" smashed="yes">
<attribute name="NAME" x="61.40326875" y="429.1123" size="2.08906875" layer="95" ratio="10" rot="SR0"/>
<attribute name="VALUE" x="60.115209375" y="400.8171" size="2.08511875" layer="96" ratio="10" rot="SR0"/>
</instance>
<instance part="GND81" gate="1" x="45.72" y="403.86" smashed="yes">
<attribute name="VALUE" x="43.18" y="401.32" size="1.778" layer="96"/>
</instance>
<instance part="R88" gate="G$1" x="27.94" y="429.26" smashed="yes" rot="R90">
<attribute name="NAME" x="25.4" y="429.26" size="1.27" layer="95" font="vector" rot="R90" align="center"/>
<attribute name="VALUE" x="27.94" y="429.26" size="1.016" layer="96" font="vector" ratio="15" rot="R90" align="center"/>
</instance>
<instance part="C69" gate="G$1" x="25.4" y="403.86" smashed="yes">
<attribute name="NAME" x="23.11" y="405.11" size="1.27" layer="95" font="vector" rot="R90" align="center"/>
<attribute name="VALUE" x="27.7" y="405.11" size="1.27" layer="96" font="vector" rot="R90" align="center"/>
</instance>
<instance part="C70" gate="G$1" x="33.02" y="403.86" smashed="yes">
<attribute name="NAME" x="30.73" y="405.11" size="1.27" layer="95" font="vector" rot="R90" align="center"/>
<attribute name="VALUE" x="35.32" y="405.11" size="1.27" layer="96" font="vector" rot="R90" align="center"/>
</instance>
<instance part="GND82" gate="1" x="25.4" y="396.24" smashed="yes">
<attribute name="VALUE" x="22.86" y="393.7" size="1.778" layer="96"/>
</instance>
<instance part="GND83" gate="1" x="33.02" y="396.24" smashed="yes">
<attribute name="VALUE" x="30.48" y="393.7" size="1.778" layer="96"/>
</instance>
<instance part="SUPPLY40" gate="G$1" x="22.86" y="411.48" smashed="yes">
<attribute name="VALUE" x="22.86" y="414.274" size="1.778" layer="96" align="bottom-center"/>
</instance>
<instance part="SUPPLY41" gate="G$1" x="27.94" y="436.88" smashed="yes">
<attribute name="VALUE" x="27.94" y="439.674" size="1.778" layer="96" align="bottom-center"/>
</instance>
<instance part="R89" gate="G$1" x="157.48" y="322.58" smashed="yes" rot="R180">
<attribute name="NAME" x="157.48" y="320.04" size="1.27" layer="95" font="vector" rot="R180" align="center"/>
<attribute name="VALUE" x="157.48" y="322.58" size="1.016" layer="96" font="vector" ratio="15" rot="R180" align="center"/>
</instance>
<instance part="R90" gate="G$1" x="165.1" y="332.74" smashed="yes" rot="R270">
<attribute name="NAME" x="167.64" y="332.74" size="1.27" layer="95" font="vector" rot="R270" align="center"/>
<attribute name="VALUE" x="165.1" y="332.74" size="1.016" layer="96" font="vector" ratio="15" rot="R270" align="center"/>
</instance>
<instance part="P-28" gate="1" x="177.8" y="307.34" smashed="yes">
<attribute name="VALUE" x="175.26" y="304.8" size="1.778" layer="96" rot="R90"/>
</instance>
<instance part="SUPPLY42" gate="G$1" x="177.8" y="332.74" smashed="yes">
<attribute name="VALUE" x="177.8" y="335.534" size="1.778" layer="96" align="bottom-center"/>
</instance>
<instance part="R91" gate="G$1" x="157.48" y="284.48" smashed="yes" rot="R180">
<attribute name="NAME" x="157.48" y="281.94" size="1.27" layer="95" font="vector" rot="R180" align="center"/>
<attribute name="VALUE" x="157.48" y="284.48" size="1.016" layer="96" font="vector" ratio="15" rot="R180" align="center"/>
</instance>
<instance part="R92" gate="G$1" x="165.1" y="292.1" smashed="yes" rot="R270">
<attribute name="NAME" x="167.64" y="292.1" size="1.27" layer="95" font="vector" rot="R270" align="center"/>
<attribute name="VALUE" x="165.1" y="292.1" size="1.016" layer="96" font="vector" ratio="15" rot="R270" align="center"/>
</instance>
<instance part="R93" gate="G$1" x="157.48" y="246.38" smashed="yes" rot="R180">
<attribute name="NAME" x="157.48" y="243.84" size="1.27" layer="95" font="vector" rot="R180" align="center"/>
<attribute name="VALUE" x="157.48" y="246.38" size="1.016" layer="96" font="vector" ratio="15" rot="R180" align="center"/>
</instance>
<instance part="R94" gate="G$1" x="165.1" y="254" smashed="yes" rot="R270">
<attribute name="NAME" x="167.64" y="254" size="1.27" layer="95" font="vector" rot="R270" align="center"/>
<attribute name="VALUE" x="165.1" y="254" size="1.016" layer="96" font="vector" ratio="15" rot="R270" align="center"/>
</instance>
<instance part="R95" gate="G$1" x="157.48" y="208.28" smashed="yes" rot="R180">
<attribute name="NAME" x="157.48" y="205.74" size="1.27" layer="95" font="vector" rot="R180" align="center"/>
<attribute name="VALUE" x="157.48" y="208.28" size="1.016" layer="96" font="vector" ratio="15" rot="R180" align="center"/>
</instance>
<instance part="R96" gate="G$1" x="165.1" y="215.9" smashed="yes" rot="R270">
<attribute name="NAME" x="167.64" y="215.9" size="1.27" layer="95" font="vector" rot="R270" align="center"/>
<attribute name="VALUE" x="165.1" y="215.9" size="1.016" layer="96" font="vector" ratio="15" rot="R270" align="center"/>
</instance>
<instance part="C71" gate="G$1" x="185.42" y="330.2" smashed="yes" rot="R90">
<attribute name="NAME" x="184.17" y="327.91" size="1.27" layer="95" font="vector" rot="R180" align="center"/>
<attribute name="VALUE" x="184.17" y="332.5" size="1.27" layer="96" font="vector" rot="R180" align="center"/>
</instance>
<instance part="GND84" gate="1" x="187.96" y="325.12" smashed="yes">
<attribute name="VALUE" x="185.42" y="322.58" size="1.778" layer="96"/>
</instance>
<instance part="U33" gate="A" x="165.1" y="314.96" smashed="yes">
<attribute name="NAME" x="170.18" y="330.2" size="2.54" layer="95" align="top-left"/>
<attribute name="VALUE" x="180.34" y="314.96" size="2.54" layer="96" align="top-left"/>
</instance>
<instance part="U34" gate="A" x="165.1" y="276.86" smashed="yes">
<attribute name="NAME" x="170.18" y="292.1" size="2.54" layer="95" align="top-left"/>
<attribute name="VALUE" x="182.88" y="276.86" size="2.54" layer="96" align="top-left"/>
</instance>
<instance part="U35" gate="A" x="165.1" y="238.76" smashed="yes">
<attribute name="NAME" x="170.18" y="254" size="2.54" layer="95" align="top-left"/>
<attribute name="VALUE" x="180.34" y="238.76" size="2.54" layer="96" align="top-left"/>
</instance>
<instance part="U36" gate="A" x="165.1" y="200.66" smashed="yes">
<attribute name="NAME" x="170.18" y="215.9" size="2.54" layer="95" align="top-left"/>
<attribute name="VALUE" x="182.88" y="200.66" size="2.54" layer="96" align="top-left"/>
</instance>
<instance part="SUPPLY43" gate="G$1" x="177.8" y="294.64" smashed="yes">
<attribute name="VALUE" x="177.8" y="297.434" size="1.778" layer="96" align="bottom-center"/>
</instance>
<instance part="C72" gate="G$1" x="185.42" y="292.1" smashed="yes" rot="R90">
<attribute name="NAME" x="184.17" y="289.81" size="1.27" layer="95" font="vector" rot="R180" align="center"/>
<attribute name="VALUE" x="184.17" y="294.4" size="1.27" layer="96" font="vector" rot="R180" align="center"/>
</instance>
<instance part="GND85" gate="1" x="187.96" y="287.02" smashed="yes">
<attribute name="VALUE" x="185.42" y="284.48" size="1.778" layer="96"/>
</instance>
<instance part="SUPPLY44" gate="G$1" x="177.8" y="256.54" smashed="yes">
<attribute name="VALUE" x="177.8" y="259.334" size="1.778" layer="96" align="bottom-center"/>
</instance>
<instance part="C73" gate="G$1" x="185.42" y="254" smashed="yes" rot="R90">
<attribute name="NAME" x="184.17" y="251.71" size="1.27" layer="95" font="vector" rot="R180" align="center"/>
<attribute name="VALUE" x="184.17" y="256.3" size="1.27" layer="96" font="vector" rot="R180" align="center"/>
</instance>
<instance part="GND86" gate="1" x="187.96" y="248.92" smashed="yes">
<attribute name="VALUE" x="185.42" y="246.38" size="1.778" layer="96"/>
</instance>
<instance part="SUPPLY45" gate="G$1" x="177.8" y="218.44" smashed="yes">
<attribute name="VALUE" x="177.8" y="221.234" size="1.778" layer="96" align="bottom-center"/>
</instance>
<instance part="C74" gate="G$1" x="185.42" y="215.9" smashed="yes" rot="R90">
<attribute name="NAME" x="184.17" y="213.61" size="1.27" layer="95" font="vector" rot="R180" align="center"/>
<attribute name="VALUE" x="184.17" y="218.2" size="1.27" layer="96" font="vector" rot="R180" align="center"/>
</instance>
<instance part="GND87" gate="1" x="187.96" y="210.82" smashed="yes">
<attribute name="VALUE" x="185.42" y="208.28" size="1.778" layer="96"/>
</instance>
<instance part="P-29" gate="1" x="177.8" y="269.24" smashed="yes">
<attribute name="VALUE" x="175.26" y="266.7" size="1.778" layer="96" rot="R90"/>
</instance>
<instance part="P-30" gate="1" x="177.8" y="231.14" smashed="yes">
<attribute name="VALUE" x="175.26" y="228.6" size="1.778" layer="96" rot="R90"/>
</instance>
<instance part="P-31" gate="1" x="177.8" y="193.04" smashed="yes">
<attribute name="VALUE" x="175.26" y="190.5" size="1.778" layer="96" rot="R90"/>
</instance>
<instance part="C75" gate="G$1" x="497.84" y="330.2" smashed="yes">
<attribute name="NAME" x="495.55" y="331.45" size="1.27" layer="95" font="vector" rot="R90" align="center"/>
<attribute name="VALUE" x="500.14" y="331.45" size="1.27" layer="96" font="vector" rot="R90" align="center"/>
</instance>
<instance part="GND88" gate="1" x="497.84" y="322.58" smashed="yes">
<attribute name="VALUE" x="495.3" y="320.04" size="1.778" layer="96"/>
</instance>
<instance part="U37" gate="G$1" x="462.28" y="332.74" smashed="yes">
<attribute name="NAME" x="449.58" y="353.06" size="1.778" layer="95"/>
<attribute name="VALUE" x="449.58" y="309.88" size="1.778" layer="96"/>
</instance>
<instance part="GND89" gate="1" x="480.06" y="317.5" smashed="yes">
<attribute name="VALUE" x="477.52" y="314.96" size="1.778" layer="96"/>
</instance>
<instance part="SUPPLY46" gate="G$1" x="497.84" y="342.9" smashed="yes">
<attribute name="VALUE" x="497.84" y="345.694" size="1.778" layer="96" align="bottom-center"/>
</instance>
<instance part="U38" gate="A" x="330.2" y="462.28" smashed="yes">
<attribute name="NAME" x="330.2" y="459.74" size="2.54" layer="95" align="top-left"/>
</instance>
<instance part="U38" gate="B" x="330.2" y="406.4" smashed="yes">
<attribute name="NAME" x="330.2" y="403.86" size="2.54" layer="95" align="top-left"/>
</instance>
<instance part="U38" gate="C" x="330.2" y="347.98" smashed="yes">
<attribute name="NAME" x="330.2" y="345.44" size="2.54" layer="95" align="top-left"/>
</instance>
<instance part="U38" gate="D" x="330.2" y="287.02" smashed="yes">
<attribute name="NAME" x="330.2" y="284.48" size="2.54" layer="95" align="top-left"/>
</instance>
<instance part="R97" gate="G$1" x="312.42" y="454.66" smashed="yes">
<attribute name="NAME" x="312.42" y="457.2" size="1.27" layer="95" font="vector" align="center"/>
<attribute name="VALUE" x="312.42" y="454.66" size="1.016" layer="96" font="vector" ratio="15" align="center"/>
</instance>
<instance part="R98" gate="G$1" x="312.42" y="449.58" smashed="yes">
<attribute name="NAME" x="312.42" y="452.12" size="1.27" layer="95" font="vector" align="center"/>
<attribute name="VALUE" x="312.42" y="449.58" size="1.016" layer="96" font="vector" ratio="15" align="center"/>
</instance>
<instance part="GND90" gate="1" x="322.58" y="444.5" smashed="yes">
<attribute name="VALUE" x="320.04" y="441.96" size="1.778" layer="96"/>
</instance>
<instance part="R99" gate="G$1" x="335.28" y="472.44" smashed="yes">
<attribute name="NAME" x="335.28" y="474.98" size="1.27" layer="95" font="vector" align="center"/>
<attribute name="VALUE" x="335.28" y="472.44" size="1.016" layer="96" font="vector" ratio="15" align="center"/>
</instance>
<instance part="SUPPLY47" gate="G$1" x="335.28" y="467.36" smashed="yes">
<attribute name="VALUE" x="335.28" y="470.154" size="1.778" layer="96" align="bottom-center"/>
</instance>
<instance part="C76" gate="G$1" x="342.9" y="464.82" smashed="yes" rot="R90">
<attribute name="NAME" x="341.65" y="462.53" size="1.27" layer="95" font="vector" rot="R180" align="center"/>
<attribute name="VALUE" x="341.65" y="467.12" size="1.27" layer="96" font="vector" rot="R180" align="center"/>
</instance>
<instance part="GND91" gate="1" x="345.44" y="459.74" smashed="yes">
<attribute name="VALUE" x="342.9" y="457.2" size="1.778" layer="96"/>
</instance>
<instance part="P-32" gate="1" x="335.28" y="434.34" smashed="yes">
<attribute name="VALUE" x="332.74" y="431.8" size="1.778" layer="96" rot="R90"/>
</instance>
<instance part="R100" gate="G$1" x="312.42" y="398.78" smashed="yes">
<attribute name="NAME" x="312.42" y="401.32" size="1.27" layer="95" font="vector" align="center"/>
<attribute name="VALUE" x="312.42" y="398.78" size="1.016" layer="96" font="vector" ratio="15" align="center"/>
</instance>
<instance part="R101" gate="G$1" x="312.42" y="393.7" smashed="yes">
<attribute name="NAME" x="312.42" y="396.24" size="1.27" layer="95" font="vector" align="center"/>
<attribute name="VALUE" x="312.42" y="393.7" size="1.016" layer="96" font="vector" ratio="15" align="center"/>
</instance>
<instance part="GND92" gate="1" x="322.58" y="388.62" smashed="yes">
<attribute name="VALUE" x="320.04" y="386.08" size="1.778" layer="96"/>
</instance>
<instance part="R102" gate="G$1" x="335.28" y="416.56" smashed="yes">
<attribute name="NAME" x="335.28" y="419.1" size="1.27" layer="95" font="vector" align="center"/>
<attribute name="VALUE" x="335.28" y="416.56" size="1.016" layer="96" font="vector" ratio="15" align="center"/>
</instance>
<instance part="R103" gate="G$1" x="312.42" y="340.36" smashed="yes">
<attribute name="NAME" x="312.42" y="342.9" size="1.27" layer="95" font="vector" align="center"/>
<attribute name="VALUE" x="312.42" y="340.36" size="1.016" layer="96" font="vector" ratio="15" align="center"/>
</instance>
<instance part="R104" gate="G$1" x="312.42" y="335.28" smashed="yes">
<attribute name="NAME" x="312.42" y="337.82" size="1.27" layer="95" font="vector" align="center"/>
<attribute name="VALUE" x="312.42" y="335.28" size="1.016" layer="96" font="vector" ratio="15" align="center"/>
</instance>
<instance part="GND93" gate="1" x="322.58" y="330.2" smashed="yes">
<attribute name="VALUE" x="320.04" y="327.66" size="1.778" layer="96"/>
</instance>
<instance part="R105" gate="G$1" x="335.28" y="358.14" smashed="yes">
<attribute name="NAME" x="335.28" y="360.68" size="1.27" layer="95" font="vector" align="center"/>
<attribute name="VALUE" x="335.28" y="358.14" size="1.016" layer="96" font="vector" ratio="15" align="center"/>
</instance>
<instance part="R106" gate="G$1" x="312.42" y="279.4" smashed="yes">
<attribute name="NAME" x="312.42" y="281.94" size="1.27" layer="95" font="vector" align="center"/>
<attribute name="VALUE" x="312.42" y="279.4" size="1.016" layer="96" font="vector" ratio="15" align="center"/>
</instance>
<instance part="R107" gate="G$1" x="312.42" y="274.32" smashed="yes">
<attribute name="NAME" x="312.42" y="276.86" size="1.27" layer="95" font="vector" align="center"/>
<attribute name="VALUE" x="312.42" y="274.32" size="1.016" layer="96" font="vector" ratio="15" align="center"/>
</instance>
<instance part="GND94" gate="1" x="322.58" y="269.24" smashed="yes">
<attribute name="VALUE" x="320.04" y="266.7" size="1.778" layer="96"/>
</instance>
<instance part="R108" gate="G$1" x="335.28" y="297.18" smashed="yes">
<attribute name="NAME" x="335.28" y="299.72" size="1.27" layer="95" font="vector" align="center"/>
<attribute name="VALUE" x="335.28" y="297.18" size="1.016" layer="96" font="vector" ratio="15" align="center"/>
</instance>
<instance part="C77" gate="G$1" x="342.9" y="439.42" smashed="yes" rot="R90">
<attribute name="NAME" x="341.65" y="437.13" size="1.27" layer="95" font="vector" rot="R180" align="center"/>
<attribute name="VALUE" x="341.65" y="441.72" size="1.27" layer="96" font="vector" rot="R180" align="center"/>
</instance>
<instance part="GND95" gate="1" x="345.44" y="434.34" smashed="yes">
<attribute name="VALUE" x="342.9" y="431.8" size="1.778" layer="96"/>
</instance>
<instance part="C78" gate="G$1" x="332.74" y="424.18" smashed="yes" rot="R270">
<attribute name="NAME" x="333.99" y="426.47" size="1.27" layer="95" font="vector" align="center"/>
<attribute name="VALUE" x="333.99" y="421.88" size="1.27" layer="96" font="vector" align="center"/>
</instance>
<instance part="C79" gate="G$1" x="332.74" y="304.8" smashed="yes" rot="R270">
<attribute name="NAME" x="333.99" y="307.09" size="1.27" layer="95" font="vector" align="center"/>
<attribute name="VALUE" x="333.99" y="302.5" size="1.27" layer="96" font="vector" align="center"/>
</instance>
<instance part="C80" gate="G$1" x="332.74" y="365.76" smashed="yes" rot="R270">
<attribute name="NAME" x="333.99" y="368.05" size="1.27" layer="95" font="vector" align="center"/>
<attribute name="VALUE" x="333.99" y="363.46" size="1.27" layer="96" font="vector" align="center"/>
</instance>
<instance part="C81" gate="G$1" x="332.74" y="480.06" smashed="yes" rot="R270">
<attribute name="NAME" x="333.99" y="482.35" size="1.27" layer="95" font="vector" align="center"/>
<attribute name="VALUE" x="333.99" y="477.76" size="1.27" layer="96" font="vector" align="center"/>
</instance>
<instance part="R109" gate="G$1" x="360.68" y="452.12" smashed="yes">
<attribute name="NAME" x="360.68" y="454.66" size="1.27" layer="95" font="vector" align="center"/>
<attribute name="VALUE" x="360.68" y="452.12" size="1.016" layer="96" font="vector" ratio="15" align="center"/>
</instance>
<instance part="C82" gate="G$1" x="368.3" y="444.5" smashed="yes">
<attribute name="NAME" x="366.01" y="445.75" size="1.27" layer="95" font="vector" rot="R90" align="center"/>
<attribute name="VALUE" x="370.6" y="445.75" size="1.27" layer="96" font="vector" rot="R90" align="center"/>
</instance>
<instance part="GND96" gate="1" x="368.3" y="436.88" smashed="yes">
<attribute name="VALUE" x="365.76" y="434.34" size="1.778" layer="96"/>
</instance>
<instance part="R110" gate="G$1" x="360.68" y="337.82" smashed="yes">
<attribute name="NAME" x="360.68" y="340.36" size="1.27" layer="95" font="vector" align="center"/>
<attribute name="VALUE" x="360.68" y="337.82" size="1.016" layer="96" font="vector" ratio="15" align="center"/>
</instance>
<instance part="C83" gate="G$1" x="368.3" y="330.2" smashed="yes">
<attribute name="NAME" x="366.01" y="331.45" size="1.27" layer="95" font="vector" rot="R90" align="center"/>
<attribute name="VALUE" x="370.6" y="331.45" size="1.27" layer="96" font="vector" rot="R90" align="center"/>
</instance>
<instance part="GND97" gate="1" x="368.3" y="322.58" smashed="yes">
<attribute name="VALUE" x="365.76" y="320.04" size="1.778" layer="96"/>
</instance>
<instance part="R111" gate="G$1" x="360.68" y="396.24" smashed="yes">
<attribute name="NAME" x="360.68" y="398.78" size="1.27" layer="95" font="vector" align="center"/>
<attribute name="VALUE" x="360.68" y="396.24" size="1.016" layer="96" font="vector" ratio="15" align="center"/>
</instance>
<instance part="C84" gate="G$1" x="368.3" y="388.62" smashed="yes">
<attribute name="NAME" x="366.01" y="389.87" size="1.27" layer="95" font="vector" rot="R90" align="center"/>
<attribute name="VALUE" x="370.6" y="389.87" size="1.27" layer="96" font="vector" rot="R90" align="center"/>
</instance>
<instance part="GND98" gate="1" x="368.3" y="381" smashed="yes">
<attribute name="VALUE" x="365.76" y="378.46" size="1.778" layer="96"/>
</instance>
<instance part="R112" gate="G$1" x="360.68" y="276.86" smashed="yes">
<attribute name="NAME" x="360.68" y="279.4" size="1.27" layer="95" font="vector" align="center"/>
<attribute name="VALUE" x="360.68" y="276.86" size="1.016" layer="96" font="vector" ratio="15" align="center"/>
</instance>
<instance part="C85" gate="G$1" x="368.3" y="269.24" smashed="yes">
<attribute name="NAME" x="366.01" y="270.49" size="1.27" layer="95" font="vector" rot="R90" align="center"/>
<attribute name="VALUE" x="370.6" y="270.49" size="1.27" layer="96" font="vector" rot="R90" align="center"/>
</instance>
<instance part="GND99" gate="1" x="368.3" y="261.62" smashed="yes">
<attribute name="VALUE" x="365.76" y="259.08" size="1.778" layer="96"/>
</instance>
<instance part="U39" gate="A" x="287.02" y="459.74" smashed="yes">
<attribute name="NAME" x="281.65896875" y="479.0245" size="2.08343125" layer="95" ratio="10" rot="SR0"/>
<attribute name="VALUE" x="259.176340625" y="468.5001" size="2.085" layer="96" ratio="10" rot="SR0"/>
</instance>
<instance part="P-33" gate="1" x="281.94" y="434.34" smashed="yes">
<attribute name="VALUE" x="279.4" y="431.8" size="1.778" layer="96" rot="R90"/>
</instance>
<instance part="C86" gate="G$1" x="289.56" y="439.42" smashed="yes" rot="R90">
<attribute name="NAME" x="288.31" y="437.13" size="1.27" layer="95" font="vector" rot="R180" align="center"/>
<attribute name="VALUE" x="288.31" y="441.72" size="1.27" layer="96" font="vector" rot="R180" align="center"/>
</instance>
<instance part="GND100" gate="1" x="292.1" y="434.34" smashed="yes">
<attribute name="VALUE" x="289.56" y="431.8" size="1.778" layer="96"/>
</instance>
<instance part="SUPPLY48" gate="G$1" x="281.94" y="472.44" smashed="yes">
<attribute name="VALUE" x="281.94" y="475.234" size="1.778" layer="96" align="bottom-center"/>
</instance>
<instance part="C87" gate="G$1" x="289.56" y="469.9" smashed="yes" rot="R90">
<attribute name="NAME" x="288.31" y="467.61" size="1.27" layer="95" font="vector" rot="R180" align="center"/>
<attribute name="VALUE" x="288.31" y="472.2" size="1.27" layer="96" font="vector" rot="R180" align="center"/>
</instance>
<instance part="GND101" gate="1" x="294.64" y="464.82" smashed="yes">
<attribute name="VALUE" x="292.1" y="462.28" size="1.778" layer="96"/>
</instance>
<instance part="R113" gate="G$1" x="261.62" y="454.66" smashed="yes" rot="R90">
<attribute name="NAME" x="259.08" y="454.66" size="1.27" layer="95" font="vector" rot="R90" align="center"/>
<attribute name="VALUE" x="261.62" y="454.66" size="1.016" layer="96" font="vector" ratio="15" rot="R90" align="center"/>
</instance>
<instance part="R114" gate="G$1" x="241.3" y="454.66" smashed="yes" rot="R90">
<attribute name="NAME" x="238.76" y="454.66" size="1.27" layer="95" font="vector" rot="R90" align="center"/>
<attribute name="VALUE" x="241.3" y="454.66" size="1.016" layer="96" font="vector" ratio="15" rot="R90" align="center"/>
</instance>
<instance part="U40" gate="A" x="287.02" y="345.44" smashed="yes">
<attribute name="NAME" x="281.65896875" y="364.7245" size="2.08343125" layer="95" ratio="10" rot="SR0"/>
<attribute name="VALUE" x="261.716340625" y="356.7401" size="2.085" layer="96" ratio="10" rot="SR0"/>
</instance>
<instance part="P-34" gate="1" x="281.94" y="320.04" smashed="yes">
<attribute name="VALUE" x="279.4" y="317.5" size="1.778" layer="96" rot="R90"/>
</instance>
<instance part="C88" gate="G$1" x="289.56" y="325.12" smashed="yes" rot="R90">
<attribute name="NAME" x="288.31" y="322.83" size="1.27" layer="95" font="vector" rot="R180" align="center"/>
<attribute name="VALUE" x="288.31" y="327.42" size="1.27" layer="96" font="vector" rot="R180" align="center"/>
</instance>
<instance part="GND102" gate="1" x="292.1" y="320.04" smashed="yes">
<attribute name="VALUE" x="289.56" y="317.5" size="1.778" layer="96"/>
</instance>
<instance part="SUPPLY49" gate="G$1" x="281.94" y="358.14" smashed="yes">
<attribute name="VALUE" x="281.94" y="360.934" size="1.778" layer="96" align="bottom-center"/>
</instance>
<instance part="C89" gate="G$1" x="289.56" y="355.6" smashed="yes" rot="R90">
<attribute name="NAME" x="288.31" y="353.31" size="1.27" layer="95" font="vector" rot="R180" align="center"/>
<attribute name="VALUE" x="288.31" y="357.9" size="1.27" layer="96" font="vector" rot="R180" align="center"/>
</instance>
<instance part="GND103" gate="1" x="294.64" y="350.52" smashed="yes">
<attribute name="VALUE" x="292.1" y="347.98" size="1.778" layer="96"/>
</instance>
<instance part="R115" gate="G$1" x="261.62" y="340.36" smashed="yes" rot="R90">
<attribute name="NAME" x="259.08" y="340.36" size="1.27" layer="95" font="vector" rot="R90" align="center"/>
<attribute name="VALUE" x="261.62" y="340.36" size="1.016" layer="96" font="vector" ratio="15" rot="R90" align="center"/>
</instance>
<instance part="R116" gate="G$1" x="241.3" y="340.36" smashed="yes" rot="R90">
<attribute name="NAME" x="238.76" y="340.36" size="1.27" layer="95" font="vector" rot="R90" align="center"/>
<attribute name="VALUE" x="241.3" y="340.36" size="1.016" layer="96" font="vector" ratio="15" rot="R90" align="center"/>
</instance>
<instance part="U41" gate="A" x="287.02" y="403.86" smashed="yes">
<attribute name="NAME" x="281.65896875" y="423.1445" size="2.08343125" layer="95" ratio="10" rot="SR0"/>
<attribute name="VALUE" x="261.716340625" y="415.1601" size="2.085" layer="96" ratio="10" rot="SR0"/>
</instance>
<instance part="P-35" gate="1" x="281.94" y="378.46" smashed="yes">
<attribute name="VALUE" x="279.4" y="375.92" size="1.778" layer="96" rot="R90"/>
</instance>
<instance part="C90" gate="G$1" x="289.56" y="383.54" smashed="yes" rot="R90">
<attribute name="NAME" x="288.31" y="381.25" size="1.27" layer="95" font="vector" rot="R180" align="center"/>
<attribute name="VALUE" x="288.31" y="385.84" size="1.27" layer="96" font="vector" rot="R180" align="center"/>
</instance>
<instance part="GND104" gate="1" x="292.1" y="378.46" smashed="yes">
<attribute name="VALUE" x="289.56" y="375.92" size="1.778" layer="96"/>
</instance>
<instance part="SUPPLY50" gate="G$1" x="281.94" y="416.56" smashed="yes">
<attribute name="VALUE" x="281.94" y="419.354" size="1.778" layer="96" align="bottom-center"/>
</instance>
<instance part="C91" gate="G$1" x="289.56" y="414.02" smashed="yes" rot="R90">
<attribute name="NAME" x="288.31" y="411.73" size="1.27" layer="95" font="vector" rot="R180" align="center"/>
<attribute name="VALUE" x="288.31" y="416.32" size="1.27" layer="96" font="vector" rot="R180" align="center"/>
</instance>
<instance part="GND105" gate="1" x="294.64" y="408.94" smashed="yes">
<attribute name="VALUE" x="292.1" y="406.4" size="1.778" layer="96"/>
</instance>
<instance part="R117" gate="G$1" x="261.62" y="398.78" smashed="yes" rot="R90">
<attribute name="NAME" x="259.08" y="398.78" size="1.27" layer="95" font="vector" rot="R90" align="center"/>
<attribute name="VALUE" x="261.62" y="398.78" size="1.016" layer="96" font="vector" ratio="15" rot="R90" align="center"/>
</instance>
<instance part="R118" gate="G$1" x="241.3" y="398.78" smashed="yes" rot="R90">
<attribute name="NAME" x="238.76" y="398.78" size="1.27" layer="95" font="vector" rot="R90" align="center"/>
<attribute name="VALUE" x="241.3" y="398.78" size="1.016" layer="96" font="vector" ratio="15" rot="R90" align="center"/>
</instance>
<instance part="U42" gate="A" x="287.02" y="284.48" smashed="yes">
<attribute name="NAME" x="281.65896875" y="303.7645" size="2.08343125" layer="95" ratio="10" rot="SR0"/>
<attribute name="VALUE" x="264.256340625" y="295.7801" size="2.085" layer="96" ratio="10" rot="SR0"/>
</instance>
<instance part="P-36" gate="1" x="281.94" y="259.08" smashed="yes">
<attribute name="VALUE" x="279.4" y="256.54" size="1.778" layer="96" rot="R90"/>
</instance>
<instance part="C92" gate="G$1" x="289.56" y="264.16" smashed="yes" rot="R90">
<attribute name="NAME" x="288.31" y="261.87" size="1.27" layer="95" font="vector" rot="R180" align="center"/>
<attribute name="VALUE" x="288.31" y="266.46" size="1.27" layer="96" font="vector" rot="R180" align="center"/>
</instance>
<instance part="GND106" gate="1" x="292.1" y="259.08" smashed="yes">
<attribute name="VALUE" x="289.56" y="256.54" size="1.778" layer="96"/>
</instance>
<instance part="SUPPLY51" gate="G$1" x="281.94" y="297.18" smashed="yes">
<attribute name="VALUE" x="281.94" y="299.974" size="1.778" layer="96" align="bottom-center"/>
</instance>
<instance part="C93" gate="G$1" x="289.56" y="294.64" smashed="yes" rot="R90">
<attribute name="NAME" x="288.31" y="292.35" size="1.27" layer="95" font="vector" rot="R180" align="center"/>
<attribute name="VALUE" x="288.31" y="296.94" size="1.27" layer="96" font="vector" rot="R180" align="center"/>
</instance>
<instance part="GND107" gate="1" x="294.64" y="289.56" smashed="yes">
<attribute name="VALUE" x="292.1" y="287.02" size="1.778" layer="96"/>
</instance>
<instance part="R119" gate="G$1" x="261.62" y="279.4" smashed="yes" rot="R90">
<attribute name="NAME" x="259.08" y="279.4" size="1.27" layer="95" font="vector" rot="R90" align="center"/>
<attribute name="VALUE" x="261.62" y="279.4" size="1.016" layer="96" font="vector" ratio="15" rot="R90" align="center"/>
</instance>
<instance part="R120" gate="G$1" x="241.3" y="279.4" smashed="yes" rot="R90">
<attribute name="NAME" x="238.76" y="279.4" size="1.27" layer="95" font="vector" rot="R90" align="center"/>
<attribute name="VALUE" x="241.3" y="279.4" size="1.016" layer="96" font="vector" ratio="15" rot="R90" align="center"/>
</instance>
<instance part="U43" gate="A" x="330.2" y="228.6" smashed="yes">
<attribute name="NAME" x="330.2" y="226.06" size="2.54" layer="95" align="top-left"/>
</instance>
<instance part="U43" gate="B" x="330.2" y="172.72" smashed="yes">
<attribute name="NAME" x="330.2" y="170.18" size="2.54" layer="95" align="top-left"/>
</instance>
<instance part="U43" gate="C" x="330.2" y="114.3" smashed="yes">
<attribute name="NAME" x="330.2" y="111.76" size="2.54" layer="95" align="top-left"/>
</instance>
<instance part="U43" gate="D" x="330.2" y="53.34" smashed="yes">
<attribute name="NAME" x="330.2" y="50.8" size="2.54" layer="95" align="top-left"/>
</instance>
<instance part="R121" gate="G$1" x="312.42" y="220.98" smashed="yes">
<attribute name="NAME" x="312.42" y="223.52" size="1.27" layer="95" font="vector" align="center"/>
<attribute name="VALUE" x="312.42" y="220.98" size="1.016" layer="96" font="vector" ratio="15" align="center"/>
</instance>
<instance part="R122" gate="G$1" x="312.42" y="215.9" smashed="yes">
<attribute name="NAME" x="312.42" y="218.44" size="1.27" layer="95" font="vector" align="center"/>
<attribute name="VALUE" x="312.42" y="215.9" size="1.016" layer="96" font="vector" ratio="15" align="center"/>
</instance>
<instance part="GND108" gate="1" x="322.58" y="210.82" smashed="yes">
<attribute name="VALUE" x="320.04" y="208.28" size="1.778" layer="96"/>
</instance>
<instance part="R123" gate="G$1" x="335.28" y="238.76" smashed="yes">
<attribute name="NAME" x="335.28" y="241.3" size="1.27" layer="95" font="vector" align="center"/>
<attribute name="VALUE" x="335.28" y="238.76" size="1.016" layer="96" font="vector" ratio="15" align="center"/>
</instance>
<instance part="SUPPLY52" gate="G$1" x="335.28" y="233.68" smashed="yes">
<attribute name="VALUE" x="335.28" y="236.474" size="1.778" layer="96" align="bottom-center"/>
</instance>
<instance part="C94" gate="G$1" x="342.9" y="231.14" smashed="yes" rot="R90">
<attribute name="NAME" x="341.65" y="228.85" size="1.27" layer="95" font="vector" rot="R180" align="center"/>
<attribute name="VALUE" x="341.65" y="233.44" size="1.27" layer="96" font="vector" rot="R180" align="center"/>
</instance>
<instance part="GND109" gate="1" x="345.44" y="226.06" smashed="yes">
<attribute name="VALUE" x="342.9" y="223.52" size="1.778" layer="96"/>
</instance>
<instance part="P-37" gate="1" x="335.28" y="200.66" smashed="yes">
<attribute name="VALUE" x="332.74" y="198.12" size="1.778" layer="96" rot="R90"/>
</instance>
<instance part="R124" gate="G$1" x="312.42" y="165.1" smashed="yes">
<attribute name="NAME" x="312.42" y="167.64" size="1.27" layer="95" font="vector" align="center"/>
<attribute name="VALUE" x="312.42" y="165.1" size="1.016" layer="96" font="vector" ratio="15" align="center"/>
</instance>
<instance part="R125" gate="G$1" x="312.42" y="160.02" smashed="yes">
<attribute name="NAME" x="312.42" y="162.56" size="1.27" layer="95" font="vector" align="center"/>
<attribute name="VALUE" x="312.42" y="160.02" size="1.016" layer="96" font="vector" ratio="15" align="center"/>
</instance>
<instance part="GND110" gate="1" x="322.58" y="154.94" smashed="yes">
<attribute name="VALUE" x="320.04" y="152.4" size="1.778" layer="96"/>
</instance>
<instance part="R126" gate="G$1" x="335.28" y="182.88" smashed="yes">
<attribute name="NAME" x="335.28" y="185.42" size="1.27" layer="95" font="vector" align="center"/>
<attribute name="VALUE" x="335.28" y="182.88" size="1.016" layer="96" font="vector" ratio="15" align="center"/>
</instance>
<instance part="R127" gate="G$1" x="312.42" y="106.68" smashed="yes">
<attribute name="NAME" x="312.42" y="109.22" size="1.27" layer="95" font="vector" align="center"/>
<attribute name="VALUE" x="312.42" y="106.68" size="1.016" layer="96" font="vector" ratio="15" align="center"/>
</instance>
<instance part="R128" gate="G$1" x="312.42" y="101.6" smashed="yes">
<attribute name="NAME" x="312.42" y="104.14" size="1.27" layer="95" font="vector" align="center"/>
<attribute name="VALUE" x="312.42" y="101.6" size="1.016" layer="96" font="vector" ratio="15" align="center"/>
</instance>
<instance part="GND111" gate="1" x="322.58" y="96.52" smashed="yes">
<attribute name="VALUE" x="320.04" y="93.98" size="1.778" layer="96"/>
</instance>
<instance part="R129" gate="G$1" x="335.28" y="124.46" smashed="yes">
<attribute name="NAME" x="335.28" y="127" size="1.27" layer="95" font="vector" align="center"/>
<attribute name="VALUE" x="335.28" y="124.46" size="1.016" layer="96" font="vector" ratio="15" align="center"/>
</instance>
<instance part="R130" gate="G$1" x="312.42" y="45.72" smashed="yes">
<attribute name="NAME" x="312.42" y="48.26" size="1.27" layer="95" font="vector" align="center"/>
<attribute name="VALUE" x="312.42" y="45.72" size="1.016" layer="96" font="vector" ratio="15" align="center"/>
</instance>
<instance part="R131" gate="G$1" x="312.42" y="40.64" smashed="yes">
<attribute name="NAME" x="312.42" y="43.18" size="1.27" layer="95" font="vector" align="center"/>
<attribute name="VALUE" x="312.42" y="40.64" size="1.016" layer="96" font="vector" ratio="15" align="center"/>
</instance>
<instance part="GND112" gate="1" x="322.58" y="35.56" smashed="yes">
<attribute name="VALUE" x="320.04" y="33.02" size="1.778" layer="96"/>
</instance>
<instance part="R132" gate="G$1" x="335.28" y="63.5" smashed="yes">
<attribute name="NAME" x="335.28" y="66.04" size="1.27" layer="95" font="vector" align="center"/>
<attribute name="VALUE" x="335.28" y="63.5" size="1.016" layer="96" font="vector" ratio="15" align="center"/>
</instance>
<instance part="C95" gate="G$1" x="342.9" y="205.74" smashed="yes" rot="R90">
<attribute name="NAME" x="341.65" y="203.45" size="1.27" layer="95" font="vector" rot="R180" align="center"/>
<attribute name="VALUE" x="341.65" y="208.04" size="1.27" layer="96" font="vector" rot="R180" align="center"/>
</instance>
<instance part="GND113" gate="1" x="345.44" y="200.66" smashed="yes">
<attribute name="VALUE" x="342.9" y="198.12" size="1.778" layer="96"/>
</instance>
<instance part="C96" gate="G$1" x="332.74" y="190.5" smashed="yes" rot="R270">
<attribute name="NAME" x="333.99" y="192.79" size="1.27" layer="95" font="vector" align="center"/>
<attribute name="VALUE" x="333.99" y="188.2" size="1.27" layer="96" font="vector" align="center"/>
</instance>
<instance part="C97" gate="G$1" x="332.74" y="71.12" smashed="yes" rot="R270">
<attribute name="NAME" x="333.99" y="73.41" size="1.27" layer="95" font="vector" align="center"/>
<attribute name="VALUE" x="333.99" y="68.82" size="1.27" layer="96" font="vector" align="center"/>
</instance>
<instance part="C98" gate="G$1" x="332.74" y="132.08" smashed="yes" rot="R270">
<attribute name="NAME" x="333.99" y="134.37" size="1.27" layer="95" font="vector" align="center"/>
<attribute name="VALUE" x="333.99" y="129.78" size="1.27" layer="96" font="vector" align="center"/>
</instance>
<instance part="C99" gate="G$1" x="332.74" y="246.38" smashed="yes" rot="R270">
<attribute name="NAME" x="333.99" y="248.67" size="1.27" layer="95" font="vector" align="center"/>
<attribute name="VALUE" x="333.99" y="244.08" size="1.27" layer="96" font="vector" align="center"/>
</instance>
<instance part="R133" gate="G$1" x="360.68" y="218.44" smashed="yes">
<attribute name="NAME" x="360.68" y="220.98" size="1.27" layer="95" font="vector" align="center"/>
<attribute name="VALUE" x="360.68" y="218.44" size="1.016" layer="96" font="vector" ratio="15" align="center"/>
</instance>
<instance part="C100" gate="G$1" x="368.3" y="210.82" smashed="yes">
<attribute name="NAME" x="366.01" y="212.07" size="1.27" layer="95" font="vector" rot="R90" align="center"/>
<attribute name="VALUE" x="370.6" y="212.07" size="1.27" layer="96" font="vector" rot="R90" align="center"/>
</instance>
<instance part="GND114" gate="1" x="368.3" y="203.2" smashed="yes">
<attribute name="VALUE" x="365.76" y="200.66" size="1.778" layer="96"/>
</instance>
<instance part="R134" gate="G$1" x="360.68" y="104.14" smashed="yes">
<attribute name="NAME" x="360.68" y="106.68" size="1.27" layer="95" font="vector" align="center"/>
<attribute name="VALUE" x="360.68" y="104.14" size="1.016" layer="96" font="vector" ratio="15" align="center"/>
</instance>
<instance part="C101" gate="G$1" x="368.3" y="96.52" smashed="yes">
<attribute name="NAME" x="366.01" y="97.77" size="1.27" layer="95" font="vector" rot="R90" align="center"/>
<attribute name="VALUE" x="370.6" y="97.77" size="1.27" layer="96" font="vector" rot="R90" align="center"/>
</instance>
<instance part="GND115" gate="1" x="368.3" y="88.9" smashed="yes">
<attribute name="VALUE" x="365.76" y="86.36" size="1.778" layer="96"/>
</instance>
<instance part="R135" gate="G$1" x="360.68" y="162.56" smashed="yes">
<attribute name="NAME" x="360.68" y="165.1" size="1.27" layer="95" font="vector" align="center"/>
<attribute name="VALUE" x="360.68" y="162.56" size="1.016" layer="96" font="vector" ratio="15" align="center"/>
</instance>
<instance part="C102" gate="G$1" x="368.3" y="154.94" smashed="yes">
<attribute name="NAME" x="366.01" y="156.19" size="1.27" layer="95" font="vector" rot="R90" align="center"/>
<attribute name="VALUE" x="370.6" y="156.19" size="1.27" layer="96" font="vector" rot="R90" align="center"/>
</instance>
<instance part="GND116" gate="1" x="368.3" y="147.32" smashed="yes">
<attribute name="VALUE" x="365.76" y="144.78" size="1.778" layer="96"/>
</instance>
<instance part="R136" gate="G$1" x="360.68" y="43.18" smashed="yes">
<attribute name="NAME" x="360.68" y="45.72" size="1.27" layer="95" font="vector" align="center"/>
<attribute name="VALUE" x="360.68" y="43.18" size="1.016" layer="96" font="vector" ratio="15" align="center"/>
</instance>
<instance part="C103" gate="G$1" x="368.3" y="35.56" smashed="yes">
<attribute name="NAME" x="366.01" y="36.81" size="1.27" layer="95" font="vector" rot="R90" align="center"/>
<attribute name="VALUE" x="370.6" y="36.81" size="1.27" layer="96" font="vector" rot="R90" align="center"/>
</instance>
<instance part="GND117" gate="1" x="368.3" y="27.94" smashed="yes">
<attribute name="VALUE" x="365.76" y="25.4" size="1.778" layer="96"/>
</instance>
<instance part="U44" gate="A" x="287.02" y="226.06" smashed="yes">
<attribute name="NAME" x="281.65896875" y="245.3445" size="2.08343125" layer="95" ratio="10" rot="SR0"/>
<attribute name="VALUE" x="264.256340625" y="237.3601" size="2.085" layer="96" ratio="10" rot="SR0"/>
</instance>
<instance part="P-38" gate="1" x="281.94" y="200.66" smashed="yes">
<attribute name="VALUE" x="279.4" y="198.12" size="1.778" layer="96" rot="R90"/>
</instance>
<instance part="C104" gate="G$1" x="289.56" y="205.74" smashed="yes" rot="R90">
<attribute name="NAME" x="288.31" y="203.45" size="1.27" layer="95" font="vector" rot="R180" align="center"/>
<attribute name="VALUE" x="288.31" y="208.04" size="1.27" layer="96" font="vector" rot="R180" align="center"/>
</instance>
<instance part="GND118" gate="1" x="292.1" y="200.66" smashed="yes">
<attribute name="VALUE" x="289.56" y="198.12" size="1.778" layer="96"/>
</instance>
<instance part="SUPPLY53" gate="G$1" x="281.94" y="238.76" smashed="yes">
<attribute name="VALUE" x="281.94" y="241.554" size="1.778" layer="96" align="bottom-center"/>
</instance>
<instance part="C105" gate="G$1" x="289.56" y="236.22" smashed="yes" rot="R90">
<attribute name="NAME" x="288.31" y="233.93" size="1.27" layer="95" font="vector" rot="R180" align="center"/>
<attribute name="VALUE" x="288.31" y="238.52" size="1.27" layer="96" font="vector" rot="R180" align="center"/>
</instance>
<instance part="GND119" gate="1" x="294.64" y="231.14" smashed="yes">
<attribute name="VALUE" x="292.1" y="228.6" size="1.778" layer="96"/>
</instance>
<instance part="R137" gate="G$1" x="261.62" y="220.98" smashed="yes" rot="R90">
<attribute name="NAME" x="259.08" y="220.98" size="1.27" layer="95" font="vector" rot="R90" align="center"/>
<attribute name="VALUE" x="261.62" y="220.98" size="1.016" layer="96" font="vector" ratio="15" rot="R90" align="center"/>
</instance>
<instance part="R138" gate="G$1" x="241.3" y="220.98" smashed="yes" rot="R90">
<attribute name="NAME" x="238.76" y="220.98" size="1.27" layer="95" font="vector" rot="R90" align="center"/>
<attribute name="VALUE" x="241.3" y="220.98" size="1.016" layer="96" font="vector" ratio="15" rot="R90" align="center"/>
</instance>
<instance part="U45" gate="A" x="287.02" y="111.76" smashed="yes">
<attribute name="NAME" x="281.65896875" y="131.0445" size="2.08343125" layer="95" ratio="10" rot="SR0"/>
<attribute name="VALUE" x="264.256340625" y="123.0601" size="2.085" layer="96" ratio="10" rot="SR0"/>
</instance>
<instance part="P-39" gate="1" x="281.94" y="86.36" smashed="yes">
<attribute name="VALUE" x="279.4" y="83.82" size="1.778" layer="96" rot="R90"/>
</instance>
<instance part="C106" gate="G$1" x="289.56" y="91.44" smashed="yes" rot="R90">
<attribute name="NAME" x="288.31" y="89.15" size="1.27" layer="95" font="vector" rot="R180" align="center"/>
<attribute name="VALUE" x="288.31" y="93.74" size="1.27" layer="96" font="vector" rot="R180" align="center"/>
</instance>
<instance part="GND120" gate="1" x="292.1" y="86.36" smashed="yes">
<attribute name="VALUE" x="289.56" y="83.82" size="1.778" layer="96"/>
</instance>
<instance part="SUPPLY54" gate="G$1" x="281.94" y="124.46" smashed="yes">
<attribute name="VALUE" x="281.94" y="127.254" size="1.778" layer="96" align="bottom-center"/>
</instance>
<instance part="C107" gate="G$1" x="289.56" y="121.92" smashed="yes" rot="R90">
<attribute name="NAME" x="288.31" y="119.63" size="1.27" layer="95" font="vector" rot="R180" align="center"/>
<attribute name="VALUE" x="288.31" y="124.22" size="1.27" layer="96" font="vector" rot="R180" align="center"/>
</instance>
<instance part="GND121" gate="1" x="294.64" y="116.84" smashed="yes">
<attribute name="VALUE" x="292.1" y="114.3" size="1.778" layer="96"/>
</instance>
<instance part="R139" gate="G$1" x="261.62" y="106.68" smashed="yes" rot="R90">
<attribute name="NAME" x="259.08" y="106.68" size="1.27" layer="95" font="vector" rot="R90" align="center"/>
<attribute name="VALUE" x="261.62" y="106.68" size="1.016" layer="96" font="vector" ratio="15" rot="R90" align="center"/>
</instance>
<instance part="R140" gate="G$1" x="241.3" y="106.68" smashed="yes" rot="R90">
<attribute name="NAME" x="238.76" y="106.68" size="1.27" layer="95" font="vector" rot="R90" align="center"/>
<attribute name="VALUE" x="241.3" y="106.68" size="1.016" layer="96" font="vector" ratio="15" rot="R90" align="center"/>
</instance>
<instance part="U46" gate="A" x="287.02" y="170.18" smashed="yes">
<attribute name="NAME" x="281.65896875" y="189.4645" size="2.08343125" layer="95" ratio="10" rot="SR0"/>
<attribute name="VALUE" x="264.256340625" y="181.4801" size="2.085" layer="96" ratio="10" rot="SR0"/>
</instance>
<instance part="P-40" gate="1" x="281.94" y="144.78" smashed="yes">
<attribute name="VALUE" x="279.4" y="142.24" size="1.778" layer="96" rot="R90"/>
</instance>
<instance part="C108" gate="G$1" x="289.56" y="149.86" smashed="yes" rot="R90">
<attribute name="NAME" x="288.31" y="147.57" size="1.27" layer="95" font="vector" rot="R180" align="center"/>
<attribute name="VALUE" x="288.31" y="152.16" size="1.27" layer="96" font="vector" rot="R180" align="center"/>
</instance>
<instance part="GND122" gate="1" x="292.1" y="144.78" smashed="yes">
<attribute name="VALUE" x="289.56" y="142.24" size="1.778" layer="96"/>
</instance>
<instance part="SUPPLY55" gate="G$1" x="281.94" y="182.88" smashed="yes">
<attribute name="VALUE" x="281.94" y="185.674" size="1.778" layer="96" align="bottom-center"/>
</instance>
<instance part="C109" gate="G$1" x="289.56" y="180.34" smashed="yes" rot="R90">
<attribute name="NAME" x="288.31" y="178.05" size="1.27" layer="95" font="vector" rot="R180" align="center"/>
<attribute name="VALUE" x="288.31" y="182.64" size="1.27" layer="96" font="vector" rot="R180" align="center"/>
</instance>
<instance part="GND123" gate="1" x="294.64" y="175.26" smashed="yes">
<attribute name="VALUE" x="292.1" y="172.72" size="1.778" layer="96"/>
</instance>
<instance part="R141" gate="G$1" x="261.62" y="165.1" smashed="yes" rot="R90">
<attribute name="NAME" x="259.08" y="165.1" size="1.27" layer="95" font="vector" rot="R90" align="center"/>
<attribute name="VALUE" x="261.62" y="165.1" size="1.016" layer="96" font="vector" ratio="15" rot="R90" align="center"/>
</instance>
<instance part="R142" gate="G$1" x="241.3" y="165.1" smashed="yes" rot="R90">
<attribute name="NAME" x="238.76" y="165.1" size="1.27" layer="95" font="vector" rot="R90" align="center"/>
<attribute name="VALUE" x="241.3" y="165.1" size="1.016" layer="96" font="vector" ratio="15" rot="R90" align="center"/>
</instance>
<instance part="U47" gate="A" x="287.02" y="50.8" smashed="yes">
<attribute name="NAME" x="281.65896875" y="70.0845" size="2.08343125" layer="95" ratio="10" rot="SR0"/>
<attribute name="VALUE" x="264.256340625" y="62.1001" size="2.085" layer="96" ratio="10" rot="SR0"/>
</instance>
<instance part="P-41" gate="1" x="281.94" y="25.4" smashed="yes">
<attribute name="VALUE" x="279.4" y="22.86" size="1.778" layer="96" rot="R90"/>
</instance>
<instance part="C110" gate="G$1" x="289.56" y="30.48" smashed="yes" rot="R90">
<attribute name="NAME" x="288.31" y="28.19" size="1.27" layer="95" font="vector" rot="R180" align="center"/>
<attribute name="VALUE" x="288.31" y="32.78" size="1.27" layer="96" font="vector" rot="R180" align="center"/>
</instance>
<instance part="GND124" gate="1" x="292.1" y="25.4" smashed="yes">
<attribute name="VALUE" x="289.56" y="22.86" size="1.778" layer="96"/>
</instance>
<instance part="SUPPLY56" gate="G$1" x="281.94" y="63.5" smashed="yes">
<attribute name="VALUE" x="281.94" y="66.294" size="1.778" layer="96" align="bottom-center"/>
</instance>
<instance part="C111" gate="G$1" x="289.56" y="60.96" smashed="yes" rot="R90">
<attribute name="NAME" x="288.31" y="58.67" size="1.27" layer="95" font="vector" rot="R180" align="center"/>
<attribute name="VALUE" x="288.31" y="63.26" size="1.27" layer="96" font="vector" rot="R180" align="center"/>
</instance>
<instance part="GND125" gate="1" x="294.64" y="55.88" smashed="yes">
<attribute name="VALUE" x="292.1" y="53.34" size="1.778" layer="96"/>
</instance>
<instance part="R143" gate="G$1" x="261.62" y="45.72" smashed="yes" rot="R90">
<attribute name="NAME" x="259.08" y="45.72" size="1.27" layer="95" font="vector" rot="R90" align="center"/>
<attribute name="VALUE" x="261.62" y="45.72" size="1.016" layer="96" font="vector" ratio="15" rot="R90" align="center"/>
</instance>
<instance part="R144" gate="G$1" x="241.3" y="45.72" smashed="yes" rot="R90">
<attribute name="NAME" x="238.76" y="45.72" size="1.27" layer="95" font="vector" rot="R90" align="center"/>
<attribute name="VALUE" x="241.3" y="45.72" size="1.016" layer="96" font="vector" ratio="15" rot="R90" align="center"/>
</instance>
<instance part="C112" gate="G$1" x="497.84" y="281.94" smashed="yes">
<attribute name="NAME" x="495.55" y="283.19" size="1.27" layer="95" font="vector" rot="R90" align="center"/>
<attribute name="VALUE" x="500.14" y="283.19" size="1.27" layer="96" font="vector" rot="R90" align="center"/>
</instance>
<instance part="GND126" gate="1" x="497.84" y="274.32" smashed="yes">
<attribute name="VALUE" x="495.3" y="271.78" size="1.778" layer="96"/>
</instance>
<instance part="U48" gate="G$1" x="462.28" y="284.48" smashed="yes">
<attribute name="NAME" x="449.58" y="304.8" size="1.778" layer="95"/>
<attribute name="VALUE" x="449.58" y="261.62" size="1.778" layer="96"/>
</instance>
<instance part="GND127" gate="1" x="480.06" y="269.24" smashed="yes">
<attribute name="VALUE" x="477.52" y="266.7" size="1.778" layer="96"/>
</instance>
<instance part="SUPPLY57" gate="G$1" x="497.84" y="294.64" smashed="yes">
<attribute name="VALUE" x="497.84" y="297.434" size="1.778" layer="96" align="bottom-center"/>
</instance>
<instance part="U$4" gate="G$1" x="487.68" y="480.06" smashed="yes"/>
<instance part="SUPPLY58" gate="G$1" x="472.44" y="477.52" smashed="yes">
<attribute name="VALUE" x="472.44" y="480.314" size="1.778" layer="96" align="bottom-center"/>
</instance>
<instance part="P-42" gate="1" x="472.44" y="469.9" smashed="yes">
<attribute name="VALUE" x="469.9" y="467.36" size="1.778" layer="96" rot="R90"/>
</instance>
<instance part="GND128" gate="1" x="464.82" y="472.44" smashed="yes">
<attribute name="VALUE" x="462.28" y="469.9" size="1.778" layer="96"/>
</instance>
<instance part="U$5" gate="G$1" x="487.68" y="449.58" smashed="yes"/>
<instance part="SUPPLY59" gate="G$1" x="472.44" y="447.04" smashed="yes">
<attribute name="VALUE" x="472.44" y="449.834" size="1.778" layer="96" align="bottom-center"/>
</instance>
<instance part="P-43" gate="1" x="472.44" y="439.42" smashed="yes">
<attribute name="VALUE" x="469.9" y="436.88" size="1.778" layer="96" rot="R90"/>
</instance>
<instance part="GND129" gate="1" x="464.82" y="441.96" smashed="yes">
<attribute name="VALUE" x="462.28" y="439.42" size="1.778" layer="96"/>
</instance>
<instance part="JP5" gate="A" x="469.9" y="398.78" smashed="yes">
<attribute name="NAME" x="463.55" y="407.035" size="1.778" layer="95"/>
<attribute name="VALUE" x="463.55" y="391.16" size="1.778" layer="96"/>
</instance>
<instance part="U20" gate="U1" x="431.8" y="469.9" smashed="yes">
<attribute name="NAME" x="426.72" y="483.362" size="1.778" layer="95" font="vector"/>
<attribute name="VALUE" x="426.72" y="452.12" size="1.778" layer="95" font="vector"/>
</instance>
<instance part="GND71" gate="1" x="421.64" y="449.58" smashed="yes">
<attribute name="VALUE" x="419.1" y="447.04" size="1.778" layer="96"/>
</instance>
<instance part="SUPPLY34" gate="G$1" x="447.04" y="482.6" smashed="yes">
<attribute name="VALUE" x="447.04" y="485.394" size="1.778" layer="96" align="bottom-center"/>
</instance>
<instance part="SUPPLY37" gate="G$1" x="406.4" y="472.44" smashed="yes">
<attribute name="VALUE" x="406.4" y="475.234" size="1.778" layer="96" align="bottom-center"/>
</instance>
<instance part="3V3" gate="G$1" x="485.14" y="330.2" smashed="yes" rot="R180">
<attribute name="VALUE" x="487.68" y="324.866" size="1.778" layer="96" rot="R180" align="bottom-center"/>
</instance>
<instance part="JP2" gate="A" x="40.64" y="355.6" smashed="yes">
<attribute name="NAME" x="34.29" y="361.315" size="1.778" layer="95"/>
<attribute name="VALUE" x="34.29" y="347.98" size="1.778" layer="96"/>
</instance>
<instance part="GND14" gate="1" x="53.34" y="350.52" smashed="yes">
<attribute name="VALUE" x="50.8" y="347.98" size="1.778" layer="96"/>
</instance>
<instance part="X3" gate="-1" x="33.02" y="337.82" smashed="yes" rot="R180">
<attribute name="NAME" x="30.48" y="338.582" size="1.524" layer="95" rot="R180"/>
</instance>
<instance part="X3" gate="-2" x="33.02" y="340.36" smashed="yes" rot="R180">
<attribute name="NAME" x="30.48" y="341.122" size="1.524" layer="95" rot="R180"/>
</instance>
<instance part="X3" gate="-3" x="33.02" y="342.9" smashed="yes" rot="R180">
<attribute name="NAME" x="30.48" y="343.662" size="1.524" layer="95" rot="R180"/>
</instance>
<instance part="X1" gate="-1" x="55.88" y="337.82" smashed="yes" rot="R180">
<attribute name="NAME" x="53.34" y="338.582" size="1.524" layer="95" rot="R180"/>
</instance>
<instance part="X1" gate="-2" x="55.88" y="340.36" smashed="yes" rot="R180">
<attribute name="NAME" x="53.34" y="341.122" size="1.524" layer="95" rot="R180"/>
</instance>
<instance part="X1" gate="-3" x="55.88" y="342.9" smashed="yes" rot="R180">
<attribute name="NAME" x="53.34" y="343.662" size="1.524" layer="95" rot="R180"/>
</instance>
<instance part="X7" gate="-2" x="33.02" y="330.2" smashed="yes" rot="R180">
<attribute name="NAME" x="30.48" y="330.962" size="1.524" layer="95" rot="R180"/>
</instance>
<instance part="X7" gate="-1" x="33.02" y="327.66" smashed="yes" rot="R180">
<attribute name="NAME" x="30.48" y="328.422" size="1.524" layer="95" rot="R180"/>
</instance>
<instance part="JP1" gate="G$1" x="78.74" y="358.14" smashed="yes" rot="R180">
<attribute name="NAME" x="85.09" y="352.425" size="1.778" layer="95" rot="R180"/>
<attribute name="VALUE" x="85.09" y="363.22" size="1.778" layer="96" rot="R180"/>
</instance>
<instance part="R1" gate="G$1" x="33.02" y="485.14" smashed="yes" rot="R90">
<attribute name="NAME" x="30.48" y="485.14" size="1.27" layer="95" font="vector" rot="R90" align="center"/>
<attribute name="VALUE" x="33.02" y="485.14" size="1.016" layer="96" font="vector" ratio="15" rot="R90" align="center"/>
</instance>
<instance part="R4" gate="G$1" x="38.1" y="485.14" smashed="yes" rot="R90">
<attribute name="NAME" x="35.56" y="485.14" size="1.27" layer="95" font="vector" rot="R90" align="center"/>
<attribute name="VALUE" x="38.1" y="485.14" size="1.016" layer="96" font="vector" ratio="15" rot="R90" align="center"/>
</instance>
<instance part="GND1" gate="1" x="485.14" y="279.4" smashed="yes">
<attribute name="VALUE" x="482.6" y="276.86" size="1.778" layer="96"/>
</instance>
<instance part="JP3" gate="G$1" x="78.74" y="345.44" smashed="yes" rot="R180">
<attribute name="NAME" x="85.09" y="339.725" size="1.778" layer="95" rot="R180"/>
<attribute name="VALUE" x="85.09" y="350.52" size="1.778" layer="96" rot="R180"/>
</instance>
</instances>
<busses>
</busses>
<nets>
<net name="GND" class="0">
<segment>
<pinref part="GND74" gate="1" pin="GND"/>
<wire x1="45.72" y1="462.28" x2="45.72" y2="464.82" width="0.1524" layer="91"/>
<pinref part="U27" gate="A" pin="VSS"/>
<wire x1="45.72" y1="464.82" x2="48.26" y2="464.82" width="0.1524" layer="91"/>
</segment>
<segment>
<pinref part="C63" gate="G$1" pin="2"/>
<pinref part="GND75" gate="1" pin="GND"/>
<wire x1="25.4" y1="457.2" x2="25.4" y2="454.66" width="0.1524" layer="91"/>
</segment>
<segment>
<pinref part="GND76" gate="1" pin="GND"/>
<pinref part="C64" gate="G$1" pin="2"/>
<wire x1="33.02" y1="454.66" x2="33.02" y2="457.2" width="0.1524" layer="91"/>
</segment>
<segment>
<pinref part="C65" gate="G$1" pin="2"/>
<pinref part="GND77" gate="1" pin="GND"/>
<wire x1="187.96" y1="480.06" x2="187.96" y2="477.52" width="0.1524" layer="91"/>
</segment>
<segment>
<pinref part="C66" gate="G$1" pin="2"/>
<pinref part="GND78" gate="1" pin="GND"/>
<wire x1="187.96" y1="444.5" x2="187.96" y2="441.96" width="0.1524" layer="91"/>
</segment>
<segment>
<pinref part="C67" gate="G$1" pin="2"/>
<pinref part="GND79" gate="1" pin="GND"/>
<wire x1="187.96" y1="406.4" x2="187.96" y2="403.86" width="0.1524" layer="91"/>
</segment>
<segment>
<pinref part="C68" gate="G$1" pin="2"/>
<pinref part="GND80" gate="1" pin="GND"/>
<wire x1="187.96" y1="368.3" x2="187.96" y2="365.76" width="0.1524" layer="91"/>
</segment>
<segment>
<pinref part="GND81" gate="1" pin="GND"/>
<wire x1="45.72" y1="406.4" x2="45.72" y2="408.94" width="0.1524" layer="91"/>
<pinref part="U32" gate="A" pin="VSS"/>
<wire x1="45.72" y1="408.94" x2="48.26" y2="408.94" width="0.1524" layer="91"/>
</segment>
<segment>
<pinref part="C69" gate="G$1" pin="2"/>
<pinref part="GND82" gate="1" pin="GND"/>
<wire x1="25.4" y1="401.32" x2="25.4" y2="398.78" width="0.1524" layer="91"/>
</segment>
<segment>
<pinref part="GND83" gate="1" pin="GND"/>
<pinref part="C70" gate="G$1" pin="2"/>
<wire x1="33.02" y1="398.78" x2="33.02" y2="401.32" width="0.1524" layer="91"/>
</segment>
<segment>
<pinref part="C71" gate="G$1" pin="2"/>
<pinref part="GND84" gate="1" pin="GND"/>
<wire x1="187.96" y1="330.2" x2="187.96" y2="327.66" width="0.1524" layer="91"/>
</segment>
<segment>
<pinref part="C72" gate="G$1" pin="2"/>
<pinref part="GND85" gate="1" pin="GND"/>
<wire x1="187.96" y1="292.1" x2="187.96" y2="289.56" width="0.1524" layer="91"/>
</segment>
<segment>
<pinref part="C73" gate="G$1" pin="2"/>
<pinref part="GND86" gate="1" pin="GND"/>
<wire x1="187.96" y1="254" x2="187.96" y2="251.46" width="0.1524" layer="91"/>
</segment>
<segment>
<pinref part="C74" gate="G$1" pin="2"/>
<pinref part="GND87" gate="1" pin="GND"/>
<wire x1="187.96" y1="215.9" x2="187.96" y2="213.36" width="0.1524" layer="91"/>
</segment>
<segment>
<pinref part="GND88" gate="1" pin="GND"/>
<pinref part="C75" gate="G$1" pin="2"/>
<wire x1="497.84" y1="325.12" x2="497.84" y2="327.66" width="0.1524" layer="91"/>
</segment>
<segment>
<pinref part="U37" gate="G$1" pin="GND"/>
<pinref part="GND89" gate="1" pin="GND"/>
<wire x1="477.52" y1="322.58" x2="480.06" y2="322.58" width="0.1524" layer="91"/>
<wire x1="480.06" y1="322.58" x2="480.06" y2="320.04" width="0.1524" layer="91"/>
</segment>
<segment>
<pinref part="GND90" gate="1" pin="GND"/>
<wire x1="322.58" y1="447.04" x2="322.58" y2="449.58" width="0.1524" layer="91"/>
<pinref part="U38" gate="A" pin="IN_A+"/>
<wire x1="322.58" y1="449.58" x2="325.12" y2="449.58" width="0.1524" layer="91"/>
</segment>
<segment>
<pinref part="C76" gate="G$1" pin="2"/>
<pinref part="GND91" gate="1" pin="GND"/>
<wire x1="345.44" y1="464.82" x2="345.44" y2="462.28" width="0.1524" layer="91"/>
</segment>
<segment>
<pinref part="GND92" gate="1" pin="GND"/>
<wire x1="322.58" y1="391.16" x2="322.58" y2="393.7" width="0.1524" layer="91"/>
<wire x1="322.58" y1="393.7" x2="325.12" y2="393.7" width="0.1524" layer="91"/>
<pinref part="U38" gate="B" pin="IN_B+"/>
</segment>
<segment>
<pinref part="GND93" gate="1" pin="GND"/>
<wire x1="322.58" y1="332.74" x2="322.58" y2="335.28" width="0.1524" layer="91"/>
<wire x1="322.58" y1="335.28" x2="325.12" y2="335.28" width="0.1524" layer="91"/>
<pinref part="U38" gate="C" pin="IN_C+"/>
</segment>
<segment>
<pinref part="GND94" gate="1" pin="GND"/>
<wire x1="322.58" y1="271.78" x2="322.58" y2="274.32" width="0.1524" layer="91"/>
<wire x1="322.58" y1="274.32" x2="325.12" y2="274.32" width="0.1524" layer="91"/>
<pinref part="U38" gate="D" pin="IN_D+"/>
</segment>
<segment>
<pinref part="C77" gate="G$1" pin="2"/>
<pinref part="GND95" gate="1" pin="GND"/>
<wire x1="345.44" y1="439.42" x2="345.44" y2="436.88" width="0.1524" layer="91"/>
</segment>
<segment>
<pinref part="GND96" gate="1" pin="GND"/>
<pinref part="C82" gate="G$1" pin="2"/>
<wire x1="368.3" y1="439.42" x2="368.3" y2="441.96" width="0.1524" layer="91"/>
</segment>
<segment>
<pinref part="GND97" gate="1" pin="GND"/>
<pinref part="C83" gate="G$1" pin="2"/>
<wire x1="368.3" y1="325.12" x2="368.3" y2="327.66" width="0.1524" layer="91"/>
</segment>
<segment>
<pinref part="GND98" gate="1" pin="GND"/>
<pinref part="C84" gate="G$1" pin="2"/>
<wire x1="368.3" y1="383.54" x2="368.3" y2="386.08" width="0.1524" layer="91"/>
</segment>
<segment>
<pinref part="GND99" gate="1" pin="GND"/>
<pinref part="C85" gate="G$1" pin="2"/>
<wire x1="368.3" y1="264.16" x2="368.3" y2="266.7" width="0.1524" layer="91"/>
</segment>
<segment>
<pinref part="C86" gate="G$1" pin="2"/>
<pinref part="GND100" gate="1" pin="GND"/>
<wire x1="292.1" y1="439.42" x2="292.1" y2="436.88" width="0.1524" layer="91"/>
</segment>
<segment>
<pinref part="C87" gate="G$1" pin="2"/>
<pinref part="GND101" gate="1" pin="GND"/>
<wire x1="294.64" y1="469.9" x2="292.1" y2="469.9" width="0.1524" layer="91"/>
<wire x1="294.64" y1="467.36" x2="294.64" y2="469.9" width="0.1524" layer="91"/>
<junction x="294.64" y="469.9"/>
<wire x1="294.64" y1="469.9" x2="299.72" y2="469.9" width="0.1524" layer="91"/>
<wire x1="299.72" y1="469.9" x2="299.72" y2="462.28" width="0.1524" layer="91"/>
<pinref part="U39" gate="A" pin="REF"/>
<wire x1="292.1" y1="462.28" x2="299.72" y2="462.28" width="0.1524" layer="91"/>
</segment>
<segment>
<pinref part="C88" gate="G$1" pin="2"/>
<pinref part="GND102" gate="1" pin="GND"/>
<wire x1="292.1" y1="325.12" x2="292.1" y2="322.58" width="0.1524" layer="91"/>
</segment>
<segment>
<pinref part="C89" gate="G$1" pin="2"/>
<pinref part="GND103" gate="1" pin="GND"/>
<wire x1="294.64" y1="355.6" x2="292.1" y2="355.6" width="0.1524" layer="91"/>
<wire x1="294.64" y1="353.06" x2="294.64" y2="355.6" width="0.1524" layer="91"/>
<junction x="294.64" y="355.6"/>
<wire x1="294.64" y1="355.6" x2="299.72" y2="355.6" width="0.1524" layer="91"/>
<wire x1="299.72" y1="355.6" x2="299.72" y2="347.98" width="0.1524" layer="91"/>
<pinref part="U40" gate="A" pin="REF"/>
<wire x1="292.1" y1="347.98" x2="299.72" y2="347.98" width="0.1524" layer="91"/>
</segment>
<segment>
<pinref part="C90" gate="G$1" pin="2"/>
<pinref part="GND104" gate="1" pin="GND"/>
<wire x1="292.1" y1="383.54" x2="292.1" y2="381" width="0.1524" layer="91"/>
</segment>
<segment>
<pinref part="C91" gate="G$1" pin="2"/>
<pinref part="GND105" gate="1" pin="GND"/>
<wire x1="294.64" y1="414.02" x2="292.1" y2="414.02" width="0.1524" layer="91"/>
<wire x1="294.64" y1="411.48" x2="294.64" y2="414.02" width="0.1524" layer="91"/>
<junction x="294.64" y="414.02"/>
<wire x1="294.64" y1="414.02" x2="299.72" y2="414.02" width="0.1524" layer="91"/>
<wire x1="299.72" y1="414.02" x2="299.72" y2="406.4" width="0.1524" layer="91"/>
<pinref part="U41" gate="A" pin="REF"/>
<wire x1="292.1" y1="406.4" x2="299.72" y2="406.4" width="0.1524" layer="91"/>
</segment>
<segment>
<pinref part="C92" gate="G$1" pin="2"/>
<pinref part="GND106" gate="1" pin="GND"/>
<wire x1="292.1" y1="264.16" x2="292.1" y2="261.62" width="0.1524" layer="91"/>
</segment>
<segment>
<pinref part="C93" gate="G$1" pin="2"/>
<pinref part="GND107" gate="1" pin="GND"/>
<wire x1="294.64" y1="294.64" x2="292.1" y2="294.64" width="0.1524" layer="91"/>
<wire x1="294.64" y1="292.1" x2="294.64" y2="294.64" width="0.1524" layer="91"/>
<junction x="294.64" y="294.64"/>
<wire x1="294.64" y1="294.64" x2="299.72" y2="294.64" width="0.1524" layer="91"/>
<wire x1="299.72" y1="294.64" x2="299.72" y2="287.02" width="0.1524" layer="91"/>
<pinref part="U42" gate="A" pin="REF"/>
<wire x1="292.1" y1="287.02" x2="299.72" y2="287.02" width="0.1524" layer="91"/>
</segment>
<segment>
<pinref part="GND108" gate="1" pin="GND"/>
<wire x1="322.58" y1="213.36" x2="322.58" y2="215.9" width="0.1524" layer="91"/>
<pinref part="U43" gate="A" pin="IN_A+"/>
<wire x1="322.58" y1="215.9" x2="325.12" y2="215.9" width="0.1524" layer="91"/>
</segment>
<segment>
<pinref part="C94" gate="G$1" pin="2"/>
<pinref part="GND109" gate="1" pin="GND"/>
<wire x1="345.44" y1="231.14" x2="345.44" y2="228.6" width="0.1524" layer="91"/>
</segment>
<segment>
<pinref part="GND110" gate="1" pin="GND"/>
<wire x1="322.58" y1="157.48" x2="322.58" y2="160.02" width="0.1524" layer="91"/>
<wire x1="322.58" y1="160.02" x2="325.12" y2="160.02" width="0.1524" layer="91"/>
<pinref part="U43" gate="B" pin="IN_B+"/>
</segment>
<segment>
<pinref part="GND111" gate="1" pin="GND"/>
<wire x1="322.58" y1="99.06" x2="322.58" y2="101.6" width="0.1524" layer="91"/>
<wire x1="322.58" y1="101.6" x2="325.12" y2="101.6" width="0.1524" layer="91"/>
<pinref part="U43" gate="C" pin="IN_C+"/>
</segment>
<segment>
<pinref part="GND112" gate="1" pin="GND"/>
<wire x1="322.58" y1="38.1" x2="322.58" y2="40.64" width="0.1524" layer="91"/>
<wire x1="322.58" y1="40.64" x2="325.12" y2="40.64" width="0.1524" layer="91"/>
<pinref part="U43" gate="D" pin="IN_D+"/>
</segment>
<segment>
<pinref part="C95" gate="G$1" pin="2"/>
<pinref part="GND113" gate="1" pin="GND"/>
<wire x1="345.44" y1="205.74" x2="345.44" y2="203.2" width="0.1524" layer="91"/>
</segment>
<segment>
<pinref part="GND114" gate="1" pin="GND"/>
<pinref part="C100" gate="G$1" pin="2"/>
<wire x1="368.3" y1="205.74" x2="368.3" y2="208.28" width="0.1524" layer="91"/>
</segment>
<segment>
<pinref part="GND115" gate="1" pin="GND"/>
<pinref part="C101" gate="G$1" pin="2"/>
<wire x1="368.3" y1="91.44" x2="368.3" y2="93.98" width="0.1524" layer="91"/>
</segment>
<segment>
<pinref part="GND116" gate="1" pin="GND"/>
<pinref part="C102" gate="G$1" pin="2"/>
<wire x1="368.3" y1="149.86" x2="368.3" y2="152.4" width="0.1524" layer="91"/>
</segment>
<segment>
<pinref part="GND117" gate="1" pin="GND"/>
<pinref part="C103" gate="G$1" pin="2"/>
<wire x1="368.3" y1="30.48" x2="368.3" y2="33.02" width="0.1524" layer="91"/>
</segment>
<segment>
<pinref part="C104" gate="G$1" pin="2"/>
<pinref part="GND118" gate="1" pin="GND"/>
<wire x1="292.1" y1="205.74" x2="292.1" y2="203.2" width="0.1524" layer="91"/>
</segment>
<segment>
<pinref part="C105" gate="G$1" pin="2"/>
<pinref part="GND119" gate="1" pin="GND"/>
<wire x1="294.64" y1="236.22" x2="292.1" y2="236.22" width="0.1524" layer="91"/>
<wire x1="294.64" y1="233.68" x2="294.64" y2="236.22" width="0.1524" layer="91"/>
<junction x="294.64" y="236.22"/>
<wire x1="294.64" y1="236.22" x2="299.72" y2="236.22" width="0.1524" layer="91"/>
<wire x1="299.72" y1="236.22" x2="299.72" y2="228.6" width="0.1524" layer="91"/>
<pinref part="U44" gate="A" pin="REF"/>
<wire x1="292.1" y1="228.6" x2="299.72" y2="228.6" width="0.1524" layer="91"/>
</segment>
<segment>
<pinref part="C106" gate="G$1" pin="2"/>
<pinref part="GND120" gate="1" pin="GND"/>
<wire x1="292.1" y1="91.44" x2="292.1" y2="88.9" width="0.1524" layer="91"/>
</segment>
<segment>
<pinref part="C107" gate="G$1" pin="2"/>
<pinref part="GND121" gate="1" pin="GND"/>
<wire x1="294.64" y1="121.92" x2="292.1" y2="121.92" width="0.1524" layer="91"/>
<wire x1="294.64" y1="119.38" x2="294.64" y2="121.92" width="0.1524" layer="91"/>
<junction x="294.64" y="121.92"/>
<wire x1="294.64" y1="121.92" x2="299.72" y2="121.92" width="0.1524" layer="91"/>
<wire x1="299.72" y1="121.92" x2="299.72" y2="114.3" width="0.1524" layer="91"/>
<pinref part="U45" gate="A" pin="REF"/>
<wire x1="292.1" y1="114.3" x2="299.72" y2="114.3" width="0.1524" layer="91"/>
</segment>
<segment>
<pinref part="C108" gate="G$1" pin="2"/>
<pinref part="GND122" gate="1" pin="GND"/>
<wire x1="292.1" y1="149.86" x2="292.1" y2="147.32" width="0.1524" layer="91"/>
</segment>
<segment>
<pinref part="C109" gate="G$1" pin="2"/>
<pinref part="GND123" gate="1" pin="GND"/>
<wire x1="294.64" y1="180.34" x2="292.1" y2="180.34" width="0.1524" layer="91"/>
<wire x1="294.64" y1="177.8" x2="294.64" y2="180.34" width="0.1524" layer="91"/>
<junction x="294.64" y="180.34"/>
<wire x1="294.64" y1="180.34" x2="299.72" y2="180.34" width="0.1524" layer="91"/>
<wire x1="299.72" y1="180.34" x2="299.72" y2="172.72" width="0.1524" layer="91"/>
<pinref part="U46" gate="A" pin="REF"/>
<wire x1="292.1" y1="172.72" x2="299.72" y2="172.72" width="0.1524" layer="91"/>
</segment>
<segment>
<pinref part="C110" gate="G$1" pin="2"/>
<pinref part="GND124" gate="1" pin="GND"/>
<wire x1="292.1" y1="30.48" x2="292.1" y2="27.94" width="0.1524" layer="91"/>
</segment>
<segment>
<pinref part="C111" gate="G$1" pin="2"/>
<pinref part="GND125" gate="1" pin="GND"/>
<wire x1="294.64" y1="60.96" x2="292.1" y2="60.96" width="0.1524" layer="91"/>
<wire x1="294.64" y1="58.42" x2="294.64" y2="60.96" width="0.1524" layer="91"/>
<junction x="294.64" y="60.96"/>
<wire x1="294.64" y1="60.96" x2="299.72" y2="60.96" width="0.1524" layer="91"/>
<wire x1="299.72" y1="60.96" x2="299.72" y2="53.34" width="0.1524" layer="91"/>
<pinref part="U47" gate="A" pin="REF"/>
<wire x1="292.1" y1="53.34" x2="299.72" y2="53.34" width="0.1524" layer="91"/>
</segment>
<segment>
<pinref part="GND126" gate="1" pin="GND"/>
<pinref part="C112" gate="G$1" pin="2"/>
<wire x1="497.84" y1="276.86" x2="497.84" y2="279.4" width="0.1524" layer="91"/>
</segment>
<segment>
<pinref part="U48" gate="G$1" pin="GND"/>
<pinref part="GND127" gate="1" pin="GND"/>
<wire x1="477.52" y1="274.32" x2="480.06" y2="274.32" width="0.1524" layer="91"/>
<wire x1="480.06" y1="274.32" x2="480.06" y2="271.78" width="0.1524" layer="91"/>
</segment>
<segment>
<pinref part="GND128" gate="1" pin="GND"/>
<pinref part="U$4" gate="G$1" pin="GND"/>
<wire x1="464.82" y1="474.98" x2="474.98" y2="474.98" width="0.1524" layer="91"/>
</segment>
<segment>
<pinref part="GND129" gate="1" pin="GND"/>
<pinref part="U$5" gate="G$1" pin="GND"/>
<wire x1="464.82" y1="444.5" x2="474.98" y2="444.5" width="0.1524" layer="91"/>
</segment>
<segment>
<pinref part="U20" gate="U1" pin="G"/>
<wire x1="424.18" y1="462.28" x2="421.64" y2="462.28" width="0.1524" layer="91"/>
<wire x1="421.64" y1="462.28" x2="421.64" y2="457.2" width="0.1524" layer="91"/>
<pinref part="U20" gate="U1" pin="GND"/>
<wire x1="421.64" y1="457.2" x2="424.18" y2="457.2" width="0.1524" layer="91"/>
<wire x1="421.64" y1="457.2" x2="421.64" y2="452.12" width="0.1524" layer="91"/>
<junction x="421.64" y="457.2"/>
<pinref part="GND71" gate="1" pin="GND"/>
</segment>
<segment>
<pinref part="JP2" gate="A" pin="6"/>
<wire x1="45.72" y1="353.06" x2="53.34" y2="353.06" width="0.1524" layer="91"/>
<pinref part="GND14" gate="1" pin="GND"/>
</segment>
<segment>
<pinref part="U48" gate="G$1" pin="ADDR"/>
<wire x1="477.52" y1="281.94" x2="485.14" y2="281.94" width="0.1524" layer="91"/>
<label x="487.68" y="281.94" size="1.778" layer="95"/>
<pinref part="GND1" gate="1" pin="GND"/>
</segment>
</net>
<net name="SDA" class="0">
<segment>
<pinref part="U27" gate="A" pin="SDA"/>
<label x="43.18" y="474.98" size="1.778" layer="95"/>
<pinref part="R1" gate="G$1" pin="1"/>
<wire x1="33.02" y1="480.06" x2="33.02" y2="474.98" width="0.1524" layer="91"/>
<wire x1="33.02" y1="474.98" x2="48.26" y2="474.98" width="0.1524" layer="91"/>
</segment>
<segment>
<pinref part="U32" gate="A" pin="SDA"/>
<wire x1="48.26" y1="419.1" x2="43.18" y2="419.1" width="0.1524" layer="91"/>
<label x="43.18" y="419.1" size="1.778" layer="95"/>
</segment>
<segment>
<pinref part="U37" gate="G$1" pin="SDA"/>
<wire x1="477.52" y1="332.74" x2="485.14" y2="332.74" width="0.1524" layer="91"/>
<label x="487.68" y="332.74" size="1.778" layer="95"/>
</segment>
<segment>
<pinref part="U48" gate="G$1" pin="SDA"/>
<wire x1="477.52" y1="284.48" x2="485.14" y2="284.48" width="0.1524" layer="91"/>
<label x="487.68" y="284.48" size="1.778" layer="95"/>
</segment>
<segment>
<pinref part="X7" gate="-2" pin="S"/>
<wire x1="35.56" y1="330.2" x2="40.64" y2="330.2" width="0.1524" layer="91"/>
<label x="40.64" y="330.2" size="1.27" layer="95" xref="yes"/>
</segment>
<segment>
<pinref part="JP3" gate="G$1" pin="2"/>
<wire x1="81.28" y1="345.44" x2="88.9" y2="345.44" width="0.1524" layer="91"/>
<label x="88.9" y="345.44" size="1.27" layer="95" xref="yes"/>
</segment>
</net>
<net name="SCL" class="0">
<segment>
<pinref part="U27" gate="A" pin="SCL"/>
<label x="43.18" y="477.52" size="1.778" layer="95"/>
<pinref part="R4" gate="G$1" pin="1"/>
<wire x1="38.1" y1="480.06" x2="38.1" y2="477.52" width="0.1524" layer="91"/>
<wire x1="38.1" y1="477.52" x2="48.26" y2="477.52" width="0.1524" layer="91"/>
</segment>
<segment>
<pinref part="U32" gate="A" pin="SCL"/>
<wire x1="43.18" y1="421.64" x2="48.26" y2="421.64" width="0.1524" layer="91"/>
<label x="43.18" y="421.64" size="1.778" layer="95"/>
</segment>
<segment>
<pinref part="U37" gate="G$1" pin="SCL"/>
<wire x1="477.52" y1="335.28" x2="485.14" y2="335.28" width="0.1524" layer="91"/>
<label x="487.68" y="335.28" size="1.778" layer="95"/>
</segment>
<segment>
<pinref part="U48" gate="G$1" pin="SCL"/>
<wire x1="477.52" y1="287.02" x2="485.14" y2="287.02" width="0.1524" layer="91"/>
<label x="487.68" y="287.02" size="1.778" layer="95"/>
</segment>
<segment>
<pinref part="X7" gate="-1" pin="S"/>
<wire x1="35.56" y1="327.66" x2="40.64" y2="327.66" width="0.1524" layer="91"/>
<label x="40.64" y="327.66" size="1.27" layer="95" xref="yes"/>
</segment>
<segment>
<pinref part="JP3" gate="G$1" pin="1"/>
<wire x1="81.28" y1="342.9" x2="88.9" y2="342.9" width="0.1524" layer="91"/>
<label x="88.9" y="342.9" size="1.27" layer="95" xref="yes"/>
</segment>
</net>
<net name="V_OFFSET" class="0">
<segment>
<pinref part="R3" gate="G$1" pin="2"/>
<wire x1="152.4" y1="472.44" x2="149.86" y2="472.44" width="0.1524" layer="91"/>
<label x="149.86" y="472.44" size="1.778" layer="95" rot="R180" xref="yes"/>
</segment>
<segment>
<pinref part="R32" gate="G$1" pin="2"/>
<wire x1="152.4" y1="436.88" x2="149.86" y2="436.88" width="0.1524" layer="91"/>
<label x="149.86" y="436.88" size="1.524" layer="95" rot="R180" xref="yes"/>
</segment>
<segment>
<pinref part="R84" gate="G$1" pin="2"/>
<wire x1="152.4" y1="398.78" x2="149.86" y2="398.78" width="0.1524" layer="91"/>
<label x="149.86" y="398.78" size="1.778" layer="95" rot="R180" xref="yes"/>
</segment>
<segment>
<pinref part="R86" gate="G$1" pin="2"/>
<wire x1="152.4" y1="360.68" x2="149.86" y2="360.68" width="0.1524" layer="91"/>
<label x="149.86" y="360.68" size="1.524" layer="95" rot="R180" xref="yes"/>
</segment>
<segment>
<pinref part="R89" gate="G$1" pin="2"/>
<wire x1="152.4" y1="322.58" x2="149.86" y2="322.58" width="0.1524" layer="91"/>
<label x="149.86" y="322.58" size="1.778" layer="95" rot="R180" xref="yes"/>
</segment>
<segment>
<pinref part="R91" gate="G$1" pin="2"/>
<wire x1="152.4" y1="284.48" x2="149.86" y2="284.48" width="0.1524" layer="91"/>
<label x="149.86" y="284.48" size="1.524" layer="95" rot="R180" xref="yes"/>
</segment>
<segment>
<pinref part="R93" gate="G$1" pin="2"/>
<wire x1="152.4" y1="246.38" x2="149.86" y2="246.38" width="0.1524" layer="91"/>
<label x="149.86" y="246.38" size="1.778" layer="95" rot="R180" xref="yes"/>
</segment>
<segment>
<pinref part="R95" gate="G$1" pin="2"/>
<wire x1="152.4" y1="208.28" x2="149.86" y2="208.28" width="0.1524" layer="91"/>
<label x="149.86" y="208.28" size="1.524" layer="95" rot="R180" xref="yes"/>
</segment>
<segment>
<pinref part="JP2" gate="A" pin="2"/>
<wire x1="45.72" y1="358.14" x2="53.34" y2="358.14" width="0.1524" layer="91"/>
<label x="53.34" y="358.14" size="1.27" layer="95" xref="yes"/>
</segment>
</net>
<net name="3V3" class="0">
<segment>
<pinref part="U27" gate="A" pin="VDD"/>
<wire x1="48.26" y1="467.36" x2="33.02" y2="467.36" width="0.1524" layer="91"/>
<pinref part="C63" gate="G$1" pin="1"/>
<wire x1="33.02" y1="467.36" x2="25.4" y2="467.36" width="0.1524" layer="91"/>
<wire x1="25.4" y1="467.36" x2="22.86" y2="467.36" width="0.1524" layer="91"/>
<wire x1="25.4" y1="464.82" x2="25.4" y2="467.36" width="0.1524" layer="91"/>
<pinref part="C64" gate="G$1" pin="1"/>
<wire x1="33.02" y1="464.82" x2="33.02" y2="467.36" width="0.1524" layer="91"/>
<junction x="25.4" y="467.36"/>
<junction x="33.02" y="467.36"/>
<pinref part="SUPPLY5" gate="G$1" pin="3.3V"/>
</segment>
<segment>
<pinref part="R2" gate="G$1" pin="2"/>
<wire x1="27.94" y1="490.22" x2="27.94" y2="492.76" width="0.1524" layer="91"/>
<pinref part="SUPPLY6" gate="G$1" pin="3.3V"/>
<pinref part="R1" gate="G$1" pin="2"/>
<wire x1="33.02" y1="490.22" x2="27.94" y2="490.22" width="0.1524" layer="91"/>
<junction x="27.94" y="490.22"/>
<pinref part="R4" gate="G$1" pin="2"/>
<wire x1="33.02" y1="490.22" x2="38.1" y2="490.22" width="0.1524" layer="91"/>
<junction x="33.02" y="490.22"/>
</segment>
<segment>
<pinref part="U32" gate="A" pin="VDD"/>
<wire x1="48.26" y1="411.48" x2="33.02" y2="411.48" width="0.1524" layer="91"/>
<pinref part="C69" gate="G$1" pin="1"/>
<wire x1="33.02" y1="411.48" x2="25.4" y2="411.48" width="0.1524" layer="91"/>
<wire x1="25.4" y1="411.48" x2="22.86" y2="411.48" width="0.1524" layer="91"/>
<wire x1="25.4" y1="408.94" x2="25.4" y2="411.48" width="0.1524" layer="91"/>
<pinref part="C70" gate="G$1" pin="1"/>
<wire x1="33.02" y1="408.94" x2="33.02" y2="411.48" width="0.1524" layer="91"/>
<junction x="25.4" y="411.48"/>
<junction x="33.02" y="411.48"/>
<pinref part="SUPPLY40" gate="G$1" pin="3.3V"/>
<label x="22.86" y="411.48" size="1.27" layer="95" rot="R180" xref="yes"/>
</segment>
<segment>
<pinref part="R88" gate="G$1" pin="2"/>
<wire x1="27.94" y1="434.34" x2="27.94" y2="436.88" width="0.1524" layer="91"/>
<pinref part="SUPPLY41" gate="G$1" pin="3.3V"/>
</segment>
<segment>
<pinref part="C75" gate="G$1" pin="1"/>
<wire x1="497.84" y1="335.28" x2="497.84" y2="340.36" width="0.1524" layer="91"/>
<pinref part="U37" gate="G$1" pin="VDD"/>
<wire x1="497.84" y1="340.36" x2="497.84" y2="342.9" width="0.1524" layer="91"/>
<wire x1="477.52" y1="340.36" x2="497.84" y2="340.36" width="0.1524" layer="91"/>
<junction x="497.84" y="340.36"/>
<pinref part="SUPPLY46" gate="G$1" pin="3.3V"/>
</segment>
<segment>
<pinref part="C112" gate="G$1" pin="1"/>
<wire x1="497.84" y1="287.02" x2="497.84" y2="292.1" width="0.1524" layer="91"/>
<pinref part="U48" gate="G$1" pin="VDD"/>
<wire x1="497.84" y1="292.1" x2="497.84" y2="294.64" width="0.1524" layer="91"/>
<wire x1="477.52" y1="292.1" x2="497.84" y2="292.1" width="0.1524" layer="91"/>
<junction x="497.84" y="292.1"/>
<pinref part="SUPPLY57" gate="G$1" pin="3.3V"/>
</segment>
<segment>
<pinref part="JP2" gate="A" pin="5"/>
<wire x1="38.1" y1="353.06" x2="30.48" y2="353.06" width="0.1524" layer="91"/>
<label x="30.48" y="353.06" size="1.27" layer="95" rot="R180" xref="yes"/>
</segment>
<segment>
<pinref part="U37" gate="G$1" pin="ADDR"/>
<wire x1="477.52" y1="330.2" x2="485.14" y2="330.2" width="0.1524" layer="91"/>
<label x="487.68" y="330.2" size="1.778" layer="95"/>
<pinref part="3V3" gate="G$1" pin="3.3V"/>
</segment>
</net>
<net name="5V" class="0">
<segment>
<pinref part="SUPPLY22" gate="G$1" pin="5V"/>
<wire x1="177.8" y1="480.06" x2="177.8" y2="482.6" width="0.1524" layer="91"/>
<pinref part="C65" gate="G$1" pin="1"/>
<wire x1="180.34" y1="480.06" x2="177.8" y2="480.06" width="0.1524" layer="91"/>
<pinref part="U28" gate="A" pin="V+"/>
<wire x1="177.8" y1="477.52" x2="177.8" y2="480.06" width="0.1524" layer="91"/>
<junction x="177.8" y="480.06"/>
</segment>
<segment>
<pinref part="SUPPLY23" gate="G$1" pin="5V"/>
<wire x1="177.8" y1="444.5" x2="177.8" y2="447.04" width="0.1524" layer="91"/>
<pinref part="C66" gate="G$1" pin="1"/>
<wire x1="180.34" y1="444.5" x2="177.8" y2="444.5" width="0.1524" layer="91"/>
<wire x1="177.8" y1="441.96" x2="177.8" y2="444.5" width="0.1524" layer="91"/>
<junction x="177.8" y="444.5"/>
<pinref part="U29" gate="A" pin="V+"/>
</segment>
<segment>
<pinref part="SUPPLY38" gate="G$1" pin="5V"/>
<wire x1="177.8" y1="406.4" x2="177.8" y2="408.94" width="0.1524" layer="91"/>
<pinref part="C67" gate="G$1" pin="1"/>
<wire x1="180.34" y1="406.4" x2="177.8" y2="406.4" width="0.1524" layer="91"/>
<wire x1="177.8" y1="403.86" x2="177.8" y2="406.4" width="0.1524" layer="91"/>
<junction x="177.8" y="406.4"/>
<pinref part="U30" gate="A" pin="V+"/>
</segment>
<segment>
<pinref part="SUPPLY39" gate="G$1" pin="5V"/>
<wire x1="177.8" y1="368.3" x2="177.8" y2="370.84" width="0.1524" layer="91"/>
<pinref part="C68" gate="G$1" pin="1"/>
<wire x1="180.34" y1="368.3" x2="177.8" y2="368.3" width="0.1524" layer="91"/>
<wire x1="177.8" y1="365.76" x2="177.8" y2="368.3" width="0.1524" layer="91"/>
<junction x="177.8" y="368.3"/>
<pinref part="U31" gate="A" pin="V+"/>
</segment>
<segment>
<pinref part="SUPPLY42" gate="G$1" pin="5V"/>
<wire x1="177.8" y1="330.2" x2="177.8" y2="332.74" width="0.1524" layer="91"/>
<pinref part="C71" gate="G$1" pin="1"/>
<wire x1="180.34" y1="330.2" x2="177.8" y2="330.2" width="0.1524" layer="91"/>
<pinref part="U33" gate="A" pin="V+"/>
<wire x1="177.8" y1="327.66" x2="177.8" y2="330.2" width="0.1524" layer="91"/>
<junction x="177.8" y="330.2"/>
</segment>
<segment>
<pinref part="SUPPLY43" gate="G$1" pin="5V"/>
<wire x1="177.8" y1="292.1" x2="177.8" y2="294.64" width="0.1524" layer="91"/>
<pinref part="C72" gate="G$1" pin="1"/>
<wire x1="180.34" y1="292.1" x2="177.8" y2="292.1" width="0.1524" layer="91"/>
<wire x1="177.8" y1="289.56" x2="177.8" y2="292.1" width="0.1524" layer="91"/>
<junction x="177.8" y="292.1"/>
<pinref part="U34" gate="A" pin="V+"/>
</segment>
<segment>
<pinref part="SUPPLY44" gate="G$1" pin="5V"/>
<wire x1="177.8" y1="254" x2="177.8" y2="256.54" width="0.1524" layer="91"/>
<pinref part="C73" gate="G$1" pin="1"/>
<wire x1="180.34" y1="254" x2="177.8" y2="254" width="0.1524" layer="91"/>
<wire x1="177.8" y1="251.46" x2="177.8" y2="254" width="0.1524" layer="91"/>
<junction x="177.8" y="254"/>
<pinref part="U35" gate="A" pin="V+"/>
</segment>
<segment>
<pinref part="SUPPLY45" gate="G$1" pin="5V"/>
<wire x1="177.8" y1="215.9" x2="177.8" y2="218.44" width="0.1524" layer="91"/>
<pinref part="C74" gate="G$1" pin="1"/>
<wire x1="180.34" y1="215.9" x2="177.8" y2="215.9" width="0.1524" layer="91"/>
<wire x1="177.8" y1="213.36" x2="177.8" y2="215.9" width="0.1524" layer="91"/>
<junction x="177.8" y="215.9"/>
<pinref part="U36" gate="A" pin="V+"/>
</segment>
<segment>
<pinref part="SUPPLY47" gate="G$1" pin="5V"/>
<wire x1="335.28" y1="464.82" x2="335.28" y2="467.36" width="0.1524" layer="91"/>
<pinref part="C76" gate="G$1" pin="1"/>
<wire x1="337.82" y1="464.82" x2="335.28" y2="464.82" width="0.1524" layer="91"/>
<wire x1="335.28" y1="462.28" x2="335.28" y2="464.82" width="0.1524" layer="91"/>
<junction x="335.28" y="464.82"/>
<pinref part="U38" gate="A" pin="V+"/>
</segment>
<segment>
<pinref part="SUPPLY48" gate="G$1" pin="5V"/>
<wire x1="281.94" y1="469.9" x2="281.94" y2="472.44" width="0.1524" layer="91"/>
<pinref part="C87" gate="G$1" pin="1"/>
<wire x1="284.48" y1="469.9" x2="281.94" y2="469.9" width="0.1524" layer="91"/>
<wire x1="281.94" y1="467.36" x2="281.94" y2="469.9" width="0.1524" layer="91"/>
<junction x="281.94" y="469.9"/>
<pinref part="U39" gate="A" pin="V+"/>
</segment>
<segment>
<pinref part="SUPPLY49" gate="G$1" pin="5V"/>
<wire x1="281.94" y1="355.6" x2="281.94" y2="358.14" width="0.1524" layer="91"/>
<pinref part="C89" gate="G$1" pin="1"/>
<wire x1="284.48" y1="355.6" x2="281.94" y2="355.6" width="0.1524" layer="91"/>
<wire x1="281.94" y1="353.06" x2="281.94" y2="355.6" width="0.1524" layer="91"/>
<junction x="281.94" y="355.6"/>
<pinref part="U40" gate="A" pin="V+"/>
</segment>
<segment>
<pinref part="SUPPLY50" gate="G$1" pin="5V"/>
<wire x1="281.94" y1="414.02" x2="281.94" y2="416.56" width="0.1524" layer="91"/>
<pinref part="C91" gate="G$1" pin="1"/>
<wire x1="284.48" y1="414.02" x2="281.94" y2="414.02" width="0.1524" layer="91"/>
<wire x1="281.94" y1="411.48" x2="281.94" y2="414.02" width="0.1524" layer="91"/>
<junction x="281.94" y="414.02"/>
<pinref part="U41" gate="A" pin="V+"/>
</segment>
<segment>
<pinref part="SUPPLY51" gate="G$1" pin="5V"/>
<wire x1="281.94" y1="294.64" x2="281.94" y2="297.18" width="0.1524" layer="91"/>
<pinref part="C93" gate="G$1" pin="1"/>
<wire x1="284.48" y1="294.64" x2="281.94" y2="294.64" width="0.1524" layer="91"/>
<wire x1="281.94" y1="292.1" x2="281.94" y2="294.64" width="0.1524" layer="91"/>
<junction x="281.94" y="294.64"/>
<pinref part="U42" gate="A" pin="V+"/>
</segment>
<segment>
<pinref part="SUPPLY52" gate="G$1" pin="5V"/>
<wire x1="335.28" y1="231.14" x2="335.28" y2="233.68" width="0.1524" layer="91"/>
<pinref part="C94" gate="G$1" pin="1"/>
<wire x1="337.82" y1="231.14" x2="335.28" y2="231.14" width="0.1524" layer="91"/>
<wire x1="335.28" y1="228.6" x2="335.28" y2="231.14" width="0.1524" layer="91"/>
<junction x="335.28" y="231.14"/>
<pinref part="U43" gate="A" pin="V+"/>
</segment>
<segment>
<pinref part="SUPPLY53" gate="G$1" pin="5V"/>
<wire x1="281.94" y1="236.22" x2="281.94" y2="238.76" width="0.1524" layer="91"/>
<pinref part="C105" gate="G$1" pin="1"/>
<wire x1="284.48" y1="236.22" x2="281.94" y2="236.22" width="0.1524" layer="91"/>
<wire x1="281.94" y1="233.68" x2="281.94" y2="236.22" width="0.1524" layer="91"/>
<junction x="281.94" y="236.22"/>
<pinref part="U44" gate="A" pin="V+"/>
</segment>
<segment>
<pinref part="SUPPLY54" gate="G$1" pin="5V"/>
<wire x1="281.94" y1="121.92" x2="281.94" y2="124.46" width="0.1524" layer="91"/>
<pinref part="C107" gate="G$1" pin="1"/>
<wire x1="284.48" y1="121.92" x2="281.94" y2="121.92" width="0.1524" layer="91"/>
<wire x1="281.94" y1="119.38" x2="281.94" y2="121.92" width="0.1524" layer="91"/>
<junction x="281.94" y="121.92"/>
<pinref part="U45" gate="A" pin="V+"/>
</segment>
<segment>
<pinref part="SUPPLY55" gate="G$1" pin="5V"/>
<wire x1="281.94" y1="180.34" x2="281.94" y2="182.88" width="0.1524" layer="91"/>
<pinref part="C109" gate="G$1" pin="1"/>
<wire x1="284.48" y1="180.34" x2="281.94" y2="180.34" width="0.1524" layer="91"/>
<wire x1="281.94" y1="177.8" x2="281.94" y2="180.34" width="0.1524" layer="91"/>
<junction x="281.94" y="180.34"/>
<pinref part="U46" gate="A" pin="V+"/>
</segment>
<segment>
<pinref part="SUPPLY56" gate="G$1" pin="5V"/>
<wire x1="281.94" y1="60.96" x2="281.94" y2="63.5" width="0.1524" layer="91"/>
<pinref part="C111" gate="G$1" pin="1"/>
<wire x1="284.48" y1="60.96" x2="281.94" y2="60.96" width="0.1524" layer="91"/>
<wire x1="281.94" y1="58.42" x2="281.94" y2="60.96" width="0.1524" layer="91"/>
<junction x="281.94" y="60.96"/>
<pinref part="U47" gate="A" pin="V+"/>
</segment>
<segment>
<pinref part="U$4" gate="G$1" pin="VDD"/>
<pinref part="SUPPLY58" gate="G$1" pin="5V"/>
<wire x1="474.98" y1="477.52" x2="472.44" y2="477.52" width="0.1524" layer="91"/>
</segment>
<segment>
<pinref part="U$5" gate="G$1" pin="VDD"/>
<pinref part="SUPPLY59" gate="G$1" pin="5V"/>
<wire x1="474.98" y1="447.04" x2="472.44" y2="447.04" width="0.1524" layer="91"/>
</segment>
<segment>
<pinref part="U20" gate="U1" pin="VCC"/>
<wire x1="444.5" y1="480.06" x2="447.04" y2="480.06" width="0.1524" layer="91"/>
<wire x1="447.04" y1="480.06" x2="447.04" y2="482.6" width="0.1524" layer="91"/>
<pinref part="SUPPLY34" gate="G$1" pin="5V"/>
</segment>
<segment>
<pinref part="U20" gate="U1" pin="SCL"/>
<pinref part="SUPPLY37" gate="G$1" pin="5V"/>
<wire x1="424.18" y1="472.44" x2="406.4" y2="472.44" width="0.1524" layer="91"/>
</segment>
<segment>
<pinref part="JP2" gate="A" pin="1"/>
<wire x1="38.1" y1="358.14" x2="30.48" y2="358.14" width="0.1524" layer="91"/>
<label x="30.48" y="358.14" size="1.27" layer="95" rot="R180" xref="yes"/>
</segment>
</net>
<net name="-5V" class="0">
<segment>
<pinref part="P-24" gate="1" pin="-5V"/>
<wire x1="177.8" y1="459.74" x2="177.8" y2="462.28" width="0.1524" layer="91"/>
<pinref part="U28" gate="A" pin="V-"/>
</segment>
<segment>
<pinref part="P-25" gate="1" pin="-5V"/>
<wire x1="177.8" y1="424.18" x2="177.8" y2="426.72" width="0.1524" layer="91"/>
<pinref part="U29" gate="A" pin="V-"/>
</segment>
<segment>
<pinref part="P-26" gate="1" pin="-5V"/>
<wire x1="177.8" y1="386.08" x2="177.8" y2="388.62" width="0.1524" layer="91"/>
<pinref part="U30" gate="A" pin="V-"/>
</segment>
<segment>
<pinref part="P-27" gate="1" pin="-5V"/>
<wire x1="177.8" y1="347.98" x2="177.8" y2="350.52" width="0.1524" layer="91"/>
<pinref part="U31" gate="A" pin="V-"/>
</segment>
<segment>
<pinref part="P-28" gate="1" pin="-5V"/>
<wire x1="177.8" y1="309.88" x2="177.8" y2="312.42" width="0.1524" layer="91"/>
<pinref part="U33" gate="A" pin="V-"/>
</segment>
<segment>
<pinref part="P-29" gate="1" pin="-5V"/>
<wire x1="177.8" y1="271.78" x2="177.8" y2="274.32" width="0.1524" layer="91"/>
<pinref part="U34" gate="A" pin="V-"/>
</segment>
<segment>
<pinref part="P-30" gate="1" pin="-5V"/>
<wire x1="177.8" y1="233.68" x2="177.8" y2="236.22" width="0.1524" layer="91"/>
<pinref part="U35" gate="A" pin="V-"/>
</segment>
<segment>
<pinref part="P-31" gate="1" pin="-5V"/>
<wire x1="177.8" y1="195.58" x2="177.8" y2="198.12" width="0.1524" layer="91"/>
<pinref part="U36" gate="A" pin="V-"/>
</segment>
<segment>
<pinref part="P-32" gate="1" pin="-5V"/>
<wire x1="335.28" y1="436.88" x2="335.28" y2="439.42" width="0.1524" layer="91"/>
<pinref part="U38" gate="A" pin="V-"/>
<pinref part="C77" gate="G$1" pin="1"/>
<wire x1="335.28" y1="439.42" x2="335.28" y2="441.96" width="0.1524" layer="91"/>
<wire x1="337.82" y1="439.42" x2="335.28" y2="439.42" width="0.1524" layer="91"/>
<junction x="335.28" y="439.42"/>
</segment>
<segment>
<pinref part="P-33" gate="1" pin="-5V"/>
<wire x1="281.94" y1="436.88" x2="281.94" y2="439.42" width="0.1524" layer="91"/>
<pinref part="C86" gate="G$1" pin="1"/>
<wire x1="281.94" y1="439.42" x2="281.94" y2="441.96" width="0.1524" layer="91"/>
<wire x1="284.48" y1="439.42" x2="281.94" y2="439.42" width="0.1524" layer="91"/>
<junction x="281.94" y="439.42"/>
<pinref part="U39" gate="A" pin="V-"/>
</segment>
<segment>
<pinref part="P-34" gate="1" pin="-5V"/>
<wire x1="281.94" y1="322.58" x2="281.94" y2="325.12" width="0.1524" layer="91"/>
<pinref part="C88" gate="G$1" pin="1"/>
<wire x1="281.94" y1="325.12" x2="281.94" y2="327.66" width="0.1524" layer="91"/>
<wire x1="284.48" y1="325.12" x2="281.94" y2="325.12" width="0.1524" layer="91"/>
<junction x="281.94" y="325.12"/>
<pinref part="U40" gate="A" pin="V-"/>
</segment>
<segment>
<pinref part="P-35" gate="1" pin="-5V"/>
<wire x1="281.94" y1="381" x2="281.94" y2="383.54" width="0.1524" layer="91"/>
<pinref part="C90" gate="G$1" pin="1"/>
<wire x1="281.94" y1="383.54" x2="281.94" y2="386.08" width="0.1524" layer="91"/>
<wire x1="284.48" y1="383.54" x2="281.94" y2="383.54" width="0.1524" layer="91"/>
<junction x="281.94" y="383.54"/>
<pinref part="U41" gate="A" pin="V-"/>
</segment>
<segment>
<pinref part="P-36" gate="1" pin="-5V"/>
<wire x1="281.94" y1="261.62" x2="281.94" y2="264.16" width="0.1524" layer="91"/>
<pinref part="C92" gate="G$1" pin="1"/>
<wire x1="281.94" y1="264.16" x2="281.94" y2="266.7" width="0.1524" layer="91"/>
<wire x1="284.48" y1="264.16" x2="281.94" y2="264.16" width="0.1524" layer="91"/>
<junction x="281.94" y="264.16"/>
<pinref part="U42" gate="A" pin="V-"/>
</segment>
<segment>
<pinref part="P-37" gate="1" pin="-5V"/>
<wire x1="335.28" y1="203.2" x2="335.28" y2="205.74" width="0.1524" layer="91"/>
<pinref part="U43" gate="A" pin="V-"/>
<pinref part="C95" gate="G$1" pin="1"/>
<wire x1="335.28" y1="205.74" x2="335.28" y2="208.28" width="0.1524" layer="91"/>
<wire x1="337.82" y1="205.74" x2="335.28" y2="205.74" width="0.1524" layer="91"/>
<junction x="335.28" y="205.74"/>
</segment>
<segment>
<pinref part="P-38" gate="1" pin="-5V"/>
<wire x1="281.94" y1="203.2" x2="281.94" y2="205.74" width="0.1524" layer="91"/>
<pinref part="C104" gate="G$1" pin="1"/>
<wire x1="281.94" y1="205.74" x2="281.94" y2="208.28" width="0.1524" layer="91"/>
<wire x1="284.48" y1="205.74" x2="281.94" y2="205.74" width="0.1524" layer="91"/>
<junction x="281.94" y="205.74"/>
<pinref part="U44" gate="A" pin="V-"/>
</segment>
<segment>
<pinref part="P-39" gate="1" pin="-5V"/>
<wire x1="281.94" y1="88.9" x2="281.94" y2="91.44" width="0.1524" layer="91"/>
<pinref part="C106" gate="G$1" pin="1"/>
<wire x1="281.94" y1="91.44" x2="281.94" y2="93.98" width="0.1524" layer="91"/>
<wire x1="284.48" y1="91.44" x2="281.94" y2="91.44" width="0.1524" layer="91"/>
<junction x="281.94" y="91.44"/>
<pinref part="U45" gate="A" pin="V-"/>
</segment>
<segment>
<pinref part="P-40" gate="1" pin="-5V"/>
<wire x1="281.94" y1="147.32" x2="281.94" y2="149.86" width="0.1524" layer="91"/>
<pinref part="C108" gate="G$1" pin="1"/>
<wire x1="281.94" y1="149.86" x2="281.94" y2="152.4" width="0.1524" layer="91"/>
<wire x1="284.48" y1="149.86" x2="281.94" y2="149.86" width="0.1524" layer="91"/>
<junction x="281.94" y="149.86"/>
<pinref part="U46" gate="A" pin="V-"/>
</segment>
<segment>
<pinref part="P-41" gate="1" pin="-5V"/>
<wire x1="281.94" y1="27.94" x2="281.94" y2="30.48" width="0.1524" layer="91"/>
<pinref part="C110" gate="G$1" pin="1"/>
<wire x1="281.94" y1="30.48" x2="281.94" y2="33.02" width="0.1524" layer="91"/>
<wire x1="284.48" y1="30.48" x2="281.94" y2="30.48" width="0.1524" layer="91"/>
<junction x="281.94" y="30.48"/>
<pinref part="U47" gate="A" pin="V-"/>
</segment>
<segment>
<pinref part="P-42" gate="1" pin="-5V"/>
<pinref part="U$4" gate="G$1" pin="VSS"/>
<wire x1="472.44" y1="472.44" x2="474.98" y2="472.44" width="0.1524" layer="91"/>
</segment>
<segment>
<pinref part="P-43" gate="1" pin="-5V"/>
<pinref part="U$5" gate="G$1" pin="VSS"/>
<wire x1="472.44" y1="441.96" x2="474.98" y2="441.96" width="0.1524" layer="91"/>
</segment>
<segment>
<pinref part="JP2" gate="A" pin="3"/>
<wire x1="38.1" y1="355.6" x2="30.48" y2="355.6" width="0.1524" layer="91"/>
<label x="30.48" y="355.6" size="1.27" layer="95" rot="R180" xref="yes"/>
</segment>
</net>
<net name="-1V65" class="0">
<segment>
<pinref part="R104" gate="G$1" pin="1"/>
<wire x1="307.34" y1="335.28" x2="304.8" y2="335.28" width="0.1524" layer="91"/>
<label x="304.8" y="335.28" size="1.778" layer="95" rot="R180" xref="yes"/>
</segment>
<segment>
<pinref part="R107" gate="G$1" pin="1"/>
<wire x1="307.34" y1="274.32" x2="304.8" y2="274.32" width="0.1524" layer="91"/>
<label x="304.8" y="274.32" size="1.778" layer="95" rot="R180" xref="yes"/>
</segment>
<segment>
<pinref part="R98" gate="G$1" pin="1"/>
<wire x1="307.34" y1="449.58" x2="304.8" y2="449.58" width="0.1524" layer="91"/>
<label x="304.8" y="449.58" size="1.778" layer="95" rot="R180" xref="yes"/>
</segment>
<segment>
<pinref part="R101" gate="G$1" pin="1"/>
<wire x1="307.34" y1="393.7" x2="304.8" y2="393.7" width="0.1524" layer="91"/>
<label x="304.8" y="393.7" size="1.778" layer="95" rot="R180" xref="yes"/>
</segment>
<segment>
<pinref part="R128" gate="G$1" pin="1"/>
<wire x1="307.34" y1="101.6" x2="304.8" y2="101.6" width="0.1524" layer="91"/>
<label x="304.8" y="101.6" size="1.778" layer="95" rot="R180" xref="yes"/>
</segment>
<segment>
<pinref part="R131" gate="G$1" pin="1"/>
<wire x1="307.34" y1="40.64" x2="304.8" y2="40.64" width="0.1524" layer="91"/>
<label x="304.8" y="40.64" size="1.778" layer="95" rot="R180" xref="yes"/>
</segment>
<segment>
<pinref part="R122" gate="G$1" pin="1"/>
<wire x1="307.34" y1="215.9" x2="304.8" y2="215.9" width="0.1524" layer="91"/>
<label x="304.8" y="215.9" size="1.778" layer="95" rot="R180" xref="yes"/>
</segment>
<segment>
<pinref part="R125" gate="G$1" pin="1"/>
<wire x1="307.34" y1="160.02" x2="304.8" y2="160.02" width="0.1524" layer="91"/>
<label x="304.8" y="160.02" size="1.778" layer="95" rot="R180" xref="yes"/>
</segment>
<segment>
<pinref part="JP2" gate="A" pin="4"/>
<wire x1="45.72" y1="355.6" x2="53.34" y2="355.6" width="0.1524" layer="91"/>
<label x="53.34" y="355.6" size="1.27" layer="95" xref="yes"/>
</segment>
</net>
<net name="VB_1" class="0">
<segment>
<pinref part="R17" gate="G$1" pin="1"/>
<wire x1="165.1" y1="487.68" x2="193.04" y2="487.68" width="0.1524" layer="91"/>
<wire x1="187.96" y1="469.9" x2="193.04" y2="469.9" width="0.1524" layer="91"/>
<wire x1="193.04" y1="469.9" x2="195.58" y2="469.9" width="0.1524" layer="91"/>
<wire x1="193.04" y1="487.68" x2="193.04" y2="469.9" width="0.1524" layer="91"/>
<junction x="193.04" y="469.9"/>
<pinref part="U28" gate="A" pin="OUT"/>
<label x="195.58" y="469.9" size="1.524" layer="95" xref="yes"/>
</segment>
<segment>
<pinref part="R114" gate="G$1" pin="2"/>
<wire x1="241.3" y1="459.74" x2="241.3" y2="462.28" width="0.1524" layer="91"/>
<pinref part="U39" gate="A" pin="IN+"/>
<wire x1="241.3" y1="462.28" x2="241.3" y2="469.9" width="0.1524" layer="91"/>
<wire x1="269.24" y1="447.04" x2="256.54" y2="447.04" width="0.1524" layer="91"/>
<wire x1="256.54" y1="447.04" x2="241.3" y2="462.28" width="0.1524" layer="91"/>
<junction x="241.3" y="462.28"/>
<label x="241.3" y="469.9" size="1.778" layer="95" rot="R180" xref="yes"/>
</segment>
</net>
<net name="VB_2" class="0">
<segment>
<wire x1="187.96" y1="434.34" x2="190.5" y2="434.34" width="0.1524" layer="91"/>
<pinref part="R83" gate="G$1" pin="1"/>
<wire x1="190.5" y1="434.34" x2="195.58" y2="434.34" width="0.1524" layer="91"/>
<wire x1="165.1" y1="449.58" x2="165.1" y2="452.12" width="0.1524" layer="91"/>
<wire x1="165.1" y1="452.12" x2="190.5" y2="452.12" width="0.1524" layer="91"/>
<pinref part="U29" gate="A" pin="OUT"/>
<wire x1="190.5" y1="452.12" x2="190.5" y2="434.34" width="0.1524" layer="91"/>
<junction x="190.5" y="434.34"/>
<label x="195.58" y="434.34" size="1.778" layer="95" xref="yes"/>
</segment>
<segment>
<pinref part="R118" gate="G$1" pin="2"/>
<wire x1="241.3" y1="403.86" x2="241.3" y2="406.4" width="0.1524" layer="91"/>
<pinref part="U41" gate="A" pin="IN+"/>
<wire x1="241.3" y1="406.4" x2="241.3" y2="414.02" width="0.1524" layer="91"/>
<wire x1="269.24" y1="391.16" x2="256.54" y2="391.16" width="0.1524" layer="91"/>
<wire x1="256.54" y1="391.16" x2="241.3" y2="406.4" width="0.1524" layer="91"/>
<junction x="241.3" y="406.4"/>
<label x="241.3" y="414.02" size="1.778" layer="95" rot="R180" xref="yes"/>
</segment>
</net>
<net name="VB_3" class="0">
<segment>
<wire x1="187.96" y1="396.24" x2="190.5" y2="396.24" width="0.1524" layer="91"/>
<pinref part="R85" gate="G$1" pin="1"/>
<wire x1="190.5" y1="396.24" x2="195.58" y2="396.24" width="0.1524" layer="91"/>
<wire x1="165.1" y1="411.48" x2="165.1" y2="414.02" width="0.1524" layer="91"/>
<wire x1="165.1" y1="414.02" x2="190.5" y2="414.02" width="0.1524" layer="91"/>
<pinref part="U30" gate="A" pin="OUT"/>
<wire x1="190.5" y1="414.02" x2="190.5" y2="396.24" width="0.1524" layer="91"/>
<junction x="190.5" y="396.24"/>
<label x="195.58" y="396.24" size="1.524" layer="95" xref="yes"/>
</segment>
<segment>
<pinref part="R116" gate="G$1" pin="2"/>
<wire x1="241.3" y1="345.44" x2="241.3" y2="347.98" width="0.1524" layer="91"/>
<pinref part="U40" gate="A" pin="IN+"/>
<wire x1="241.3" y1="347.98" x2="241.3" y2="355.6" width="0.1524" layer="91"/>
<wire x1="269.24" y1="332.74" x2="256.54" y2="332.74" width="0.1524" layer="91"/>
<wire x1="256.54" y1="332.74" x2="241.3" y2="347.98" width="0.1524" layer="91"/>
<junction x="241.3" y="347.98"/>
<label x="241.3" y="355.6" size="1.778" layer="95" rot="R180" xref="yes"/>
</segment>
</net>
<net name="VB_4" class="0">
<segment>
<wire x1="187.96" y1="358.14" x2="190.5" y2="358.14" width="0.1524" layer="91"/>
<pinref part="R87" gate="G$1" pin="1"/>
<wire x1="190.5" y1="358.14" x2="195.58" y2="358.14" width="0.1524" layer="91"/>
<wire x1="165.1" y1="373.38" x2="165.1" y2="375.92" width="0.1524" layer="91"/>
<wire x1="165.1" y1="375.92" x2="190.5" y2="375.92" width="0.1524" layer="91"/>
<pinref part="U31" gate="A" pin="OUT"/>
<wire x1="190.5" y1="375.92" x2="190.5" y2="358.14" width="0.1524" layer="91"/>
<junction x="190.5" y="358.14"/>
<label x="195.58" y="358.14" size="1.778" layer="95" xref="yes"/>
</segment>
<segment>
<pinref part="R120" gate="G$1" pin="2"/>
<wire x1="241.3" y1="284.48" x2="241.3" y2="287.02" width="0.1524" layer="91"/>
<pinref part="U42" gate="A" pin="IN+"/>
<wire x1="241.3" y1="287.02" x2="241.3" y2="294.64" width="0.1524" layer="91"/>
<wire x1="269.24" y1="271.78" x2="256.54" y2="271.78" width="0.1524" layer="91"/>
<wire x1="256.54" y1="271.78" x2="241.3" y2="287.02" width="0.1524" layer="91"/>
<junction x="241.3" y="287.02"/>
<label x="241.3" y="294.64" size="1.778" layer="95" rot="R180" xref="yes"/>
</segment>
</net>
<net name="VB_5" class="0">
<segment>
<pinref part="R90" gate="G$1" pin="1"/>
<wire x1="165.1" y1="337.82" x2="193.04" y2="337.82" width="0.1524" layer="91"/>
<wire x1="187.96" y1="320.04" x2="193.04" y2="320.04" width="0.1524" layer="91"/>
<wire x1="193.04" y1="320.04" x2="195.58" y2="320.04" width="0.1524" layer="91"/>
<wire x1="193.04" y1="337.82" x2="193.04" y2="320.04" width="0.1524" layer="91"/>
<junction x="193.04" y="320.04"/>
<pinref part="U33" gate="A" pin="OUT"/>
<label x="195.58" y="320.04" size="1.524" layer="95" xref="yes"/>
</segment>
<segment>
<pinref part="R138" gate="G$1" pin="2"/>
<wire x1="241.3" y1="226.06" x2="241.3" y2="228.6" width="0.1524" layer="91"/>
<pinref part="U44" gate="A" pin="IN+"/>
<wire x1="241.3" y1="228.6" x2="241.3" y2="236.22" width="0.1524" layer="91"/>
<wire x1="269.24" y1="213.36" x2="256.54" y2="213.36" width="0.1524" layer="91"/>
<wire x1="256.54" y1="213.36" x2="241.3" y2="228.6" width="0.1524" layer="91"/>
<junction x="241.3" y="228.6"/>
<label x="241.3" y="236.22" size="1.778" layer="95" rot="R180" xref="yes"/>
</segment>
</net>
<net name="VB_6" class="0">
<segment>
<wire x1="187.96" y1="281.94" x2="190.5" y2="281.94" width="0.1524" layer="91"/>
<pinref part="R92" gate="G$1" pin="1"/>
<wire x1="190.5" y1="281.94" x2="195.58" y2="281.94" width="0.1524" layer="91"/>
<wire x1="165.1" y1="297.18" x2="165.1" y2="299.72" width="0.1524" layer="91"/>
<wire x1="165.1" y1="299.72" x2="190.5" y2="299.72" width="0.1524" layer="91"/>
<pinref part="U34" gate="A" pin="OUT"/>
<wire x1="190.5" y1="299.72" x2="190.5" y2="281.94" width="0.1524" layer="91"/>
<junction x="190.5" y="281.94"/>
<label x="195.58" y="281.94" size="1.778" layer="95" xref="yes"/>
</segment>
<segment>
<pinref part="R142" gate="G$1" pin="2"/>
<wire x1="241.3" y1="170.18" x2="241.3" y2="172.72" width="0.1524" layer="91"/>
<pinref part="U46" gate="A" pin="IN+"/>
<wire x1="241.3" y1="172.72" x2="241.3" y2="180.34" width="0.1524" layer="91"/>
<wire x1="269.24" y1="157.48" x2="256.54" y2="157.48" width="0.1524" layer="91"/>
<wire x1="256.54" y1="157.48" x2="241.3" y2="172.72" width="0.1524" layer="91"/>
<junction x="241.3" y="172.72"/>
<label x="241.3" y="180.34" size="1.778" layer="95" rot="R180" xref="yes"/>
</segment>
</net>
<net name="VB_7" class="0">
<segment>
<wire x1="187.96" y1="243.84" x2="190.5" y2="243.84" width="0.1524" layer="91"/>
<pinref part="R94" gate="G$1" pin="1"/>
<wire x1="190.5" y1="243.84" x2="195.58" y2="243.84" width="0.1524" layer="91"/>
<wire x1="165.1" y1="259.08" x2="165.1" y2="261.62" width="0.1524" layer="91"/>
<wire x1="165.1" y1="261.62" x2="190.5" y2="261.62" width="0.1524" layer="91"/>
<pinref part="U35" gate="A" pin="OUT"/>
<wire x1="190.5" y1="261.62" x2="190.5" y2="243.84" width="0.1524" layer="91"/>
<junction x="190.5" y="243.84"/>
<label x="195.58" y="243.84" size="1.524" layer="95" xref="yes"/>
</segment>
<segment>
<pinref part="R140" gate="G$1" pin="2"/>
<wire x1="241.3" y1="111.76" x2="241.3" y2="114.3" width="0.1524" layer="91"/>
<pinref part="U45" gate="A" pin="IN+"/>
<wire x1="241.3" y1="114.3" x2="241.3" y2="121.92" width="0.1524" layer="91"/>
<wire x1="269.24" y1="99.06" x2="256.54" y2="99.06" width="0.1524" layer="91"/>
<wire x1="256.54" y1="99.06" x2="241.3" y2="114.3" width="0.1524" layer="91"/>
<junction x="241.3" y="114.3"/>
<label x="241.3" y="121.92" size="1.778" layer="95" rot="R180" xref="yes"/>
</segment>
</net>
<net name="VB_8" class="0">
<segment>
<wire x1="187.96" y1="205.74" x2="190.5" y2="205.74" width="0.1524" layer="91"/>
<pinref part="R96" gate="G$1" pin="1"/>
<wire x1="190.5" y1="205.74" x2="195.58" y2="205.74" width="0.1524" layer="91"/>
<wire x1="165.1" y1="220.98" x2="165.1" y2="223.52" width="0.1524" layer="91"/>
<wire x1="165.1" y1="223.52" x2="190.5" y2="223.52" width="0.1524" layer="91"/>
<pinref part="U36" gate="A" pin="OUT"/>
<wire x1="190.5" y1="223.52" x2="190.5" y2="205.74" width="0.1524" layer="91"/>
<junction x="190.5" y="205.74"/>
<label x="195.58" y="205.74" size="1.778" layer="95" xref="yes"/>
</segment>
<segment>
<pinref part="R144" gate="G$1" pin="2"/>
<wire x1="241.3" y1="50.8" x2="241.3" y2="53.34" width="0.1524" layer="91"/>
<pinref part="U47" gate="A" pin="IN+"/>
<wire x1="241.3" y1="53.34" x2="241.3" y2="60.96" width="0.1524" layer="91"/>
<wire x1="269.24" y1="38.1" x2="256.54" y2="38.1" width="0.1524" layer="91"/>
<wire x1="256.54" y1="38.1" x2="241.3" y2="53.34" width="0.1524" layer="91"/>
<junction x="241.3" y="53.34"/>
<label x="241.3" y="60.96" size="1.778" layer="95" rot="R180" xref="yes"/>
</segment>
</net>
<net name="LO_4" class="0">
<segment>
<pinref part="R120" gate="G$1" pin="1"/>
<wire x1="241.3" y1="261.62" x2="241.3" y2="271.78" width="0.1524" layer="91"/>
<pinref part="U42" gate="A" pin="IN-"/>
<wire x1="241.3" y1="271.78" x2="241.3" y2="274.32" width="0.1524" layer="91"/>
<wire x1="269.24" y1="287.02" x2="256.54" y2="287.02" width="0.1524" layer="91"/>
<wire x1="256.54" y1="287.02" x2="241.3" y2="271.78" width="0.1524" layer="91"/>
<junction x="241.3" y="271.78"/>
<label x="241.3" y="261.62" size="1.778" layer="95" rot="R180" xref="yes"/>
</segment>
<segment>
<pinref part="U$4" gate="G$1" pin="S4"/>
<wire x1="500.38" y1="474.98" x2="505.46" y2="474.98" width="0.1524" layer="91"/>
<label x="505.46" y="474.98" size="1.27" layer="95" xref="yes"/>
</segment>
</net>
<net name="LO_3" class="0">
<segment>
<pinref part="R116" gate="G$1" pin="1"/>
<wire x1="241.3" y1="322.58" x2="241.3" y2="332.74" width="0.1524" layer="91"/>
<pinref part="U40" gate="A" pin="IN-"/>
<wire x1="241.3" y1="332.74" x2="241.3" y2="335.28" width="0.1524" layer="91"/>
<wire x1="269.24" y1="347.98" x2="256.54" y2="347.98" width="0.1524" layer="91"/>
<wire x1="256.54" y1="347.98" x2="241.3" y2="332.74" width="0.1524" layer="91"/>
<junction x="241.3" y="332.74"/>
<label x="241.3" y="322.58" size="1.778" layer="95" rot="R180" xref="yes"/>
</segment>
<segment>
<pinref part="U$4" gate="G$1" pin="S3"/>
<wire x1="500.38" y1="480.06" x2="505.46" y2="480.06" width="0.1524" layer="91"/>
<label x="505.46" y="480.06" size="1.27" layer="95" xref="yes"/>
</segment>
</net>
<net name="LO_2" class="0">
<segment>
<pinref part="R118" gate="G$1" pin="1"/>
<wire x1="241.3" y1="381" x2="241.3" y2="391.16" width="0.1524" layer="91"/>
<pinref part="U41" gate="A" pin="IN-"/>
<wire x1="241.3" y1="391.16" x2="241.3" y2="393.7" width="0.1524" layer="91"/>
<wire x1="269.24" y1="406.4" x2="256.54" y2="406.4" width="0.1524" layer="91"/>
<wire x1="256.54" y1="406.4" x2="241.3" y2="391.16" width="0.1524" layer="91"/>
<junction x="241.3" y="391.16"/>
<label x="241.3" y="381" size="1.778" layer="95" rot="R180" xref="yes"/>
</segment>
<segment>
<pinref part="U$4" gate="G$1" pin="S2"/>
<wire x1="500.38" y1="485.14" x2="505.46" y2="485.14" width="0.1524" layer="91"/>
<label x="505.46" y="485.14" size="1.27" layer="95" xref="yes"/>
</segment>
</net>
<net name="LO_1" class="0">
<segment>
<pinref part="R114" gate="G$1" pin="1"/>
<wire x1="241.3" y1="436.88" x2="241.3" y2="447.04" width="0.1524" layer="91"/>
<pinref part="U39" gate="A" pin="IN-"/>
<wire x1="241.3" y1="447.04" x2="241.3" y2="449.58" width="0.1524" layer="91"/>
<wire x1="269.24" y1="462.28" x2="256.54" y2="462.28" width="0.1524" layer="91"/>
<wire x1="256.54" y1="462.28" x2="241.3" y2="447.04" width="0.1524" layer="91"/>
<junction x="241.3" y="447.04"/>
<label x="241.3" y="436.88" size="1.778" layer="95" rot="R180" xref="yes"/>
</segment>
<segment>
<pinref part="U$4" gate="G$1" pin="S1"/>
<wire x1="500.38" y1="490.22" x2="505.46" y2="490.22" width="0.1524" layer="91"/>
<label x="505.46" y="490.22" size="1.27" layer="95" xref="yes"/>
</segment>
</net>
<net name="I_1" class="0">
<segment>
<pinref part="R109" gate="G$1" pin="2"/>
<wire x1="365.76" y1="452.12" x2="368.3" y2="452.12" width="0.1524" layer="91"/>
<pinref part="C82" gate="G$1" pin="1"/>
<wire x1="368.3" y1="452.12" x2="368.3" y2="449.58" width="0.1524" layer="91"/>
<wire x1="368.3" y1="452.12" x2="373.38" y2="452.12" width="0.1524" layer="91"/>
<junction x="368.3" y="452.12"/>
<label x="373.38" y="452.12" size="1.524" layer="95" xref="yes"/>
</segment>
<segment>
<pinref part="U37" gate="G$1" pin="AIN0"/>
<wire x1="447.04" y1="335.28" x2="439.42" y2="335.28" width="0.1524" layer="91"/>
<label x="439.42" y="335.28" size="1.27" layer="95" rot="R180" xref="yes"/>
</segment>
</net>
<net name="I_2" class="0">
<segment>
<pinref part="R111" gate="G$1" pin="2"/>
<wire x1="365.76" y1="396.24" x2="368.3" y2="396.24" width="0.1524" layer="91"/>
<pinref part="C84" gate="G$1" pin="1"/>
<wire x1="368.3" y1="396.24" x2="368.3" y2="393.7" width="0.1524" layer="91"/>
<wire x1="368.3" y1="396.24" x2="373.38" y2="396.24" width="0.1524" layer="91"/>
<junction x="368.3" y="396.24"/>
<label x="373.38" y="396.24" size="1.524" layer="95" xref="yes"/>
</segment>
<segment>
<pinref part="U37" gate="G$1" pin="AIN1"/>
<wire x1="447.04" y1="332.74" x2="439.42" y2="332.74" width="0.1524" layer="91"/>
<label x="439.42" y="332.74" size="1.27" layer="95" rot="R180" xref="yes"/>
</segment>
</net>
<net name="I_3" class="0">
<segment>
<pinref part="R110" gate="G$1" pin="2"/>
<wire x1="365.76" y1="337.82" x2="368.3" y2="337.82" width="0.1524" layer="91"/>
<pinref part="C83" gate="G$1" pin="1"/>
<wire x1="368.3" y1="337.82" x2="368.3" y2="335.28" width="0.1524" layer="91"/>
<wire x1="368.3" y1="337.82" x2="373.38" y2="337.82" width="0.1524" layer="91"/>
<junction x="368.3" y="337.82"/>
<label x="373.38" y="337.82" size="1.524" layer="95" xref="yes"/>
</segment>
<segment>
<pinref part="U37" gate="G$1" pin="AIN2"/>
<wire x1="447.04" y1="330.2" x2="439.42" y2="330.2" width="0.1524" layer="91"/>
<label x="439.42" y="330.2" size="1.27" layer="95" rot="R180" xref="yes"/>
</segment>
</net>
<net name="I_4" class="0">
<segment>
<pinref part="R112" gate="G$1" pin="2"/>
<wire x1="365.76" y1="276.86" x2="368.3" y2="276.86" width="0.1524" layer="91"/>
<pinref part="C85" gate="G$1" pin="1"/>
<wire x1="368.3" y1="276.86" x2="368.3" y2="274.32" width="0.1524" layer="91"/>
<wire x1="368.3" y1="276.86" x2="373.38" y2="276.86" width="0.1524" layer="91"/>
<junction x="368.3" y="276.86"/>
<label x="373.38" y="276.86" size="1.524" layer="95" xref="yes"/>
</segment>
<segment>
<pinref part="U37" gate="G$1" pin="AIN3"/>
<wire x1="447.04" y1="327.66" x2="439.42" y2="327.66" width="0.1524" layer="91"/>
<label x="439.42" y="327.66" size="1.27" layer="95" rot="R180" xref="yes"/>
</segment>
</net>
<net name="LO_5" class="0">
<segment>
<pinref part="R138" gate="G$1" pin="1"/>
<wire x1="241.3" y1="203.2" x2="241.3" y2="213.36" width="0.1524" layer="91"/>
<pinref part="U44" gate="A" pin="IN-"/>
<wire x1="241.3" y1="213.36" x2="241.3" y2="215.9" width="0.1524" layer="91"/>
<wire x1="269.24" y1="228.6" x2="256.54" y2="228.6" width="0.1524" layer="91"/>
<wire x1="256.54" y1="228.6" x2="241.3" y2="213.36" width="0.1524" layer="91"/>
<junction x="241.3" y="213.36"/>
<label x="241.3" y="203.2" size="1.778" layer="95" rot="R180" xref="yes"/>
</segment>
<segment>
<pinref part="U$5" gate="G$1" pin="S1"/>
<wire x1="500.38" y1="459.74" x2="505.46" y2="459.74" width="0.1524" layer="91"/>
<label x="505.46" y="459.74" size="1.27" layer="95" xref="yes"/>
</segment>
</net>
<net name="LO_6" class="0">
<segment>
<pinref part="R142" gate="G$1" pin="1"/>
<wire x1="241.3" y1="147.32" x2="241.3" y2="157.48" width="0.1524" layer="91"/>
<pinref part="U46" gate="A" pin="IN-"/>
<wire x1="241.3" y1="157.48" x2="241.3" y2="160.02" width="0.1524" layer="91"/>
<wire x1="269.24" y1="172.72" x2="256.54" y2="172.72" width="0.1524" layer="91"/>
<wire x1="256.54" y1="172.72" x2="241.3" y2="157.48" width="0.1524" layer="91"/>
<junction x="241.3" y="157.48"/>
<label x="241.3" y="147.32" size="1.778" layer="95" rot="R180" xref="yes"/>
</segment>
<segment>
<pinref part="U$5" gate="G$1" pin="S2"/>
<wire x1="500.38" y1="454.66" x2="505.46" y2="454.66" width="0.1524" layer="91"/>
<label x="505.46" y="454.66" size="1.27" layer="95" xref="yes"/>
</segment>
</net>
<net name="LO_7" class="0">
<segment>
<pinref part="R140" gate="G$1" pin="1"/>
<wire x1="241.3" y1="88.9" x2="241.3" y2="99.06" width="0.1524" layer="91"/>
<pinref part="U45" gate="A" pin="IN-"/>
<wire x1="241.3" y1="99.06" x2="241.3" y2="101.6" width="0.1524" layer="91"/>
<wire x1="269.24" y1="114.3" x2="256.54" y2="114.3" width="0.1524" layer="91"/>
<wire x1="256.54" y1="114.3" x2="241.3" y2="99.06" width="0.1524" layer="91"/>
<junction x="241.3" y="99.06"/>
<label x="241.3" y="88.9" size="1.778" layer="95" rot="R180" xref="yes"/>
</segment>
<segment>
<pinref part="U$5" gate="G$1" pin="S3"/>
<wire x1="500.38" y1="449.58" x2="505.46" y2="449.58" width="0.1524" layer="91"/>
<label x="505.46" y="449.58" size="1.27" layer="95" xref="yes"/>
</segment>
</net>
<net name="LO_8" class="0">
<segment>
<pinref part="R144" gate="G$1" pin="1"/>
<wire x1="241.3" y1="27.94" x2="241.3" y2="38.1" width="0.1524" layer="91"/>
<pinref part="U47" gate="A" pin="IN-"/>
<wire x1="241.3" y1="38.1" x2="241.3" y2="40.64" width="0.1524" layer="91"/>
<wire x1="269.24" y1="53.34" x2="256.54" y2="53.34" width="0.1524" layer="91"/>
<wire x1="256.54" y1="53.34" x2="241.3" y2="38.1" width="0.1524" layer="91"/>
<junction x="241.3" y="38.1"/>
<label x="241.3" y="27.94" size="1.778" layer="95" rot="R180" xref="yes"/>
</segment>
<segment>
<pinref part="U$5" gate="G$1" pin="S4"/>
<wire x1="500.38" y1="444.5" x2="505.46" y2="444.5" width="0.1524" layer="91"/>
<label x="505.46" y="444.5" size="1.27" layer="95" xref="yes"/>
</segment>
</net>
<net name="I_8" class="0">
<segment>
<pinref part="R136" gate="G$1" pin="2"/>
<wire x1="365.76" y1="43.18" x2="368.3" y2="43.18" width="0.1524" layer="91"/>
<pinref part="C103" gate="G$1" pin="1"/>
<wire x1="368.3" y1="43.18" x2="368.3" y2="40.64" width="0.1524" layer="91"/>
<wire x1="368.3" y1="43.18" x2="373.38" y2="43.18" width="0.1524" layer="91"/>
<junction x="368.3" y="43.18"/>
<label x="373.38" y="43.18" size="1.524" layer="95" xref="yes"/>
</segment>
<segment>
<pinref part="U48" gate="G$1" pin="AIN3"/>
<wire x1="447.04" y1="279.4" x2="439.42" y2="279.4" width="0.1524" layer="91"/>
<label x="439.42" y="279.4" size="1.27" layer="95" rot="R180" xref="yes"/>
</segment>
</net>
<net name="I_7" class="0">
<segment>
<pinref part="R134" gate="G$1" pin="2"/>
<wire x1="365.76" y1="104.14" x2="368.3" y2="104.14" width="0.1524" layer="91"/>
<pinref part="C101" gate="G$1" pin="1"/>
<wire x1="368.3" y1="104.14" x2="368.3" y2="101.6" width="0.1524" layer="91"/>
<wire x1="368.3" y1="104.14" x2="373.38" y2="104.14" width="0.1524" layer="91"/>
<junction x="368.3" y="104.14"/>
<label x="373.38" y="104.14" size="1.524" layer="95" xref="yes"/>
</segment>
<segment>
<pinref part="U48" gate="G$1" pin="AIN2"/>
<wire x1="447.04" y1="281.94" x2="439.42" y2="281.94" width="0.1524" layer="91"/>
<label x="439.42" y="281.94" size="1.27" layer="95" rot="R180" xref="yes"/>
</segment>
</net>
<net name="I_6" class="0">
<segment>
<pinref part="R135" gate="G$1" pin="2"/>
<wire x1="365.76" y1="162.56" x2="368.3" y2="162.56" width="0.1524" layer="91"/>
<pinref part="C102" gate="G$1" pin="1"/>
<wire x1="368.3" y1="162.56" x2="368.3" y2="160.02" width="0.1524" layer="91"/>
<wire x1="368.3" y1="162.56" x2="373.38" y2="162.56" width="0.1524" layer="91"/>
<junction x="368.3" y="162.56"/>
<label x="373.38" y="162.56" size="1.524" layer="95" xref="yes"/>
</segment>
<segment>
<pinref part="U48" gate="G$1" pin="AIN1"/>
<wire x1="447.04" y1="284.48" x2="439.42" y2="284.48" width="0.1524" layer="91"/>
<label x="439.42" y="284.48" size="1.27" layer="95" rot="R180" xref="yes"/>
</segment>
</net>
<net name="I_5" class="0">
<segment>
<pinref part="R133" gate="G$1" pin="2"/>
<wire x1="365.76" y1="218.44" x2="368.3" y2="218.44" width="0.1524" layer="91"/>
<pinref part="C100" gate="G$1" pin="1"/>
<wire x1="368.3" y1="218.44" x2="368.3" y2="215.9" width="0.1524" layer="91"/>
<wire x1="368.3" y1="218.44" x2="373.38" y2="218.44" width="0.1524" layer="91"/>
<junction x="368.3" y="218.44"/>
<label x="373.38" y="218.44" size="1.524" layer="95" xref="yes"/>
</segment>
<segment>
<pinref part="U48" gate="G$1" pin="AIN0"/>
<wire x1="447.04" y1="287.02" x2="439.42" y2="287.02" width="0.1524" layer="91"/>
<label x="439.42" y="287.02" size="1.27" layer="95" rot="R180" xref="yes"/>
</segment>
</net>
<net name="E5" class="0">
<segment>
<pinref part="U$5" gate="G$1" pin="IN1"/>
<wire x1="474.98" y1="459.74" x2="469.9" y2="459.74" width="0.1524" layer="91"/>
<label x="469.9" y="459.74" size="1.27" layer="95" rot="R180" xref="yes"/>
</segment>
<segment>
<pinref part="U20" gate="U1" pin="QE"/>
<wire x1="444.5" y1="467.36" x2="449.58" y2="467.36" width="0.1524" layer="91"/>
<label x="449.58" y="467.36" size="1.27" layer="95" xref="yes"/>
</segment>
</net>
<net name="E6" class="0">
<segment>
<pinref part="U$5" gate="G$1" pin="IN2"/>
<wire x1="474.98" y1="457.2" x2="469.9" y2="457.2" width="0.1524" layer="91"/>
<label x="469.9" y="457.2" size="1.27" layer="95" rot="R180" xref="yes"/>
</segment>
<segment>
<pinref part="U20" gate="U1" pin="QF"/>
<wire x1="444.5" y1="464.82" x2="449.58" y2="464.82" width="0.1524" layer="91"/>
<label x="449.58" y="464.82" size="1.27" layer="95" xref="yes"/>
</segment>
</net>
<net name="E7" class="0">
<segment>
<pinref part="U$5" gate="G$1" pin="IN3"/>
<wire x1="474.98" y1="454.66" x2="469.9" y2="454.66" width="0.1524" layer="91"/>
<label x="469.9" y="454.66" size="1.27" layer="95" rot="R180" xref="yes"/>
</segment>
<segment>
<pinref part="U20" gate="U1" pin="QG"/>
<wire x1="444.5" y1="462.28" x2="449.58" y2="462.28" width="0.1524" layer="91"/>
<label x="449.58" y="462.28" size="1.27" layer="95" xref="yes"/>
</segment>
</net>
<net name="E8" class="0">
<segment>
<pinref part="U$5" gate="G$1" pin="IN4"/>
<wire x1="474.98" y1="452.12" x2="469.9" y2="452.12" width="0.1524" layer="91"/>
<label x="469.9" y="452.12" size="1.27" layer="95" rot="R180" xref="yes"/>
</segment>
<segment>
<pinref part="U20" gate="U1" pin="QH"/>
<wire x1="444.5" y1="459.74" x2="449.58" y2="459.74" width="0.1524" layer="91"/>
<label x="449.58" y="459.74" size="1.27" layer="95" xref="yes"/>
</segment>
</net>
<net name="E1" class="0">
<segment>
<pinref part="U$4" gate="G$1" pin="IN1"/>
<wire x1="474.98" y1="490.22" x2="469.9" y2="490.22" width="0.1524" layer="91"/>
<label x="469.9" y="490.22" size="1.27" layer="95" rot="R180" xref="yes"/>
</segment>
<segment>
<pinref part="U20" gate="U1" pin="QA"/>
<wire x1="444.5" y1="477.52" x2="449.58" y2="477.52" width="0.1524" layer="91"/>
<label x="449.58" y="477.52" size="1.27" layer="95" xref="yes"/>
</segment>
</net>
<net name="E2" class="0">
<segment>
<pinref part="U$4" gate="G$1" pin="IN2"/>
<wire x1="474.98" y1="487.68" x2="469.9" y2="487.68" width="0.1524" layer="91"/>
<label x="469.9" y="487.68" size="1.27" layer="95" rot="R180" xref="yes"/>
</segment>
<segment>
<pinref part="U20" gate="U1" pin="QB"/>
<wire x1="444.5" y1="474.98" x2="449.58" y2="474.98" width="0.1524" layer="91"/>
<label x="449.58" y="474.98" size="1.27" layer="95" xref="yes"/>
</segment>
</net>
<net name="E3" class="0">
<segment>
<pinref part="U$4" gate="G$1" pin="IN3"/>
<wire x1="474.98" y1="485.14" x2="469.9" y2="485.14" width="0.1524" layer="91"/>
<label x="469.9" y="485.14" size="1.27" layer="95" rot="R180" xref="yes"/>
</segment>
<segment>
<pinref part="U20" gate="U1" pin="QC"/>
<wire x1="444.5" y1="472.44" x2="449.58" y2="472.44" width="0.1524" layer="91"/>
<label x="449.58" y="472.44" size="1.27" layer="95" xref="yes"/>
</segment>
</net>
<net name="E4" class="0">
<segment>
<pinref part="U$4" gate="G$1" pin="IN4"/>
<wire x1="474.98" y1="482.6" x2="469.9" y2="482.6" width="0.1524" layer="91"/>
<label x="469.9" y="482.6" size="1.27" layer="95" rot="R180" xref="yes"/>
</segment>
<segment>
<pinref part="U20" gate="U1" pin="QD"/>
<wire x1="444.5" y1="469.9" x2="449.58" y2="469.9" width="0.1524" layer="91"/>
<label x="449.58" y="469.9" size="1.27" layer="95" xref="yes"/>
</segment>
</net>
<net name="RDY2" class="0">
<segment>
<pinref part="R88" gate="G$1" pin="1"/>
<wire x1="27.94" y1="424.18" x2="27.94" y2="414.02" width="0.1524" layer="91"/>
<pinref part="U32" gate="A" pin="RDY/*BSY"/>
<wire x1="27.94" y1="414.02" x2="48.26" y2="414.02" width="0.1524" layer="91"/>
<label x="43.18" y="414.02" size="1.778" layer="95"/>
</segment>
</net>
<net name="LDAC1" class="0">
<segment>
<pinref part="U27" gate="A" pin="*LDAC"/>
<wire x1="48.26" y1="472.44" x2="43.18" y2="472.44" width="0.1524" layer="91"/>
<label x="43.18" y="472.44" size="1.778" layer="95"/>
</segment>
<segment>
<pinref part="JP1" gate="G$1" pin="2"/>
<wire x1="81.28" y1="358.14" x2="88.9" y2="358.14" width="0.1524" layer="91"/>
<label x="88.9" y="358.14" size="1.27" layer="95" xref="yes"/>
</segment>
</net>
<net name="N$50" class="0">
<segment>
<pinref part="R3" gate="G$1" pin="1"/>
<wire x1="167.64" y1="472.44" x2="165.1" y2="472.44" width="0.1524" layer="91"/>
<pinref part="R17" gate="G$1" pin="2"/>
<wire x1="165.1" y1="472.44" x2="162.56" y2="472.44" width="0.1524" layer="91"/>
<wire x1="165.1" y1="477.52" x2="165.1" y2="472.44" width="0.1524" layer="91"/>
<junction x="165.1" y="472.44"/>
<pinref part="U28" gate="A" pin="-IN"/>
</segment>
</net>
<net name="N$53" class="0">
<segment>
<pinref part="R32" gate="G$1" pin="1"/>
<wire x1="162.56" y1="436.88" x2="165.1" y2="436.88" width="0.1524" layer="91"/>
<pinref part="R83" gate="G$1" pin="2"/>
<wire x1="165.1" y1="436.88" x2="167.64" y2="436.88" width="0.1524" layer="91"/>
<wire x1="165.1" y1="439.42" x2="165.1" y2="436.88" width="0.1524" layer="91"/>
<junction x="165.1" y="436.88"/>
<pinref part="U29" gate="A" pin="-IN"/>
</segment>
</net>
<net name="N$54" class="0">
<segment>
<pinref part="R84" gate="G$1" pin="1"/>
<wire x1="162.56" y1="398.78" x2="165.1" y2="398.78" width="0.1524" layer="91"/>
<pinref part="R85" gate="G$1" pin="2"/>
<wire x1="165.1" y1="398.78" x2="167.64" y2="398.78" width="0.1524" layer="91"/>
<wire x1="165.1" y1="401.32" x2="165.1" y2="398.78" width="0.1524" layer="91"/>
<junction x="165.1" y="398.78"/>
<pinref part="U30" gate="A" pin="-IN"/>
</segment>
</net>
<net name="N$55" class="0">
<segment>
<pinref part="R86" gate="G$1" pin="1"/>
<wire x1="162.56" y1="360.68" x2="165.1" y2="360.68" width="0.1524" layer="91"/>
<pinref part="R87" gate="G$1" pin="2"/>
<wire x1="165.1" y1="360.68" x2="167.64" y2="360.68" width="0.1524" layer="91"/>
<wire x1="165.1" y1="363.22" x2="165.1" y2="360.68" width="0.1524" layer="91"/>
<junction x="165.1" y="360.68"/>
<pinref part="U31" gate="A" pin="-IN"/>
</segment>
</net>
<net name="N$56" class="0">
<segment>
<pinref part="R89" gate="G$1" pin="1"/>
<wire x1="167.64" y1="322.58" x2="165.1" y2="322.58" width="0.1524" layer="91"/>
<pinref part="R90" gate="G$1" pin="2"/>
<wire x1="165.1" y1="322.58" x2="162.56" y2="322.58" width="0.1524" layer="91"/>
<wire x1="165.1" y1="327.66" x2="165.1" y2="322.58" width="0.1524" layer="91"/>
<junction x="165.1" y="322.58"/>
<pinref part="U33" gate="A" pin="-IN"/>
</segment>
</net>
<net name="N$57" class="0">
<segment>
<pinref part="R91" gate="G$1" pin="1"/>
<wire x1="162.56" y1="284.48" x2="165.1" y2="284.48" width="0.1524" layer="91"/>
<pinref part="R92" gate="G$1" pin="2"/>
<wire x1="165.1" y1="284.48" x2="167.64" y2="284.48" width="0.1524" layer="91"/>
<wire x1="165.1" y1="287.02" x2="165.1" y2="284.48" width="0.1524" layer="91"/>
<junction x="165.1" y="284.48"/>
<pinref part="U34" gate="A" pin="-IN"/>
</segment>
</net>
<net name="N$58" class="0">
<segment>
<pinref part="R93" gate="G$1" pin="1"/>
<wire x1="162.56" y1="246.38" x2="165.1" y2="246.38" width="0.1524" layer="91"/>
<pinref part="R94" gate="G$1" pin="2"/>
<wire x1="165.1" y1="246.38" x2="167.64" y2="246.38" width="0.1524" layer="91"/>
<wire x1="165.1" y1="248.92" x2="165.1" y2="246.38" width="0.1524" layer="91"/>
<junction x="165.1" y="246.38"/>
<pinref part="U35" gate="A" pin="-IN"/>
</segment>
</net>
<net name="N$59" class="0">
<segment>
<pinref part="R95" gate="G$1" pin="1"/>
<wire x1="162.56" y1="208.28" x2="165.1" y2="208.28" width="0.1524" layer="91"/>
<pinref part="R96" gate="G$1" pin="2"/>
<wire x1="165.1" y1="208.28" x2="167.64" y2="208.28" width="0.1524" layer="91"/>
<wire x1="165.1" y1="210.82" x2="165.1" y2="208.28" width="0.1524" layer="91"/>
<junction x="165.1" y="208.28"/>
<pinref part="U36" gate="A" pin="-IN"/>
</segment>
</net>
<net name="LDAC2" class="0">
<segment>
<pinref part="U32" gate="A" pin="*LDAC"/>
<wire x1="48.26" y1="416.56" x2="43.18" y2="416.56" width="0.1524" layer="91"/>
<label x="43.18" y="416.56" size="1.778" layer="95"/>
</segment>
<segment>
<pinref part="JP1" gate="G$1" pin="1"/>
<wire x1="81.28" y1="355.6" x2="88.9" y2="355.6" width="0.1524" layer="91"/>
<label x="88.9" y="355.6" size="1.27" layer="95" xref="yes"/>
</segment>
</net>
<net name="V_1" class="0">
<segment>
<pinref part="U27" gate="A" pin="VOUTA"/>
<wire x1="83.82" y1="474.98" x2="93.98" y2="474.98" width="0.1524" layer="91"/>
<label x="93.98" y="474.98" size="1.27" layer="95" xref="yes"/>
</segment>
<segment>
<wire x1="167.64" y1="467.36" x2="165.1" y2="467.36" width="0.1524" layer="91"/>
<pinref part="U28" gate="A" pin="+IN"/>
<label x="165.1" y="467.36" size="1.778" layer="95" rot="R180" xref="yes"/>
</segment>
</net>
<net name="V_2" class="0">
<segment>
<pinref part="U27" gate="A" pin="VOUTB"/>
<wire x1="83.82" y1="472.44" x2="93.98" y2="472.44" width="0.1524" layer="91"/>
<label x="93.98" y="472.44" size="1.27" layer="95" xref="yes"/>
</segment>
<segment>
<wire x1="167.64" y1="431.8" x2="162.56" y2="431.8" width="0.1524" layer="91"/>
<pinref part="U29" gate="A" pin="+IN"/>
<label x="162.56" y="431.8" size="1.778" layer="95" rot="R180" xref="yes"/>
</segment>
</net>
<net name="V_3" class="0">
<segment>
<pinref part="U27" gate="A" pin="VOUTC"/>
<wire x1="83.82" y1="469.9" x2="93.98" y2="469.9" width="0.1524" layer="91"/>
<label x="93.98" y="469.9" size="1.27" layer="95" xref="yes"/>
</segment>
<segment>
<wire x1="167.64" y1="393.7" x2="162.56" y2="393.7" width="0.1524" layer="91"/>
<pinref part="U30" gate="A" pin="+IN"/>
<label x="162.56" y="393.7" size="1.778" layer="95" rot="R180" xref="yes"/>
</segment>
</net>
<net name="V_4" class="0">
<segment>
<pinref part="U27" gate="A" pin="VOUTD"/>
<wire x1="83.82" y1="467.36" x2="93.98" y2="467.36" width="0.1524" layer="91"/>
<label x="93.98" y="467.36" size="1.27" layer="95" xref="yes"/>
</segment>
<segment>
<wire x1="167.64" y1="355.6" x2="162.56" y2="355.6" width="0.1524" layer="91"/>
<pinref part="U31" gate="A" pin="+IN"/>
<label x="162.56" y="355.6" size="1.778" layer="95" rot="R180" xref="yes"/>
</segment>
</net>
<net name="V_5" class="0">
<segment>
<pinref part="U32" gate="A" pin="VOUTA"/>
<wire x1="83.82" y1="419.1" x2="93.98" y2="419.1" width="0.1524" layer="91"/>
<label x="93.98" y="419.1" size="1.27" layer="95" xref="yes"/>
</segment>
<segment>
<wire x1="167.64" y1="317.5" x2="165.1" y2="317.5" width="0.1524" layer="91"/>
<pinref part="U33" gate="A" pin="+IN"/>
<label x="165.1" y="317.5" size="1.778" layer="95" rot="R180" xref="yes"/>
</segment>
</net>
<net name="V_6" class="0">
<segment>
<pinref part="U32" gate="A" pin="VOUTB"/>
<wire x1="83.82" y1="416.56" x2="93.98" y2="416.56" width="0.1524" layer="91"/>
<label x="93.98" y="416.56" size="1.27" layer="95" xref="yes"/>
</segment>
<segment>
<wire x1="167.64" y1="279.4" x2="162.56" y2="279.4" width="0.1524" layer="91"/>
<pinref part="U34" gate="A" pin="+IN"/>
<label x="162.56" y="279.4" size="1.778" layer="95" rot="R180" xref="yes"/>
</segment>
</net>
<net name="V_7" class="0">
<segment>
<pinref part="U32" gate="A" pin="VOUTC"/>
<wire x1="83.82" y1="414.02" x2="93.98" y2="414.02" width="0.1524" layer="91"/>
<label x="93.98" y="414.02" size="1.27" layer="95" xref="yes"/>
</segment>
<segment>
<wire x1="167.64" y1="241.3" x2="162.56" y2="241.3" width="0.1524" layer="91"/>
<pinref part="U35" gate="A" pin="+IN"/>
<label x="162.56" y="241.3" size="1.778" layer="95" rot="R180" xref="yes"/>
</segment>
</net>
<net name="V_8" class="0">
<segment>
<pinref part="U32" gate="A" pin="VOUTD"/>
<wire x1="83.82" y1="411.48" x2="93.98" y2="411.48" width="0.1524" layer="91"/>
<label x="93.98" y="411.48" size="1.27" layer="95" xref="yes"/>
</segment>
<segment>
<wire x1="167.64" y1="203.2" x2="162.56" y2="203.2" width="0.1524" layer="91"/>
<pinref part="U36" gate="A" pin="+IN"/>
<label x="162.56" y="203.2" size="1.778" layer="95" rot="R180" xref="yes"/>
</segment>
</net>
<net name="N$60" class="0">
<segment>
<pinref part="R98" gate="G$1" pin="2"/>
<wire x1="317.5" y1="449.58" x2="320.04" y2="449.58" width="0.1524" layer="91"/>
<wire x1="320.04" y1="449.58" x2="320.04" y2="454.66" width="0.1524" layer="91"/>
<pinref part="U38" gate="A" pin="IN_A-"/>
<wire x1="320.04" y1="454.66" x2="325.12" y2="454.66" width="0.1524" layer="91"/>
<pinref part="R97" gate="G$1" pin="2"/>
<wire x1="317.5" y1="454.66" x2="320.04" y2="454.66" width="0.1524" layer="91"/>
<junction x="320.04" y="454.66"/>
<wire x1="320.04" y1="454.66" x2="320.04" y2="472.44" width="0.1524" layer="91"/>
<pinref part="R99" gate="G$1" pin="1"/>
<wire x1="320.04" y1="472.44" x2="330.2" y2="472.44" width="0.1524" layer="91"/>
<pinref part="C81" gate="G$1" pin="2"/>
<wire x1="330.2" y1="480.06" x2="320.04" y2="480.06" width="0.1524" layer="91"/>
<wire x1="320.04" y1="480.06" x2="320.04" y2="472.44" width="0.1524" layer="91"/>
<junction x="320.04" y="472.44"/>
</segment>
</net>
<net name="N$61" class="0">
<segment>
<pinref part="R100" gate="G$1" pin="1"/>
<wire x1="307.34" y1="398.78" x2="299.72" y2="398.78" width="0.1524" layer="91"/>
<pinref part="U41" gate="A" pin="VO"/>
</segment>
</net>
<net name="N$62" class="0">
<segment>
<pinref part="R101" gate="G$1" pin="2"/>
<wire x1="317.5" y1="393.7" x2="320.04" y2="393.7" width="0.1524" layer="91"/>
<wire x1="320.04" y1="393.7" x2="320.04" y2="398.78" width="0.1524" layer="91"/>
<wire x1="320.04" y1="398.78" x2="325.12" y2="398.78" width="0.1524" layer="91"/>
<pinref part="R100" gate="G$1" pin="2"/>
<wire x1="317.5" y1="398.78" x2="320.04" y2="398.78" width="0.1524" layer="91"/>
<junction x="320.04" y="398.78"/>
<wire x1="320.04" y1="398.78" x2="320.04" y2="416.56" width="0.1524" layer="91"/>
<pinref part="R102" gate="G$1" pin="1"/>
<wire x1="320.04" y1="416.56" x2="330.2" y2="416.56" width="0.1524" layer="91"/>
<pinref part="U38" gate="B" pin="IN_B-"/>
<pinref part="C78" gate="G$1" pin="2"/>
<wire x1="330.2" y1="424.18" x2="320.04" y2="424.18" width="0.1524" layer="91"/>
<wire x1="320.04" y1="424.18" x2="320.04" y2="416.56" width="0.1524" layer="91"/>
<junction x="320.04" y="416.56"/>
</segment>
</net>
<net name="N$63" class="0">
<segment>
<pinref part="R103" gate="G$1" pin="1"/>
<wire x1="307.34" y1="340.36" x2="299.72" y2="340.36" width="0.1524" layer="91"/>
<pinref part="U40" gate="A" pin="VO"/>
</segment>
</net>
<net name="N$64" class="0">
<segment>
<pinref part="R104" gate="G$1" pin="2"/>
<wire x1="317.5" y1="335.28" x2="320.04" y2="335.28" width="0.1524" layer="91"/>
<wire x1="320.04" y1="335.28" x2="320.04" y2="340.36" width="0.1524" layer="91"/>
<wire x1="320.04" y1="340.36" x2="325.12" y2="340.36" width="0.1524" layer="91"/>
<pinref part="R103" gate="G$1" pin="2"/>
<wire x1="317.5" y1="340.36" x2="320.04" y2="340.36" width="0.1524" layer="91"/>
<junction x="320.04" y="340.36"/>
<wire x1="320.04" y1="340.36" x2="320.04" y2="358.14" width="0.1524" layer="91"/>
<pinref part="R105" gate="G$1" pin="1"/>
<wire x1="320.04" y1="358.14" x2="330.2" y2="358.14" width="0.1524" layer="91"/>
<pinref part="U38" gate="C" pin="IN_C-"/>
<pinref part="C80" gate="G$1" pin="2"/>
<wire x1="330.2" y1="365.76" x2="320.04" y2="365.76" width="0.1524" layer="91"/>
<wire x1="320.04" y1="365.76" x2="320.04" y2="358.14" width="0.1524" layer="91"/>
<junction x="320.04" y="358.14"/>
</segment>
</net>
<net name="N$65" class="0">
<segment>
<pinref part="R106" gate="G$1" pin="1"/>
<wire x1="307.34" y1="279.4" x2="299.72" y2="279.4" width="0.1524" layer="91"/>
<pinref part="U42" gate="A" pin="VO"/>
</segment>
</net>
<net name="N$66" class="0">
<segment>
<pinref part="R107" gate="G$1" pin="2"/>
<wire x1="317.5" y1="274.32" x2="320.04" y2="274.32" width="0.1524" layer="91"/>
<wire x1="320.04" y1="274.32" x2="320.04" y2="279.4" width="0.1524" layer="91"/>
<wire x1="320.04" y1="279.4" x2="325.12" y2="279.4" width="0.1524" layer="91"/>
<pinref part="R106" gate="G$1" pin="2"/>
<wire x1="317.5" y1="279.4" x2="320.04" y2="279.4" width="0.1524" layer="91"/>
<junction x="320.04" y="279.4"/>
<wire x1="320.04" y1="279.4" x2="320.04" y2="297.18" width="0.1524" layer="91"/>
<pinref part="R108" gate="G$1" pin="1"/>
<wire x1="320.04" y1="297.18" x2="330.2" y2="297.18" width="0.1524" layer="91"/>
<pinref part="U38" gate="D" pin="IN_D-"/>
<wire x1="320.04" y1="297.18" x2="320.04" y2="304.8" width="0.1524" layer="91"/>
<junction x="320.04" y="297.18"/>
<pinref part="C79" gate="G$1" pin="2"/>
<wire x1="320.04" y1="304.8" x2="330.2" y2="304.8" width="0.1524" layer="91"/>
</segment>
</net>
<net name="I_A_3" class="0">
<segment>
<pinref part="R99" gate="G$1" pin="2"/>
<wire x1="340.36" y1="472.44" x2="350.52" y2="472.44" width="0.1524" layer="91"/>
<wire x1="350.52" y1="472.44" x2="350.52" y2="452.12" width="0.1524" layer="91"/>
<pinref part="U38" gate="A" pin="OUT_A"/>
<wire x1="350.52" y1="452.12" x2="345.44" y2="452.12" width="0.1524" layer="91"/>
<pinref part="C81" gate="G$1" pin="1"/>
<wire x1="337.82" y1="480.06" x2="350.52" y2="480.06" width="0.1524" layer="91"/>
<wire x1="350.52" y1="480.06" x2="350.52" y2="472.44" width="0.1524" layer="91"/>
<junction x="350.52" y="472.44"/>
<pinref part="R109" gate="G$1" pin="1"/>
<wire x1="355.6" y1="452.12" x2="350.52" y2="452.12" width="0.1524" layer="91"/>
<junction x="350.52" y="452.12"/>
</segment>
</net>
<net name="I_C_3" class="0">
<segment>
<pinref part="R105" gate="G$1" pin="2"/>
<wire x1="340.36" y1="358.14" x2="350.52" y2="358.14" width="0.1524" layer="91"/>
<wire x1="350.52" y1="358.14" x2="350.52" y2="337.82" width="0.1524" layer="91"/>
<wire x1="350.52" y1="337.82" x2="345.44" y2="337.82" width="0.1524" layer="91"/>
<pinref part="U38" gate="C" pin="OUT_C"/>
<pinref part="C80" gate="G$1" pin="1"/>
<wire x1="337.82" y1="365.76" x2="350.52" y2="365.76" width="0.1524" layer="91"/>
<wire x1="350.52" y1="365.76" x2="350.52" y2="358.14" width="0.1524" layer="91"/>
<junction x="350.52" y="358.14"/>
<pinref part="R110" gate="G$1" pin="1"/>
<wire x1="355.6" y1="337.82" x2="350.52" y2="337.82" width="0.1524" layer="91"/>
<junction x="350.52" y="337.82"/>
</segment>
</net>
<net name="I_B_3" class="0">
<segment>
<pinref part="R102" gate="G$1" pin="2"/>
<wire x1="340.36" y1="416.56" x2="350.52" y2="416.56" width="0.1524" layer="91"/>
<wire x1="350.52" y1="416.56" x2="350.52" y2="396.24" width="0.1524" layer="91"/>
<wire x1="350.52" y1="396.24" x2="345.44" y2="396.24" width="0.1524" layer="91"/>
<pinref part="U38" gate="B" pin="OUT_B"/>
<pinref part="C78" gate="G$1" pin="1"/>
<wire x1="337.82" y1="424.18" x2="350.52" y2="424.18" width="0.1524" layer="91"/>
<wire x1="350.52" y1="424.18" x2="350.52" y2="416.56" width="0.1524" layer="91"/>
<junction x="350.52" y="416.56"/>
<pinref part="R111" gate="G$1" pin="1"/>
<wire x1="355.6" y1="396.24" x2="350.52" y2="396.24" width="0.1524" layer="91"/>
<junction x="350.52" y="396.24"/>
</segment>
</net>
<net name="I_D_3" class="0">
<segment>
<pinref part="R108" gate="G$1" pin="2"/>
<wire x1="340.36" y1="297.18" x2="350.52" y2="297.18" width="0.1524" layer="91"/>
<wire x1="350.52" y1="297.18" x2="350.52" y2="276.86" width="0.1524" layer="91"/>
<wire x1="350.52" y1="276.86" x2="345.44" y2="276.86" width="0.1524" layer="91"/>
<pinref part="U38" gate="D" pin="OUT_D"/>
<pinref part="C79" gate="G$1" pin="1"/>
<wire x1="337.82" y1="304.8" x2="350.52" y2="304.8" width="0.1524" layer="91"/>
<wire x1="350.52" y1="304.8" x2="350.52" y2="297.18" width="0.1524" layer="91"/>
<junction x="350.52" y="297.18"/>
<pinref part="R112" gate="G$1" pin="1"/>
<wire x1="355.6" y1="276.86" x2="350.52" y2="276.86" width="0.1524" layer="91"/>
<junction x="350.52" y="276.86"/>
</segment>
</net>
<net name="N$67" class="0">
<segment>
<pinref part="U39" gate="A" pin="RGA"/>
<wire x1="269.24" y1="457.2" x2="266.7" y2="457.2" width="0.1524" layer="91"/>
<wire x1="266.7" y1="457.2" x2="266.7" y2="459.74" width="0.1524" layer="91"/>
<pinref part="R113" gate="G$1" pin="2"/>
<wire x1="266.7" y1="459.74" x2="261.62" y2="459.74" width="0.1524" layer="91"/>
</segment>
</net>
<net name="N$68" class="0">
<segment>
<pinref part="R113" gate="G$1" pin="1"/>
<wire x1="261.62" y1="449.58" x2="266.7" y2="449.58" width="0.1524" layer="91"/>
<wire x1="266.7" y1="449.58" x2="266.7" y2="452.12" width="0.1524" layer="91"/>
<pinref part="U39" gate="A" pin="RGB"/>
<wire x1="266.7" y1="452.12" x2="269.24" y2="452.12" width="0.1524" layer="91"/>
</segment>
</net>
<net name="N$69" class="0">
<segment>
<pinref part="U40" gate="A" pin="RGA"/>
<wire x1="269.24" y1="342.9" x2="266.7" y2="342.9" width="0.1524" layer="91"/>
<wire x1="266.7" y1="342.9" x2="266.7" y2="345.44" width="0.1524" layer="91"/>
<pinref part="R115" gate="G$1" pin="2"/>
<wire x1="266.7" y1="345.44" x2="261.62" y2="345.44" width="0.1524" layer="91"/>
</segment>
</net>
<net name="N$70" class="0">
<segment>
<pinref part="R115" gate="G$1" pin="1"/>
<wire x1="261.62" y1="335.28" x2="266.7" y2="335.28" width="0.1524" layer="91"/>
<wire x1="266.7" y1="335.28" x2="266.7" y2="337.82" width="0.1524" layer="91"/>
<pinref part="U40" gate="A" pin="RGB"/>
<wire x1="266.7" y1="337.82" x2="269.24" y2="337.82" width="0.1524" layer="91"/>
</segment>
</net>
<net name="N$71" class="0">
<segment>
<pinref part="U41" gate="A" pin="RGA"/>
<wire x1="269.24" y1="401.32" x2="266.7" y2="401.32" width="0.1524" layer="91"/>
<wire x1="266.7" y1="401.32" x2="266.7" y2="403.86" width="0.1524" layer="91"/>
<pinref part="R117" gate="G$1" pin="2"/>
<wire x1="266.7" y1="403.86" x2="261.62" y2="403.86" width="0.1524" layer="91"/>
</segment>
</net>
<net name="N$72" class="0">
<segment>
<pinref part="R117" gate="G$1" pin="1"/>
<wire x1="261.62" y1="393.7" x2="266.7" y2="393.7" width="0.1524" layer="91"/>
<wire x1="266.7" y1="393.7" x2="266.7" y2="396.24" width="0.1524" layer="91"/>
<pinref part="U41" gate="A" pin="RGB"/>
<wire x1="266.7" y1="396.24" x2="269.24" y2="396.24" width="0.1524" layer="91"/>
</segment>
</net>
<net name="N$73" class="0">
<segment>
<pinref part="U42" gate="A" pin="RGA"/>
<wire x1="269.24" y1="281.94" x2="266.7" y2="281.94" width="0.1524" layer="91"/>
<wire x1="266.7" y1="281.94" x2="266.7" y2="284.48" width="0.1524" layer="91"/>
<pinref part="R119" gate="G$1" pin="2"/>
<wire x1="266.7" y1="284.48" x2="261.62" y2="284.48" width="0.1524" layer="91"/>
</segment>
</net>
<net name="N$74" class="0">
<segment>
<pinref part="R119" gate="G$1" pin="1"/>
<wire x1="261.62" y1="274.32" x2="266.7" y2="274.32" width="0.1524" layer="91"/>
<wire x1="266.7" y1="274.32" x2="266.7" y2="276.86" width="0.1524" layer="91"/>
<pinref part="U42" gate="A" pin="RGB"/>
<wire x1="266.7" y1="276.86" x2="269.24" y2="276.86" width="0.1524" layer="91"/>
</segment>
</net>
<net name="N$75" class="0">
<segment>
<pinref part="U39" gate="A" pin="VO"/>
<pinref part="R97" gate="G$1" pin="1"/>
<wire x1="299.72" y1="454.66" x2="307.34" y2="454.66" width="0.1524" layer="91"/>
</segment>
</net>
<net name="N$76" class="0">
<segment>
<pinref part="R122" gate="G$1" pin="2"/>
<wire x1="317.5" y1="215.9" x2="320.04" y2="215.9" width="0.1524" layer="91"/>
<wire x1="320.04" y1="215.9" x2="320.04" y2="220.98" width="0.1524" layer="91"/>
<pinref part="U43" gate="A" pin="IN_A-"/>
<wire x1="320.04" y1="220.98" x2="325.12" y2="220.98" width="0.1524" layer="91"/>
<pinref part="R121" gate="G$1" pin="2"/>
<wire x1="317.5" y1="220.98" x2="320.04" y2="220.98" width="0.1524" layer="91"/>
<junction x="320.04" y="220.98"/>
<wire x1="320.04" y1="220.98" x2="320.04" y2="238.76" width="0.1524" layer="91"/>
<pinref part="R123" gate="G$1" pin="1"/>
<wire x1="320.04" y1="238.76" x2="330.2" y2="238.76" width="0.1524" layer="91"/>
<pinref part="C99" gate="G$1" pin="2"/>
<wire x1="330.2" y1="246.38" x2="320.04" y2="246.38" width="0.1524" layer="91"/>
<wire x1="320.04" y1="246.38" x2="320.04" y2="238.76" width="0.1524" layer="91"/>
<junction x="320.04" y="238.76"/>
</segment>
</net>
<net name="N$77" class="0">
<segment>
<pinref part="R124" gate="G$1" pin="1"/>
<wire x1="307.34" y1="165.1" x2="299.72" y2="165.1" width="0.1524" layer="91"/>
<pinref part="U46" gate="A" pin="VO"/>
</segment>
</net>
<net name="N$78" class="0">
<segment>
<pinref part="R125" gate="G$1" pin="2"/>
<wire x1="317.5" y1="160.02" x2="320.04" y2="160.02" width="0.1524" layer="91"/>
<wire x1="320.04" y1="160.02" x2="320.04" y2="165.1" width="0.1524" layer="91"/>
<wire x1="320.04" y1="165.1" x2="325.12" y2="165.1" width="0.1524" layer="91"/>
<pinref part="R124" gate="G$1" pin="2"/>
<wire x1="317.5" y1="165.1" x2="320.04" y2="165.1" width="0.1524" layer="91"/>
<junction x="320.04" y="165.1"/>
<wire x1="320.04" y1="165.1" x2="320.04" y2="182.88" width="0.1524" layer="91"/>
<pinref part="R126" gate="G$1" pin="1"/>
<wire x1="320.04" y1="182.88" x2="330.2" y2="182.88" width="0.1524" layer="91"/>
<pinref part="U43" gate="B" pin="IN_B-"/>
<pinref part="C96" gate="G$1" pin="2"/>
<wire x1="330.2" y1="190.5" x2="320.04" y2="190.5" width="0.1524" layer="91"/>
<wire x1="320.04" y1="190.5" x2="320.04" y2="182.88" width="0.1524" layer="91"/>
<junction x="320.04" y="182.88"/>
</segment>
</net>
<net name="N$79" class="0">
<segment>
<pinref part="R127" gate="G$1" pin="1"/>
<wire x1="307.34" y1="106.68" x2="299.72" y2="106.68" width="0.1524" layer="91"/>
<pinref part="U45" gate="A" pin="VO"/>
</segment>
</net>
<net name="N$80" class="0">
<segment>
<pinref part="R128" gate="G$1" pin="2"/>
<wire x1="317.5" y1="101.6" x2="320.04" y2="101.6" width="0.1524" layer="91"/>
<wire x1="320.04" y1="101.6" x2="320.04" y2="106.68" width="0.1524" layer="91"/>
<wire x1="320.04" y1="106.68" x2="325.12" y2="106.68" width="0.1524" layer="91"/>
<pinref part="R127" gate="G$1" pin="2"/>
<wire x1="317.5" y1="106.68" x2="320.04" y2="106.68" width="0.1524" layer="91"/>
<junction x="320.04" y="106.68"/>
<wire x1="320.04" y1="106.68" x2="320.04" y2="124.46" width="0.1524" layer="91"/>
<pinref part="R129" gate="G$1" pin="1"/>
<wire x1="320.04" y1="124.46" x2="330.2" y2="124.46" width="0.1524" layer="91"/>
<pinref part="U43" gate="C" pin="IN_C-"/>
<pinref part="C98" gate="G$1" pin="2"/>
<wire x1="330.2" y1="132.08" x2="320.04" y2="132.08" width="0.1524" layer="91"/>
<wire x1="320.04" y1="132.08" x2="320.04" y2="124.46" width="0.1524" layer="91"/>
<junction x="320.04" y="124.46"/>
</segment>
</net>
<net name="N$81" class="0">
<segment>
<pinref part="R130" gate="G$1" pin="1"/>
<wire x1="307.34" y1="45.72" x2="299.72" y2="45.72" width="0.1524" layer="91"/>
<pinref part="U47" gate="A" pin="VO"/>
</segment>
</net>
<net name="N$82" class="0">
<segment>
<pinref part="R131" gate="G$1" pin="2"/>
<wire x1="317.5" y1="40.64" x2="320.04" y2="40.64" width="0.1524" layer="91"/>
<wire x1="320.04" y1="40.64" x2="320.04" y2="45.72" width="0.1524" layer="91"/>
<wire x1="320.04" y1="45.72" x2="325.12" y2="45.72" width="0.1524" layer="91"/>
<pinref part="R130" gate="G$1" pin="2"/>
<wire x1="317.5" y1="45.72" x2="320.04" y2="45.72" width="0.1524" layer="91"/>
<junction x="320.04" y="45.72"/>
<wire x1="320.04" y1="45.72" x2="320.04" y2="63.5" width="0.1524" layer="91"/>
<pinref part="R132" gate="G$1" pin="1"/>
<wire x1="320.04" y1="63.5" x2="330.2" y2="63.5" width="0.1524" layer="91"/>
<pinref part="U43" gate="D" pin="IN_D-"/>
<wire x1="320.04" y1="63.5" x2="320.04" y2="71.12" width="0.1524" layer="91"/>
<junction x="320.04" y="63.5"/>
<pinref part="C97" gate="G$1" pin="2"/>
<wire x1="320.04" y1="71.12" x2="330.2" y2="71.12" width="0.1524" layer="91"/>
</segment>
</net>
<net name="I_A_4" class="0">
<segment>
<pinref part="R123" gate="G$1" pin="2"/>
<wire x1="340.36" y1="238.76" x2="350.52" y2="238.76" width="0.1524" layer="91"/>
<wire x1="350.52" y1="238.76" x2="350.52" y2="218.44" width="0.1524" layer="91"/>
<pinref part="U43" gate="A" pin="OUT_A"/>
<wire x1="350.52" y1="218.44" x2="345.44" y2="218.44" width="0.1524" layer="91"/>
<pinref part="C99" gate="G$1" pin="1"/>
<wire x1="337.82" y1="246.38" x2="350.52" y2="246.38" width="0.1524" layer="91"/>
<wire x1="350.52" y1="246.38" x2="350.52" y2="238.76" width="0.1524" layer="91"/>
<junction x="350.52" y="238.76"/>
<pinref part="R133" gate="G$1" pin="1"/>
<wire x1="355.6" y1="218.44" x2="350.52" y2="218.44" width="0.1524" layer="91"/>
<junction x="350.52" y="218.44"/>
</segment>
</net>
<net name="I_C_4" class="0">
<segment>
<pinref part="R129" gate="G$1" pin="2"/>
<wire x1="340.36" y1="124.46" x2="350.52" y2="124.46" width="0.1524" layer="91"/>
<wire x1="350.52" y1="124.46" x2="350.52" y2="104.14" width="0.1524" layer="91"/>
<wire x1="350.52" y1="104.14" x2="345.44" y2="104.14" width="0.1524" layer="91"/>
<pinref part="U43" gate="C" pin="OUT_C"/>
<pinref part="C98" gate="G$1" pin="1"/>
<wire x1="337.82" y1="132.08" x2="350.52" y2="132.08" width="0.1524" layer="91"/>
<wire x1="350.52" y1="132.08" x2="350.52" y2="124.46" width="0.1524" layer="91"/>
<junction x="350.52" y="124.46"/>
<pinref part="R134" gate="G$1" pin="1"/>
<wire x1="355.6" y1="104.14" x2="350.52" y2="104.14" width="0.1524" layer="91"/>
<junction x="350.52" y="104.14"/>
</segment>
</net>
<net name="I_B_4" class="0">
<segment>
<pinref part="R126" gate="G$1" pin="2"/>
<wire x1="340.36" y1="182.88" x2="350.52" y2="182.88" width="0.1524" layer="91"/>
<wire x1="350.52" y1="182.88" x2="350.52" y2="162.56" width="0.1524" layer="91"/>
<wire x1="350.52" y1="162.56" x2="345.44" y2="162.56" width="0.1524" layer="91"/>
<pinref part="U43" gate="B" pin="OUT_B"/>
<pinref part="C96" gate="G$1" pin="1"/>
<wire x1="337.82" y1="190.5" x2="350.52" y2="190.5" width="0.1524" layer="91"/>
<wire x1="350.52" y1="190.5" x2="350.52" y2="182.88" width="0.1524" layer="91"/>
<junction x="350.52" y="182.88"/>
<pinref part="R135" gate="G$1" pin="1"/>
<wire x1="355.6" y1="162.56" x2="350.52" y2="162.56" width="0.1524" layer="91"/>
<junction x="350.52" y="162.56"/>
</segment>
</net>
<net name="I_D_4" class="0">
<segment>
<pinref part="R132" gate="G$1" pin="2"/>
<wire x1="340.36" y1="63.5" x2="350.52" y2="63.5" width="0.1524" layer="91"/>
<wire x1="350.52" y1="63.5" x2="350.52" y2="43.18" width="0.1524" layer="91"/>
<wire x1="350.52" y1="43.18" x2="345.44" y2="43.18" width="0.1524" layer="91"/>
<pinref part="U43" gate="D" pin="OUT_D"/>
<pinref part="C97" gate="G$1" pin="1"/>
<wire x1="337.82" y1="71.12" x2="350.52" y2="71.12" width="0.1524" layer="91"/>
<wire x1="350.52" y1="71.12" x2="350.52" y2="63.5" width="0.1524" layer="91"/>
<junction x="350.52" y="63.5"/>
<pinref part="R136" gate="G$1" pin="1"/>
<wire x1="355.6" y1="43.18" x2="350.52" y2="43.18" width="0.1524" layer="91"/>
<junction x="350.52" y="43.18"/>
</segment>
</net>
<net name="N$83" class="0">
<segment>
<pinref part="U44" gate="A" pin="RGA"/>
<wire x1="269.24" y1="223.52" x2="266.7" y2="223.52" width="0.1524" layer="91"/>
<wire x1="266.7" y1="223.52" x2="266.7" y2="226.06" width="0.1524" layer="91"/>
<pinref part="R137" gate="G$1" pin="2"/>
<wire x1="266.7" y1="226.06" x2="261.62" y2="226.06" width="0.1524" layer="91"/>
</segment>
</net>
<net name="N$84" class="0">
<segment>
<pinref part="R137" gate="G$1" pin="1"/>
<wire x1="261.62" y1="215.9" x2="266.7" y2="215.9" width="0.1524" layer="91"/>
<wire x1="266.7" y1="215.9" x2="266.7" y2="218.44" width="0.1524" layer="91"/>
<pinref part="U44" gate="A" pin="RGB"/>
<wire x1="266.7" y1="218.44" x2="269.24" y2="218.44" width="0.1524" layer="91"/>
</segment>
</net>
<net name="N$85" class="0">
<segment>
<pinref part="U45" gate="A" pin="RGA"/>
<wire x1="269.24" y1="109.22" x2="266.7" y2="109.22" width="0.1524" layer="91"/>
<wire x1="266.7" y1="109.22" x2="266.7" y2="111.76" width="0.1524" layer="91"/>
<pinref part="R139" gate="G$1" pin="2"/>
<wire x1="266.7" y1="111.76" x2="261.62" y2="111.76" width="0.1524" layer="91"/>
</segment>
</net>
<net name="N$86" class="0">
<segment>
<pinref part="R139" gate="G$1" pin="1"/>
<wire x1="261.62" y1="101.6" x2="266.7" y2="101.6" width="0.1524" layer="91"/>
<wire x1="266.7" y1="101.6" x2="266.7" y2="104.14" width="0.1524" layer="91"/>
<pinref part="U45" gate="A" pin="RGB"/>
<wire x1="266.7" y1="104.14" x2="269.24" y2="104.14" width="0.1524" layer="91"/>
</segment>
</net>
<net name="N$87" class="0">
<segment>
<pinref part="U46" gate="A" pin="RGA"/>
<wire x1="269.24" y1="167.64" x2="266.7" y2="167.64" width="0.1524" layer="91"/>
<wire x1="266.7" y1="167.64" x2="266.7" y2="170.18" width="0.1524" layer="91"/>
<pinref part="R141" gate="G$1" pin="2"/>
<wire x1="266.7" y1="170.18" x2="261.62" y2="170.18" width="0.1524" layer="91"/>
</segment>
</net>
<net name="N$88" class="0">
<segment>
<pinref part="R141" gate="G$1" pin="1"/>
<wire x1="261.62" y1="160.02" x2="266.7" y2="160.02" width="0.1524" layer="91"/>
<wire x1="266.7" y1="160.02" x2="266.7" y2="162.56" width="0.1524" layer="91"/>
<pinref part="U46" gate="A" pin="RGB"/>
<wire x1="266.7" y1="162.56" x2="269.24" y2="162.56" width="0.1524" layer="91"/>
</segment>
</net>
<net name="N$89" class="0">
<segment>
<pinref part="U47" gate="A" pin="RGA"/>
<wire x1="269.24" y1="48.26" x2="266.7" y2="48.26" width="0.1524" layer="91"/>
<wire x1="266.7" y1="48.26" x2="266.7" y2="50.8" width="0.1524" layer="91"/>
<pinref part="R143" gate="G$1" pin="2"/>
<wire x1="266.7" y1="50.8" x2="261.62" y2="50.8" width="0.1524" layer="91"/>
</segment>
</net>
<net name="N$90" class="0">
<segment>
<pinref part="R143" gate="G$1" pin="1"/>
<wire x1="261.62" y1="40.64" x2="266.7" y2="40.64" width="0.1524" layer="91"/>
<wire x1="266.7" y1="40.64" x2="266.7" y2="43.18" width="0.1524" layer="91"/>
<pinref part="U47" gate="A" pin="RGB"/>
<wire x1="266.7" y1="43.18" x2="269.24" y2="43.18" width="0.1524" layer="91"/>
</segment>
</net>
<net name="N$91" class="0">
<segment>
<pinref part="U44" gate="A" pin="VO"/>
<pinref part="R121" gate="G$1" pin="1"/>
<wire x1="299.72" y1="220.98" x2="307.34" y2="220.98" width="0.1524" layer="91"/>
</segment>
</net>
<net name="RDY1" class="0">
<segment>
<pinref part="R2" gate="G$1" pin="1"/>
<wire x1="27.94" y1="480.06" x2="27.94" y2="469.9" width="0.1524" layer="91"/>
<pinref part="U27" gate="A" pin="RDY/*BSY"/>
<wire x1="27.94" y1="469.9" x2="48.26" y2="469.9" width="0.1524" layer="91"/>
<label x="43.18" y="469.9" size="1.778" layer="95"/>
</segment>
</net>
<net name="LOO_1" class="0">
<segment>
<pinref part="U$4" gate="G$1" pin="D1"/>
<wire x1="500.38" y1="487.68" x2="505.46" y2="487.68" width="0.1524" layer="91"/>
<label x="505.46" y="487.68" size="1.27" layer="95" xref="yes"/>
</segment>
<segment>
<pinref part="JP5" gate="A" pin="1"/>
<wire x1="467.36" y1="403.86" x2="459.74" y2="403.86" width="0.1524" layer="91"/>
<label x="459.74" y="403.86" size="1.27" layer="95" rot="R180" xref="yes"/>
</segment>
</net>
<net name="LOO_2" class="0">
<segment>
<pinref part="U$4" gate="G$1" pin="D2"/>
<wire x1="500.38" y1="482.6" x2="505.46" y2="482.6" width="0.1524" layer="91"/>
<label x="505.46" y="482.6" size="1.27" layer="95" xref="yes"/>
</segment>
<segment>
<pinref part="JP5" gate="A" pin="3"/>
<wire x1="467.36" y1="401.32" x2="459.74" y2="401.32" width="0.1524" layer="91"/>
<label x="459.74" y="401.32" size="1.27" layer="95" rot="R180" xref="yes"/>
</segment>
</net>
<net name="LOO_3" class="0">
<segment>
<pinref part="U$4" gate="G$1" pin="D3"/>
<wire x1="500.38" y1="477.52" x2="505.46" y2="477.52" width="0.1524" layer="91"/>
<label x="505.46" y="477.52" size="1.27" layer="95" xref="yes"/>
</segment>
<segment>
<pinref part="JP5" gate="A" pin="5"/>
<wire x1="467.36" y1="398.78" x2="459.74" y2="398.78" width="0.1524" layer="91"/>
<label x="459.74" y="398.78" size="1.27" layer="95" rot="R180" xref="yes"/>
</segment>
</net>
<net name="LOO_4" class="0">
<segment>
<pinref part="U$4" gate="G$1" pin="D4"/>
<wire x1="500.38" y1="472.44" x2="505.46" y2="472.44" width="0.1524" layer="91"/>
<label x="505.46" y="472.44" size="1.27" layer="95" xref="yes"/>
</segment>
<segment>
<pinref part="JP5" gate="A" pin="7"/>
<wire x1="467.36" y1="396.24" x2="459.74" y2="396.24" width="0.1524" layer="91"/>
<label x="459.74" y="396.24" size="1.27" layer="95" rot="R180" xref="yes"/>
</segment>
</net>
<net name="LOO_5" class="0">
<segment>
<pinref part="U$5" gate="G$1" pin="D1"/>
<wire x1="500.38" y1="457.2" x2="505.46" y2="457.2" width="0.1524" layer="91"/>
<label x="505.46" y="457.2" size="1.27" layer="95" xref="yes"/>
</segment>
<segment>
<pinref part="JP5" gate="A" pin="2"/>
<wire x1="474.98" y1="403.86" x2="482.6" y2="403.86" width="0.1524" layer="91"/>
<label x="482.6" y="403.86" size="1.27" layer="95" xref="yes"/>
</segment>
</net>
<net name="LOO_6" class="0">
<segment>
<pinref part="U$5" gate="G$1" pin="D2"/>
<wire x1="500.38" y1="452.12" x2="505.46" y2="452.12" width="0.1524" layer="91"/>
<label x="505.46" y="452.12" size="1.27" layer="95" xref="yes"/>
</segment>
<segment>
<pinref part="JP5" gate="A" pin="4"/>
<wire x1="474.98" y1="401.32" x2="482.6" y2="401.32" width="0.1524" layer="91"/>
<label x="482.6" y="401.32" size="1.27" layer="95" xref="yes"/>
</segment>
</net>
<net name="LOO_7" class="0">
<segment>
<pinref part="U$5" gate="G$1" pin="D3"/>
<wire x1="500.38" y1="447.04" x2="505.46" y2="447.04" width="0.1524" layer="91"/>
<label x="505.46" y="447.04" size="1.27" layer="95" xref="yes"/>
</segment>
<segment>
<pinref part="JP5" gate="A" pin="6"/>
<wire x1="474.98" y1="398.78" x2="482.6" y2="398.78" width="0.1524" layer="91"/>
<label x="482.6" y="398.78" size="1.27" layer="95" xref="yes"/>
</segment>
</net>
<net name="LOO_8" class="0">
<segment>
<pinref part="U$5" gate="G$1" pin="D4"/>
<wire x1="500.38" y1="441.96" x2="505.46" y2="441.96" width="0.1524" layer="91"/>
<label x="505.46" y="441.96" size="1.27" layer="95" xref="yes"/>
</segment>
<segment>
<pinref part="JP5" gate="A" pin="8"/>
<wire x1="474.98" y1="396.24" x2="482.6" y2="396.24" width="0.1524" layer="91"/>
<label x="482.6" y="396.24" size="1.27" layer="95" xref="yes"/>
</segment>
</net>
<net name="DS" class="0">
<segment>
<pinref part="X3" gate="-1" pin="S"/>
<wire x1="35.56" y1="337.82" x2="40.64" y2="337.82" width="0.1524" layer="91"/>
<label x="40.64" y="337.82" size="1.27" layer="95" xref="yes"/>
</segment>
<segment>
<pinref part="U20" gate="U1" pin="SER"/>
<wire x1="424.18" y1="480.06" x2="421.64" y2="480.06" width="0.1524" layer="91"/>
<label x="421.64" y="480.06" size="1.27" layer="95" rot="R180" xref="yes"/>
</segment>
</net>
<net name="SH_CP" class="0">
<segment>
<pinref part="U20" gate="U1" pin="SCK"/>
<wire x1="424.18" y1="474.98" x2="419.1" y2="474.98" width="0.1524" layer="91"/>
<label x="419.1" y="474.98" size="1.27" layer="95" rot="R180" xref="yes"/>
</segment>
<segment>
<pinref part="X3" gate="-3" pin="S"/>
<wire x1="35.56" y1="342.9" x2="40.64" y2="342.9" width="0.1524" layer="91"/>
<label x="40.64" y="342.9" size="1.27" layer="95" xref="yes"/>
</segment>
<segment>
<pinref part="X1" gate="-3" pin="S"/>
<wire x1="58.42" y1="342.9" x2="63.5" y2="342.9" width="0.1524" layer="91"/>
<label x="63.5" y="342.9" size="1.27" layer="95" xref="yes"/>
</segment>
</net>
<net name="ST_CP" class="0">
<segment>
<pinref part="U20" gate="U1" pin="RCK"/>
<wire x1="424.18" y1="467.36" x2="419.1" y2="467.36" width="0.1524" layer="91"/>
<label x="419.1" y="467.36" size="1.27" layer="95" rot="R180" xref="yes"/>
</segment>
<segment>
<pinref part="X3" gate="-2" pin="S"/>
<wire x1="35.56" y1="340.36" x2="40.64" y2="340.36" width="0.1524" layer="91"/>
<label x="40.64" y="340.36" size="1.27" layer="95" xref="yes"/>
</segment>
<segment>
<pinref part="X1" gate="-2" pin="S"/>
<wire x1="58.42" y1="340.36" x2="63.5" y2="340.36" width="0.1524" layer="91"/>
<label x="63.5" y="340.36" size="1.27" layer="95" xref="yes"/>
</segment>
</net>
<net name="DS'" class="0">
<segment>
<pinref part="X1" gate="-1" pin="S"/>
<wire x1="58.42" y1="337.82" x2="63.5" y2="337.82" width="0.1524" layer="91"/>
<label x="63.5" y="337.82" size="1.27" layer="95" xref="yes"/>
</segment>
<segment>
<pinref part="U20" gate="U1" pin="QH*"/>
<wire x1="444.5" y1="457.2" x2="449.58" y2="457.2" width="0.1524" layer="91"/>
<label x="449.58" y="457.2" size="1.27" layer="95" xref="yes"/>
</segment>
</net>
</nets>
</sheet>
</sheets>
</schematic>
</drawing>
<compatibility>
<note version="8.2" severity="warning">
Since Version 8.2, EAGLE supports online libraries. The ids
of those online libraries will not be understood (or retained)
with this version.
</note>
<note version="8.3" severity="warning">
Since Version 8.3, EAGLE supports URNs for individual library
assets (packages, symbols, and devices). The URNs of those assets
will not be understood (or retained) with this version.
</note>
<note version="8.3" severity="warning">
Since Version 8.3, EAGLE supports the association of 3D packages
with devices in libraries, schematics, and board files. Those 3D
packages will not be understood (or retained) with this version.
</note>
</compatibility>
</eagle>
