# Supplementary material for: The multi-channel potentiostat: Development and evaluation of a scalable mini-potentiostat array for investigating electrochemical reaction mechanisms
Source: PLoS One. 2021 Sep 16;16(9):e0257167. doi: 10.1371/journal.pone.0257167 (PMC8445456; doi:10.1371/journal.pone.0257167)
Supplement: S1 File — (ZIP) [file pone.0257167.s001.zip › PCB design/stack/multi_channel_potentiostat_stack.brd]

<?xml version="1.0" encoding="utf-8"?>
<!DOCTYPE eagle SYSTEM "eagle.dtd">
<eagle version="9.6.2">
<drawing>
<settings>
<setting alwaysvectorfont="yes"/>
<setting verticaltext="up"/>
</settings>
<grid distance="0.1" unitdist="mm" unit="mm" style="lines" multiple="1" display="no" altdistance="5" altunitdist="mil" altunit="mil"/>
<layers>
<layer number="1" name="Top" color="4" fill="1" visible="yes" active="yes"/>
<layer number="2" name="Route2" color="16" fill="1" visible="no" active="no"/>
<layer number="3" name="Route3" color="17" fill="1" visible="no" active="no"/>
<layer number="4" name="Route4" color="18" fill="1" visible="no" active="no"/>
<layer number="5" name="Route5" color="19" fill="1" visible="no" active="no"/>
<layer number="6" name="Route6" color="25" fill="1" visible="no" active="no"/>
<layer number="7" name="Route7" color="26" fill="1" visible="no" active="no"/>
<layer number="8" name="Route8" color="27" fill="1" visible="no" active="no"/>
<layer number="9" name="Route9" color="28" fill="1" visible="no" active="no"/>
<layer number="10" name="Route10" color="29" fill="1" visible="no" active="no"/>
<layer number="11" name="Route11" color="30" fill="1" visible="no" active="no"/>
<layer number="12" name="Route12" color="20" fill="1" visible="no" active="no"/>
<layer number="13" name="Route13" color="21" fill="1" visible="no" active="no"/>
<layer number="14" name="Route14" color="22" fill="1" visible="no" active="no"/>
<layer number="15" name="Route15" color="23" fill="1" visible="no" active="no"/>
<layer number="16" name="Bottom" color="1" fill="1" visible="yes" active="yes"/>
<layer number="17" name="Pads" color="2" fill="1" visible="yes" active="yes"/>
<layer number="18" name="Vias" color="2" fill="1" visible="yes" active="yes"/>
<layer number="19" name="Unrouted" color="6" fill="1" visible="yes" active="yes"/>
<layer number="20" name="Dimension" color="24" fill="1" visible="yes" active="yes"/>
<layer number="21" name="tPlace" color="7" fill="1" visible="yes" active="yes"/>
<layer number="22" name="bPlace" color="7" fill="1" visible="yes" active="yes"/>
<layer number="23" name="tOrigins" color="15" fill="1" visible="yes" active="yes"/>
<layer number="24" name="bOrigins" color="15" fill="1" visible="yes" active="yes"/>
<layer number="25" name="tNames" color="7" fill="1" visible="yes" active="yes"/>
<layer number="26" name="bNames" color="7" fill="1" visible="no" active="yes"/>
<layer number="27" name="tValues" color="7" fill="1" visible="no" active="yes"/>
<layer number="28" name="bValues" color="7" fill="1" visible="no" active="yes"/>
<layer number="29" name="tStop" color="7" fill="3" visible="no" active="yes"/>
<layer number="30" name="bStop" color="7" fill="6" visible="no" active="yes"/>
<layer number="31" name="tCream" color="7" fill="4" visible="no" active="yes"/>
<layer number="32" name="bCream" color="7" fill="5" visible="no" active="yes"/>
<layer number="33" name="tFinish" color="6" fill="3" visible="no" active="yes"/>
<layer number="34" name="bFinish" color="6" fill="6" visible="no" active="yes"/>
<layer number="35" name="tGlue" color="7" fill="4" visible="no" active="yes"/>
<layer number="36" name="bGlue" color="7" fill="5" visible="no" active="yes"/>
<layer number="37" name="tTest" color="7" fill="1" visible="no" active="yes"/>
<layer number="38" name="bTest" color="7" fill="1" visible="no" active="yes"/>
<layer number="39" name="tKeepout" color="4" fill="11" visible="yes" active="yes"/>
<layer number="40" name="bKeepout" color="1" fill="11" visible="yes" active="yes"/>
<layer number="41" name="tRestrict" color="4" fill="10" visible="yes" active="yes"/>
<layer number="42" name="bRestrict" color="1" fill="10" visible="yes" active="yes"/>
<layer number="43" name="vRestrict" color="2" fill="10" visible="no" active="yes"/>
<layer number="44" name="Drills" color="7" fill="1" visible="no" active="yes"/>
<layer number="45" name="Holes" color="7" fill="1" visible="yes" active="yes"/>
<layer number="46" name="Milling" color="3" fill="1" visible="no" active="yes"/>
<layer number="47" name="Measures" color="7" fill="1" visible="no" active="yes"/>
<layer number="48" name="Document" color="7" fill="1" visible="no" active="yes"/>
<layer number="49" name="Reference" color="7" fill="1" visible="no" active="yes"/>
<layer number="50" name="dxf" color="7" fill="1" visible="no" active="no"/>
<layer number="51" name="tDocu" color="7" fill="1" visible="yes" active="yes"/>
<layer number="52" name="bDocu" color="7" fill="1" visible="yes" active="yes"/>
<layer number="53" name="tGND_GNDA" color="7" fill="9" visible="no" active="no"/>
<layer number="54" name="bGND_GNDA" color="1" fill="9" visible="no" active="no"/>
<layer number="56" name="wert" color="7" fill="1" visible="no" active="no"/>
<layer number="57" name="tCAD" color="7" fill="1" visible="no" active="no"/>
<layer number="59" name="tCarbon" color="7" fill="1" visible="no" active="no"/>
<layer number="60" name="bCarbon" color="7" fill="1" visible="no" active="no"/>
<layer number="88" name="SimResults" color="9" fill="1" visible="no" active="no"/>
<layer number="89" name="SimProbes" color="9" fill="1" visible="no" active="no"/>
<layer number="90" name="Modules" color="5" fill="1" visible="no" active="no"/>
<layer number="91" name="Nets" color="2" fill="1" visible="no" active="no"/>
<layer number="92" name="Busses" color="1" fill="1" visible="no" active="no"/>
<layer number="93" name="Pins" color="2" fill="1" visible="no" active="no"/>
<layer number="94" name="Symbols" color="4" fill="1" visible="no" active="no"/>
<layer number="95" name="Names" color="7" fill="1" visible="no" active="no"/>
<layer number="96" name="Values" color="7" fill="1" visible="no" active="no"/>
<layer number="97" name="Info" color="7" fill="1" visible="no" active="no"/>
<layer number="98" name="Guide" color="6" fill="1" visible="no" active="no"/>
<layer number="99" name="SpiceOrder" color="7" fill="1" visible="no" active="no"/>
<layer number="100" name="Muster" color="7" fill="1" visible="no" active="no"/>
<layer number="101" name="Patch_Top" color="12" fill="4" visible="no" active="yes"/>
<layer number="102" name="Vscore" color="7" fill="1" visible="no" active="yes"/>
<layer number="103" name="tMap" color="7" fill="1" visible="no" active="yes"/>
<layer number="104" name="Name" color="16" fill="1" visible="no" active="yes"/>
<layer number="105" name="tPlate" color="7" fill="1" visible="no" active="yes"/>
<layer number="106" name="bPlate" color="7" fill="1" visible="no" active="yes"/>
<layer number="107" name="Crop" color="7" fill="1" visible="no" active="yes"/>
<layer number="108" name="tplace-old" color="10" fill="1" visible="no" active="yes"/>
<layer number="109" name="ref-old" color="11" fill="1" visible="no" active="yes"/>
<layer number="110" name="fp0" color="7" fill="1" visible="no" active="yes"/>
<layer number="111" name="LPC17xx" color="7" fill="1" visible="no" active="yes"/>
<layer number="112" name="tSilk" color="7" fill="1" visible="no" active="yes"/>
<layer number="113" name="IDFDebug" color="4" fill="1" visible="no" active="yes"/>
<layer number="114" name="Badge_Outline" color="7" fill="1" visible="no" active="yes"/>
<layer number="115" name="ReferenceISLANDS" color="7" fill="1" visible="no" active="yes"/>
<layer number="116" name="Patch_BOT" color="9" fill="4" visible="no" active="yes"/>
<layer number="117" name="BACKMAAT1" color="7" fill="1" visible="no" active="yes"/>
<layer number="118" name="Rect_Pads" color="7" fill="1" visible="no" active="yes"/>
<layer number="119" name="KAP_TEKEN" color="7" fill="1" visible="no" active="yes"/>
<layer number="120" name="KAP_MAAT1" color="7" fill="1" visible="no" active="yes"/>
<layer number="121" name="_tsilk" color="7" fill="1" visible="no" active="yes"/>
<layer number="122" name="_bsilk" color="7" fill="1" visible="no" active="yes"/>
<layer number="123" name="tTestmark" color="7" fill="1" visible="no" active="yes"/>
<layer number="124" name="bTestmark" color="7" fill="1" visible="no" active="yes"/>
<layer number="125" name="_tNames" color="7" fill="1" visible="no" active="yes"/>
<layer number="126" name="_bNames" color="7" fill="1" visible="no" active="yes"/>
<layer number="127" name="_tValues" color="7" fill="1" visible="no" active="yes"/>
<layer number="128" name="_bValues" color="7" fill="1" visible="no" active="yes"/>
<layer number="129" name="Mask" color="7" fill="1" visible="no" active="yes"/>
<layer number="130" name="SMDSTROOK" color="7" fill="1" visible="no" active="yes"/>
<layer number="131" name="tAdjust" color="7" fill="1" visible="no" active="yes"/>
<layer number="132" name="bAdjust" color="7" fill="1" visible="no" active="yes"/>
<layer number="141" name="ASSEMBLY_TOP" color="7" fill="1" visible="no" active="yes"/>
<layer number="142" name="ASSEMBLY_BOTTOM" color="7" fill="1" visible="no" active="yes"/>
<layer number="143" name="PLACE_BOUND_TOP" color="7" fill="1" visible="no" active="yes"/>
<layer number="144" name="Drill_legend" color="7" fill="1" visible="no" active="yes"/>
<layer number="145" name="NCLEGEND-1-6" color="7" fill="1" visible="no" active="yes"/>
<layer number="146" name="NOTES" color="7" fill="1" visible="no" active="yes"/>
<layer number="147" name="PIN_NUMBER" color="7" fill="1" visible="no" active="yes"/>
<layer number="148" name="TITLEBLOCK" color="7" fill="1" visible="no" active="yes"/>
<layer number="149" name="AREA_PLACEMENT_TOP" color="7" fill="1" visible="no" active="yes"/>
<layer number="150" name="Notes" color="7" fill="1" visible="no" active="yes"/>
<layer number="151" name="HeatSink" color="7" fill="1" visible="no" active="yes"/>
<layer number="152" name="_bDocu" color="7" fill="1" visible="no" active="yes"/>
<layer number="153" name="FabDoc1" color="7" fill="1" visible="no" active="yes"/>
<layer number="154" name="FabDoc2" color="7" fill="1" visible="no" active="yes"/>
<layer number="155" name="FabDoc3" color="7" fill="1" visible="no" active="yes"/>
<layer number="156" name="LIB_REV" color="7" fill="1" visible="no" active="yes"/>
<layer number="157" name="SM_DEFINED_TOP" color="7" fill="1" visible="no" active="yes"/>
<layer number="158" name="SM_DEFINED_BOTTOM" color="7" fill="1" visible="no" active="yes"/>
<layer number="159" name="NCLEGEND-2-3" color="7" fill="1" visible="no" active="yes"/>
<layer number="160" name="NCLEGEND-1-2" color="7" fill="1" visible="no" active="yes"/>
<layer number="161" name="BATTERY" color="7" fill="1" visible="no" active="yes"/>
<layer number="162" name="PLACE_GRID_BOTTOM" color="7" fill="1" visible="no" active="yes"/>
<layer number="163" name="PLACE_GRID_TOP" color="7" fill="1" visible="no" active="yes"/>
<layer number="164" name="SHIELD" color="7" fill="1" visible="no" active="yes"/>
<layer number="165" name="ALL_LAYERS_TL" color="7" fill="1" visible="no" active="yes"/>
<layer number="166" name="TOP_ROOM" color="7" fill="1" visible="no" active="yes"/>
<layer number="167" name="PANEL" color="7" fill="1" visible="no" active="yes"/>
<layer number="168" name="IMPEDANCE_CHART" color="7" fill="1" visible="no" active="yes"/>
<layer number="169" name="FAB_NOTES" color="7" fill="1" visible="no" active="yes"/>
<layer number="170" name="FILM_TITLE_BLOCK" color="7" fill="1" visible="no" active="yes"/>
<layer number="171" name="AREA_NO_TRACKS_BOTTOM" color="7" fill="1" visible="no" active="yes"/>
<layer number="172" name="AREA_NO_TRACKS_L2" color="7" fill="1" visible="no" active="yes"/>
<layer number="173" name="SOLDERPASTE_BOTTOM" color="7" fill="1" visible="no" active="yes"/>
<layer number="174" name="SOLDERPASTE_TOP" color="7" fill="1" visible="no" active="yes"/>
<layer number="175" name="LABLE" color="7" fill="1" visible="no" active="yes"/>
<layer number="176" name="LABLE_B" color="7" fill="1" visible="no" active="yes"/>
<layer number="177" name="ASSY_DATA_SHT1" color="7" fill="1" visible="no" active="yes"/>
<layer number="178" name="ASSY-SHT1" color="7" fill="1" visible="no" active="yes"/>
<layer number="179" name="ASSY-SHT2" color="7" fill="1" visible="no" active="yes"/>
<layer number="180" name="FAB_DATA_SHT1" color="7" fill="1" visible="no" active="yes"/>
<layer number="181" name="PASTE_SECONDARY_TL" color="7" fill="1" visible="no" active="yes"/>
<layer number="182" name="PASTE_PRIMARY_TL" color="7" fill="1" visible="no" active="yes"/>
<layer number="183" name="SM_SECONDARY_TL" color="7" fill="1" visible="no" active="yes"/>
<layer number="184" name="SM_PRIMARY_TL" color="7" fill="1" visible="no" active="yes"/>
<layer number="185" name="ETCH_LAY10_TL" color="7" fill="1" visible="no" active="yes"/>
<layer number="186" name="ETCH_LAY9_TL" color="7" fill="1" visible="no" active="yes"/>
<layer number="187" name="ETCH_LAY8_TL" color="7" fill="1" visible="no" active="yes"/>
<layer number="188" name="ETCH_LAY7_TL" color="7" fill="1" visible="no" active="yes"/>
<layer number="189" name="ETCH_LAY5_TL" color="7" fill="1" visible="no" active="yes"/>
<layer number="190" name="ETCH_LAY4_TL" color="7" fill="1" visible="no" active="yes"/>
<layer number="191" name="ETCH_LAY3_TL" color="7" fill="1" visible="no" active="yes"/>
<layer number="192" name="ETCH_LAY2_TL" color="7" fill="1" visible="no" active="yes"/>
<layer number="193" name="ETCH_LAY1_TL" color="7" fill="1" visible="no" active="yes"/>
<layer number="194" name="ETCH_LAY6_TL" color="7" fill="1" visible="no" active="yes"/>
<layer number="195" name="ETCH_ALL_LAYERS_TL" color="7" fill="1" visible="no" active="yes"/>
<layer number="196" name="ASSEMBLY_NOTES" color="7" fill="1" visible="no" active="yes"/>
<layer number="199" name="Contour" color="7" fill="1" visible="no" active="yes"/>
<layer number="200" name="200bmp" color="1" fill="10" visible="no" active="yes"/>
<layer number="201" name="201bmp" color="2" fill="10" visible="no" active="yes"/>
<layer number="202" name="202bmp" color="3" fill="10" visible="no" active="yes"/>
<layer number="203" name="203bmp" color="4" fill="10" visible="no" active="yes"/>
<layer number="204" name="204bmp" color="5" fill="10" visible="no" active="yes"/>
<layer number="205" name="205bmp" color="6" fill="10" visible="no" active="yes"/>
<layer number="206" name="206bmp" color="7" fill="10" visible="no" active="yes"/>
<layer number="207" name="207bmp" color="8" fill="10" visible="no" active="yes"/>
<layer number="208" name="208bmp" color="9" fill="10" visible="no" active="yes"/>
<layer number="209" name="209bmp" color="7" fill="1" visible="no" active="yes"/>
<layer number="210" name="210bmp" color="7" fill="1" visible="no" active="yes"/>
<layer number="211" name="211bmp" color="7" fill="1" visible="no" active="yes"/>
<layer number="212" name="212bmp" color="7" fill="1" visible="no" active="yes"/>
<layer number="213" name="213bmp" color="7" fill="1" visible="no" active="yes"/>
<layer number="214" name="214bmp" color="7" fill="1" visible="no" active="yes"/>
<layer number="215" name="215bmp" color="7" fill="1" visible="no" active="yes"/>
<layer number="216" name="216bmp" color="7" fill="1" visible="no" active="yes"/>
<layer number="217" name="217bmp" color="18" fill="1" visible="no" active="no"/>
<layer number="218" name="218bmp" color="19" fill="1" visible="no" active="no"/>
<layer number="219" name="219bmp" color="20" fill="1" visible="no" active="no"/>
<layer number="220" name="220bmp" color="21" fill="1" visible="no" active="no"/>
<layer number="221" name="221bmp" color="22" fill="1" visible="no" active="no"/>
<layer number="222" name="222bmp" color="23" fill="1" visible="no" active="no"/>
<layer number="223" name="223bmp" color="24" fill="1" visible="no" active="no"/>
<layer number="224" name="224bmp" color="25" fill="1" visible="no" active="no"/>
<layer number="225" name="225bmp" color="7" fill="1" visible="no" active="yes"/>
<layer number="226" name="226bmp" color="7" fill="1" visible="no" active="yes"/>
<layer number="227" name="227bmp" color="7" fill="1" visible="no" active="yes"/>
<layer number="228" name="228bmp" color="7" fill="1" visible="no" active="yes"/>
<layer number="229" name="229bmp" color="7" fill="1" visible="no" active="yes"/>
<layer number="230" name="230bmp" color="7" fill="1" visible="no" active="yes"/>
<layer number="231" name="231bmp" color="7" fill="1" visible="no" active="yes"/>
<layer number="232" name="Eagle3D_PG2" color="7" fill="1" visible="no" active="yes"/>
<layer number="233" name="Eagle3D_PG3" color="7" fill="1" visible="no" active="yes"/>
<layer number="248" name="Housing" color="7" fill="1" visible="no" active="yes"/>
<layer number="249" name="Edge" color="7" fill="1" visible="no" active="yes"/>
<layer number="250" name="Descript" color="3" fill="1" visible="no" active="no"/>
<layer number="251" name="SMDround" color="12" fill="11" visible="no" active="no"/>
<layer number="254" name="cooling" color="7" fill="1" visible="no" active="yes"/>
<layer number="255" name="routoute" color="7" fill="1" visible="no" active="yes"/>
</layers>
<board>
<fusionsync huburn="a.cGVyc29uYWw6dWUyYmNmNzg5" projecturn="a.cGVyc29uYWw6dWUyYmNmNzg5IzIwMTgwOTIwMTQ5OTIwNDI2" f3durn="urn:adsk.wipprod:dm.lineage:utm4xNP5SkqmA2vhEMXXBA" pcbguid="695641c1-acfd-4bbc-b562-550fb57f6184" lastpulledtime="" lastsyncedchangeguid="fb54bcea-f379-c296-ecfd-9e87fce1c2b5" latestrevisionid="" lastsyncedrevisionid="" lastboardhashguid="" lastpushedtime="" linktopcb3d="false"/>
<plain>
<wire x1="0.127" y1="0" x2="71.812" y2="-0.054" width="0" layer="20"/>
<wire x1="71.812" y1="-0.054" x2="71.812" y2="56.972" width="0" layer="20"/>
<wire x1="71.812" y1="56.972" x2="0.127" y2="57.026" width="0" layer="20"/>
<wire x1="0.127" y1="57.026" x2="0.127" y2="0" width="0" layer="20"/>
<text x="5.08" y="43.688" size="0.8128" layer="21" rot="R270">SCL SDA</text>
<text x="7.948" y="20.831" size="0.8128" layer="21" rot="R270">1       2       3       4</text>
<text x="0.598" y="20.858" size="0.8128" layer="21" rot="R270">5       6       7       8</text>
<text x="4.953" y="47.498" size="0.8128" layer="21" rot="R270">1   2</text>
<text x="2.414" y="27.813" size="0.8128" layer="21" rot="R270">IN</text>
<text x="8.783" y="28.121" size="0.8128" layer="21" rot="R270">OUT</text>
<text x="23.786" y="0.787" size="2" layer="21" rot="R90">Multi-channel potentiostat Stackable</text>
</plain>
<libraries>
<library name="microbuilder">
<description>&lt;h2&gt;&lt;b&gt;microBuilder.eu&lt;/b&gt; Eagle Footprint Library&lt;/h2&gt;

&lt;p&gt;Footprints for common components used in our projects and products.  This is the same library that we use internally, and it is regularly updated.  The newest version can always be found at &lt;b&gt;www.microBuilder.eu&lt;/b&gt;.  If you find this library useful, please feel free to purchase something from our online store. Please also note that all holes are optimised for metric drill bits!&lt;/p&gt;

&lt;h3&gt;Obligatory Warning&lt;/h3&gt;
&lt;p&gt;While it probably goes without saying, there are no guarantees that the footprints or schematic symbols in this library are flawless, and we make no promises of fitness for production, prototyping or any other purpose. These libraries are provided for information puposes only, and are used at your own discretion.  While we make every effort to produce accurate footprints, and many of the items found in this library have be proven in production, we can't make any promises of suitability for a specific purpose. If you do find any errors, though, please feel free to contact us at www.microbuilder.eu to let us know about it so that we can update the library accordingly!&lt;/p&gt;

&lt;h3&gt;License&lt;/h3&gt;
&lt;p&gt;This work is placed in the public domain, and may be freely used for commercial and non-commercial work with the following conditions:&lt;/p&gt;
&lt;p&gt;THIS SOFTWARE IS PROVIDED ''AS IS'' AND ANY EXPRESS OR IMPLIED WARRANTIES, INCLUDING, BUT NOT LIMITED TO, THE IMPLIED WARRANTIES OF MERCHANTABILITY AND FITNESS FOR A PARTICULAR PURPOSE ARE DISCLAIMED.  IN NO EVENT SHALL THE INSTITUTE OR CONTRIBUTORS BE LIABLE FOR ANY DIRECT, INDIRECT, INCIDENTAL, SPECIAL, EXEMPLARY, OR CONSEQUENTIAL DAMAGES (INCLUDING,  BUT NOT LIMITED TO, PROCUREMENT OF SUBSTITUTE GOODS OR SERVICES; LOSS OF USE, DATA, OR PROFITS; OR BUSINESS INTERRUPTION) HOWEVER CAUSED AND ON ANY THEORY OF LIABILITY, WHETHER IN CONTRACT, STRICT LIABILITY, OR TORT (INCLUDING NEGLIGENCE OR OTHERWISE) ARISING IN ANY WAY OUT OF THE USE OF THIS SOFTWARE, EVEN IF ADVISED OF THE POSSIBILITY OF SUCH DAMAGE.
&lt;/p&gt;</description>
<packages>
<package name="_0603">
<description>&lt;b&gt;0603&lt;/b&gt;</description>
<wire x1="-0.432" y1="-0.306" x2="0.432" y2="-0.306" width="0.1016" layer="51"/>
<wire x1="0.432" y1="0.306" x2="-0.432" y2="0.306" width="0.1016" layer="51"/>
<wire x1="-1.4605" y1="0.635" x2="1.4605" y2="0.635" width="0.2032" layer="21"/>
<wire x1="1.4605" y1="0.635" x2="1.4605" y2="-0.635" width="0.2032" layer="21"/>
<wire x1="1.4605" y1="-0.635" x2="-1.4605" y2="-0.635" width="0.2032" layer="21"/>
<wire x1="-1.4605" y1="-0.635" x2="-1.4605" y2="0.635" width="0.2032" layer="21"/>
<smd name="1" x="-0.762" y="0" dx="0.9" dy="0.8" layer="1"/>
<smd name="2" x="0.762" y="0" dx="0.9" dy="0.8" layer="1"/>
<text x="-1.27" y="0.9525" size="0.8128" layer="25" ratio="18">&gt;NAME</text>
<text x="-1.27" y="-1.4923" size="0.4064" layer="27" ratio="10">&gt;VALUE</text>
<rectangle x1="0.4318" y1="-0.4" x2="0.8382" y2="0.4" layer="51"/>
<rectangle x1="-0.8382" y1="-0.4" x2="-0.4318" y2="0.4" layer="51"/>
<rectangle x1="-0.1999" y1="-0.4001" x2="0.1999" y2="0.4001" layer="35"/>
</package>
<package name="MSOP10">
<description>10-Lead Mini Small Outline Package [MSOP]</description>
<wire x1="-1.4" y1="1.4" x2="1.4" y2="1.4" width="0.2032" layer="21"/>
<wire x1="1.4" y1="1.4" x2="1.4" y2="-1.4" width="0.2032" layer="21"/>
<wire x1="1.4" y1="-1.4" x2="-1.4" y2="-1.4" width="0.2032" layer="21"/>
<wire x1="-1.4" y1="-1.4" x2="-1.4" y2="1.4" width="0.2032" layer="21"/>
<wire x1="-0.8" y1="-1.1" x2="-0.8" y2="-0.5" width="0.2032" layer="21" curve="-180"/>
<wire x1="-0.8" y1="-0.5" x2="-0.8" y2="-1.1" width="0.2032" layer="21"/>
<smd name="1" x="-1" y="-2.1131" dx="0.25" dy="1" layer="1"/>
<smd name="2" x="-0.5" y="-2.1131" dx="0.25" dy="1" layer="1"/>
<smd name="3" x="0" y="-2.1131" dx="0.25" dy="1" layer="1"/>
<smd name="4" x="0.5" y="-2.1131" dx="0.25" dy="1" layer="1"/>
<smd name="5" x="1" y="-2.1131" dx="0.25" dy="1" layer="1"/>
<smd name="6" x="1" y="2.1131" dx="0.25" dy="1" layer="1" rot="R180"/>
<smd name="7" x="0.5" y="2.1131" dx="0.25" dy="1" layer="1" rot="R180"/>
<smd name="8" x="0" y="2.1131" dx="0.25" dy="1" layer="1" rot="R180"/>
<smd name="9" x="-0.5" y="2.1131" dx="0.25" dy="1" layer="1" rot="R180"/>
<smd name="10" x="-1" y="2.1131" dx="0.25" dy="1" layer="1" rot="R180"/>
<text x="-1.778" y="-1.524" size="0.8128" layer="25" ratio="18" rot="R90">&gt;NAME</text>
<text x="2.54" y="-1.524" size="0.4064" layer="27" ratio="10" rot="R90">&gt;VALUE</text>
<rectangle x1="-1.1244" y1="-2.5" x2="-0.8744" y2="-1.5" layer="51"/>
<rectangle x1="-0.6244" y1="-2.5" x2="-0.3744" y2="-1.5" layer="51"/>
<rectangle x1="-0.1244" y1="-2.5" x2="0.1256" y2="-1.5" layer="51"/>
<rectangle x1="0.3756" y1="-2.5" x2="0.6256" y2="-1.5" layer="51"/>
<rectangle x1="0.8756" y1="-2.5" x2="1.1256" y2="-1.5" layer="51"/>
<rectangle x1="0.8744" y1="1.5" x2="1.1244" y2="2.5" layer="51" rot="R180"/>
<rectangle x1="0.3744" y1="1.5" x2="0.6244" y2="2.5" layer="51" rot="R180"/>
<rectangle x1="-0.1256" y1="1.5" x2="0.1244" y2="2.5" layer="51" rot="R180"/>
<rectangle x1="-0.6256" y1="1.5" x2="-0.3756" y2="2.5" layer="51" rot="R180"/>
<rectangle x1="-1.1256" y1="1.5" x2="-0.8756" y2="2.5" layer="51" rot="R180"/>
</package>
</packages>
</library>
<library name="MCP4728-E_UN">
<packages>
<package name="SOP50P490X110-10N">
<wire x1="-1.4986" y1="0.8382" x2="-1.4986" y2="1.143" width="0.1524" layer="51"/>
<wire x1="-1.4986" y1="1.143" x2="-2.4384" y2="1.143" width="0.1524" layer="51"/>
<wire x1="-2.4384" y1="1.143" x2="-2.4384" y2="0.8382" width="0.1524" layer="51"/>
<wire x1="-2.4384" y1="0.8382" x2="-1.4986" y2="0.8382" width="0.1524" layer="51"/>
<wire x1="-1.4986" y1="0.3556" x2="-1.4986" y2="0.6604" width="0.1524" layer="51"/>
<wire x1="-1.4986" y1="0.6604" x2="-2.4384" y2="0.6604" width="0.1524" layer="51"/>
<wire x1="-2.4384" y1="0.6604" x2="-2.4384" y2="0.3556" width="0.1524" layer="51"/>
<wire x1="-2.4384" y1="0.3556" x2="-1.4986" y2="0.3556" width="0.1524" layer="51"/>
<wire x1="-1.4986" y1="-0.1524" x2="-1.4986" y2="0.1524" width="0.1524" layer="51"/>
<wire x1="-1.4986" y1="0.1524" x2="-2.4384" y2="0.1524" width="0.1524" layer="51"/>
<wire x1="-2.4384" y1="0.1524" x2="-2.4384" y2="-0.1524" width="0.1524" layer="51"/>
<wire x1="-2.4384" y1="-0.1524" x2="-1.4986" y2="-0.1524" width="0.1524" layer="51"/>
<wire x1="-1.4986" y1="-0.6604" x2="-1.4986" y2="-0.3556" width="0.1524" layer="51"/>
<wire x1="-1.4986" y1="-0.3556" x2="-2.4384" y2="-0.3556" width="0.1524" layer="51"/>
<wire x1="-2.4384" y1="-0.3556" x2="-2.4384" y2="-0.6604" width="0.1524" layer="51"/>
<wire x1="-2.4384" y1="-0.6604" x2="-1.4986" y2="-0.6604" width="0.1524" layer="51"/>
<wire x1="-1.4986" y1="-1.143" x2="-1.4986" y2="-0.8382" width="0.1524" layer="51"/>
<wire x1="-1.4986" y1="-0.8382" x2="-2.4384" y2="-0.8382" width="0.1524" layer="51"/>
<wire x1="-2.4384" y1="-0.8382" x2="-2.4384" y2="-1.143" width="0.1524" layer="51"/>
<wire x1="-2.4384" y1="-1.143" x2="-1.4986" y2="-1.143" width="0.1524" layer="51"/>
<wire x1="1.4986" y1="-0.8382" x2="1.4986" y2="-1.143" width="0.1524" layer="51"/>
<wire x1="1.4986" y1="-1.143" x2="2.4384" y2="-1.143" width="0.1524" layer="51"/>
<wire x1="2.4384" y1="-1.143" x2="2.4384" y2="-0.8382" width="0.1524" layer="51"/>
<wire x1="2.4384" y1="-0.8382" x2="1.4986" y2="-0.8382" width="0.1524" layer="51"/>
<wire x1="1.4986" y1="-0.3556" x2="1.4986" y2="-0.6604" width="0.1524" layer="51"/>
<wire x1="1.4986" y1="-0.6604" x2="2.4384" y2="-0.6604" width="0.1524" layer="51"/>
<wire x1="2.4384" y1="-0.6604" x2="2.4384" y2="-0.3556" width="0.1524" layer="51"/>
<wire x1="2.4384" y1="-0.3556" x2="1.4986" y2="-0.3556" width="0.1524" layer="51"/>
<wire x1="1.4986" y1="0.1524" x2="1.4986" y2="-0.1524" width="0.1524" layer="51"/>
<wire x1="1.4986" y1="-0.1524" x2="2.4384" y2="-0.1524" width="0.1524" layer="51"/>
<wire x1="2.4384" y1="-0.1524" x2="2.4384" y2="0.1524" width="0.1524" layer="51"/>
<wire x1="2.4384" y1="0.1524" x2="1.4986" y2="0.1524" width="0.1524" layer="51"/>
<wire x1="1.4986" y1="0.6604" x2="1.4986" y2="0.3556" width="0.1524" layer="51"/>
<wire x1="1.4986" y1="0.3556" x2="2.4384" y2="0.3556" width="0.1524" layer="51"/>
<wire x1="2.4384" y1="0.3556" x2="2.4384" y2="0.6604" width="0.1524" layer="51"/>
<wire x1="2.4384" y1="0.6604" x2="1.4986" y2="0.6604" width="0.1524" layer="51"/>
<wire x1="1.4986" y1="1.143" x2="1.4986" y2="0.8382" width="0.1524" layer="51"/>
<wire x1="1.4986" y1="0.8382" x2="2.4384" y2="0.8382" width="0.1524" layer="51"/>
<wire x1="2.4384" y1="0.8382" x2="2.4384" y2="1.143" width="0.1524" layer="51"/>
<wire x1="2.4384" y1="1.143" x2="1.4986" y2="1.143" width="0.1524" layer="51"/>
<wire x1="-1.4986" y1="-1.4986" x2="1.4986" y2="-1.4986" width="0.1524" layer="51"/>
<wire x1="1.4986" y1="-1.4986" x2="1.4986" y2="1.4986" width="0.1524" layer="51"/>
<wire x1="1.4986" y1="1.4986" x2="0.3048" y2="1.4986" width="0.1524" layer="51"/>
<wire x1="0.3048" y1="1.4986" x2="-0.3048" y2="1.4986" width="0.1524" layer="51"/>
<wire x1="-0.3048" y1="1.4986" x2="-1.4986" y2="1.4986" width="0.1524" layer="51"/>
<wire x1="-1.4986" y1="1.4986" x2="-1.4986" y2="-1.4986" width="0.1524" layer="51"/>
<wire x1="0.3048" y1="1.4986" x2="-0.3048" y2="1.4986" width="0" layer="51" curve="-180"/>
<wire x1="-1.4986" y1="-1.4986" x2="1.4986" y2="-1.4986" width="0.1524" layer="21"/>
<wire x1="1.4986" y1="1.4986" x2="0.3048" y2="1.4986" width="0.1524" layer="21"/>
<wire x1="0.3048" y1="1.4986" x2="-0.3048" y2="1.4986" width="0.1524" layer="21"/>
<wire x1="-0.3048" y1="1.4986" x2="-1.4986" y2="1.4986" width="0.1524" layer="21"/>
<wire x1="0.3048" y1="1.4986" x2="-0.3048" y2="1.4986" width="0" layer="21" curve="-180"/>
<text x="-4.572409375" y="1.98138125" size="2.082990625" layer="25" ratio="10" rot="SR0">&gt;NAME</text>
<text x="-5.759990625" y="-4.00141875" size="2.08991875" layer="27" ratio="10" rot="SR0">&gt;VALUE</text>
<smd name="1" x="-2.0574" y="0.9906" dx="1.4986" dy="0.3048" layer="1"/>
<smd name="2" x="-2.0574" y="0.508" dx="1.4986" dy="0.3048" layer="1"/>
<smd name="3" x="-2.0574" y="0" dx="1.4986" dy="0.3048" layer="1"/>
<smd name="4" x="-2.0574" y="-0.508" dx="1.4986" dy="0.3048" layer="1"/>
<smd name="5" x="-2.0574" y="-0.9906" dx="1.4986" dy="0.3048" layer="1"/>
<smd name="6" x="2.0574" y="-0.9906" dx="1.4986" dy="0.3048" layer="1"/>
<smd name="7" x="2.0574" y="-0.508" dx="1.4986" dy="0.3048" layer="1"/>
<smd name="8" x="2.0574" y="0" dx="1.4986" dy="0.3048" layer="1"/>
<smd name="9" x="2.0574" y="0.508" dx="1.4986" dy="0.3048" layer="1"/>
<smd name="10" x="2.0574" y="0.9906" dx="1.4986" dy="0.3048" layer="1"/>
</package>
</packages>
</library>
<library name="OPA209AIDBVT">
<packages>
<package name="SOT95P280X145-5N">
<wire x1="-0.5334" y1="-1.524" x2="0.5334" y2="-1.524" width="0.1524" layer="21"/>
<wire x1="0.8636" y1="-0.3302" x2="0.8636" y2="0.3302" width="0.1524" layer="21"/>
<wire x1="0.5334" y1="1.524" x2="0.3048" y2="1.524" width="0.1524" layer="21"/>
<wire x1="0.3048" y1="1.524" x2="-0.3048" y2="1.524" width="0.1524" layer="21"/>
<wire x1="-0.3048" y1="1.524" x2="-0.5334" y2="1.524" width="0.1524" layer="21"/>
<wire x1="0.3048" y1="1.524" x2="-0.3048" y2="1.524" width="0.1524" layer="21" curve="-180"/>
<wire x1="-0.8636" y1="-1.524" x2="0.8636" y2="-1.524" width="0" layer="51"/>
<wire x1="0.8636" y1="-1.524" x2="0.8636" y2="-1.1938" width="0" layer="51"/>
<wire x1="0.8636" y1="-1.1938" x2="0.8636" y2="-0.7112" width="0" layer="51"/>
<wire x1="0.8636" y1="-0.7112" x2="0.8636" y2="0.7112" width="0" layer="51"/>
<wire x1="0.8636" y1="1.524" x2="0.3048" y2="1.524" width="0" layer="51"/>
<wire x1="0.3048" y1="1.524" x2="-0.3048" y2="1.524" width="0" layer="51"/>
<wire x1="-0.3048" y1="1.524" x2="-0.8636" y2="1.524" width="0" layer="51"/>
<wire x1="-0.8636" y1="1.524" x2="-0.8636" y2="1.1938" width="0" layer="51"/>
<wire x1="-0.8636" y1="1.1938" x2="-0.8636" y2="0.7112" width="0" layer="51"/>
<wire x1="-0.8636" y1="0.7112" x2="-0.8636" y2="0.254" width="0" layer="51"/>
<wire x1="-0.8636" y1="0.254" x2="-0.8636" y2="-0.254" width="0" layer="51"/>
<wire x1="-0.8636" y1="-0.254" x2="-0.8636" y2="-0.7112" width="0" layer="51"/>
<wire x1="-0.8636" y1="1.1938" x2="-1.4986" y2="1.1938" width="0" layer="51"/>
<wire x1="-1.4986" y1="1.1938" x2="-1.4986" y2="0.7112" width="0" layer="51"/>
<wire x1="-1.4986" y1="0.7112" x2="-0.8636" y2="0.7112" width="0" layer="51"/>
<wire x1="-0.8636" y1="0.254" x2="-1.4986" y2="0.254" width="0" layer="51"/>
<wire x1="-1.4986" y1="0.254" x2="-1.4986" y2="-0.254" width="0" layer="51"/>
<wire x1="-1.4986" y1="-0.254" x2="-0.8636" y2="-0.254" width="0" layer="51"/>
<wire x1="-0.8636" y1="-1.524" x2="-0.8636" y2="-1.1938" width="0" layer="51"/>
<wire x1="-0.8636" y1="-1.1938" x2="-0.8636" y2="-0.7112" width="0" layer="51"/>
<wire x1="-0.8636" y1="-0.7112" x2="-1.4986" y2="-0.7112" width="0" layer="51"/>
<wire x1="-1.4986" y1="-0.7112" x2="-1.4986" y2="-1.1938" width="0" layer="51"/>
<wire x1="-1.4986" y1="-1.1938" x2="-0.8636" y2="-1.1938" width="0" layer="51"/>
<wire x1="0.8636" y1="-1.1938" x2="1.4986" y2="-1.1938" width="0" layer="51"/>
<wire x1="1.4986" y1="-1.1938" x2="1.4986" y2="-0.7112" width="0" layer="51"/>
<wire x1="1.4986" y1="-0.7112" x2="0.8636" y2="-0.7112" width="0" layer="51"/>
<wire x1="0.8636" y1="1.524" x2="0.8636" y2="1.1938" width="0" layer="51"/>
<wire x1="0.8636" y1="1.1938" x2="0.8636" y2="0.7112" width="0" layer="51"/>
<wire x1="0.8636" y1="0.7112" x2="1.4986" y2="0.7112" width="0" layer="51"/>
<wire x1="1.4986" y1="0.7112" x2="1.4986" y2="1.1938" width="0" layer="51"/>
<wire x1="1.4986" y1="1.1938" x2="0.8636" y2="1.1938" width="0" layer="51"/>
<wire x1="0.3048" y1="1.524" x2="-0.3048" y2="1.524" width="0" layer="51" curve="-180"/>
<text x="-3.454640625" y="2.54016875" size="2.082940625" layer="25" ratio="10" rot="SR0">&gt;NAME</text>
<text x="-3.45851875" y="-4.450309375" size="2.085290625" layer="27" ratio="10" rot="SR0">&gt;VALUE</text>
<smd name="1" x="-1.2954" y="0.9398" dx="1.27" dy="0.5588" layer="1"/>
<smd name="2" x="-1.2954" y="0" dx="1.27" dy="0.5588" layer="1"/>
<smd name="3" x="-1.2954" y="-0.9398" dx="1.27" dy="0.5588" layer="1"/>
<smd name="4" x="1.2954" y="-0.9398" dx="1.27" dy="0.5588" layer="1"/>
<smd name="5" x="1.2954" y="0.9398" dx="1.27" dy="0.5588" layer="1"/>
</package>
</packages>
</library>
<library name="Texas Instruments - OPA4209AIPW">
<description>Upverter Parts Library

Created by Upverter.com</description>
<packages>
<package name="TEXAS_INSTRUMENTS_OPA4209AIPW_1">
<description>TI-OPA16X4_4XXX-14</description>
<wire x1="-1.85" y1="-2.55" x2="-1.85" y2="2.55" width="0.15" layer="21"/>
<wire x1="1.85" y1="-2.55" x2="1.85" y2="2.55" width="0.15" layer="21"/>
<wire x1="-1.85" y1="2.55" x2="1.85" y2="2.55" width="0.15" layer="21"/>
<wire x1="-1.85" y1="-2.55" x2="1.85" y2="-2.55" width="0.15" layer="21"/>
<wire x1="-2.25" y1="-2.55" x2="-2.25" y2="2.55" width="0.1" layer="51"/>
<wire x1="2.25" y1="-2.55" x2="2.25" y2="2.55" width="0.1" layer="51"/>
<wire x1="-2.25" y1="2.55" x2="2.25" y2="2.55" width="0.1" layer="51"/>
<wire x1="-2.25" y1="-2.55" x2="2.25" y2="-2.55" width="0.1" layer="51"/>
<text x="-1.524" y="-0.508" size="1.016" layer="25">&gt;NAME</text>
<circle x="-2.95" y="2.725" radius="0.125" width="0.25" layer="21"/>
<circle x="-0.85" y="1.55" radius="0.3" width="0.6" layer="21"/>
<circle x="-1.35" y="1.65" radius="0.5" width="0.1" layer="51"/>
<smd name="1" x="-2.95" y="1.95" dx="0.45" dy="1.4" layer="1" roundness="44" rot="R90"/>
<smd name="2" x="-2.95" y="1.3" dx="0.45" dy="1.4" layer="1" roundness="44" rot="R90"/>
<smd name="3" x="-2.95" y="0.65" dx="0.45" dy="1.4" layer="1" roundness="44" rot="R90"/>
<smd name="4" x="-2.95" y="0" dx="0.45" dy="1.4" layer="1" roundness="44" rot="R90"/>
<smd name="5" x="-2.95" y="-0.65" dx="0.45" dy="1.4" layer="1" roundness="44" rot="R90"/>
<smd name="6" x="-2.95" y="-1.3" dx="0.45" dy="1.4" layer="1" roundness="44" rot="R90"/>
<smd name="7" x="-2.95" y="-1.95" dx="0.45" dy="1.4" layer="1" roundness="44" rot="R90"/>
<smd name="14" x="2.95" y="1.95" dx="0.45" dy="1.4" layer="1" roundness="44" rot="R90"/>
<smd name="13" x="2.95" y="1.3" dx="0.45" dy="1.4" layer="1" roundness="44" rot="R90"/>
<smd name="12" x="2.95" y="0.65" dx="0.45" dy="1.4" layer="1" roundness="44" rot="R90"/>
<smd name="11" x="2.95" y="0" dx="0.45" dy="1.4" layer="1" roundness="44" rot="R90"/>
<smd name="10" x="2.95" y="-0.65" dx="0.45" dy="1.4" layer="1" roundness="44" rot="R90"/>
<smd name="9" x="2.95" y="-1.3" dx="0.45" dy="1.4" layer="1" roundness="44" rot="R90"/>
<smd name="8" x="2.95" y="-1.95" dx="0.45" dy="1.4" layer="1" roundness="44" rot="R90"/>
</package>
</packages>
</library>
<library name="INA121U">
<packages>
<package name="SOIC127P600X175-8N">
<wire x1="-2.0066" y1="1.651" x2="-2.0066" y2="2.159" width="0.1524" layer="51"/>
<wire x1="-2.0066" y1="2.159" x2="-3.0988" y2="2.159" width="0.1524" layer="51"/>
<wire x1="-3.0988" y1="2.159" x2="-3.0988" y2="1.651" width="0.1524" layer="51"/>
<wire x1="-3.0988" y1="1.651" x2="-2.0066" y2="1.651" width="0.1524" layer="51"/>
<wire x1="-2.0066" y1="0.381" x2="-2.0066" y2="0.889" width="0.1524" layer="51"/>
<wire x1="-2.0066" y1="0.889" x2="-3.0988" y2="0.889" width="0.1524" layer="51"/>
<wire x1="-3.0988" y1="0.889" x2="-3.0988" y2="0.381" width="0.1524" layer="51"/>
<wire x1="-3.0988" y1="0.381" x2="-2.0066" y2="0.381" width="0.1524" layer="51"/>
<wire x1="-2.0066" y1="-0.889" x2="-2.0066" y2="-0.381" width="0.1524" layer="51"/>
<wire x1="-2.0066" y1="-0.381" x2="-3.0988" y2="-0.381" width="0.1524" layer="51"/>
<wire x1="-3.0988" y1="-0.381" x2="-3.0988" y2="-0.889" width="0.1524" layer="51"/>
<wire x1="-3.0988" y1="-0.889" x2="-2.0066" y2="-0.889" width="0.1524" layer="51"/>
<wire x1="-2.0066" y1="-2.159" x2="-2.0066" y2="-1.651" width="0.1524" layer="51"/>
<wire x1="-2.0066" y1="-1.651" x2="-3.0988" y2="-1.651" width="0.1524" layer="51"/>
<wire x1="-3.0988" y1="-1.651" x2="-3.0988" y2="-2.159" width="0.1524" layer="51"/>
<wire x1="-3.0988" y1="-2.159" x2="-2.0066" y2="-2.159" width="0.1524" layer="51"/>
<wire x1="2.0066" y1="-1.651" x2="2.0066" y2="-2.159" width="0.1524" layer="51"/>
<wire x1="2.0066" y1="-2.159" x2="3.0988" y2="-2.159" width="0.1524" layer="51"/>
<wire x1="3.0988" y1="-2.159" x2="3.0988" y2="-1.651" width="0.1524" layer="51"/>
<wire x1="3.0988" y1="-1.651" x2="2.0066" y2="-1.651" width="0.1524" layer="51"/>
<wire x1="2.0066" y1="-0.381" x2="2.0066" y2="-0.889" width="0.1524" layer="51"/>
<wire x1="2.0066" y1="-0.889" x2="3.0988" y2="-0.889" width="0.1524" layer="51"/>
<wire x1="3.0988" y1="-0.889" x2="3.0988" y2="-0.381" width="0.1524" layer="51"/>
<wire x1="3.0988" y1="-0.381" x2="2.0066" y2="-0.381" width="0.1524" layer="51"/>
<wire x1="2.0066" y1="0.889" x2="2.0066" y2="0.381" width="0.1524" layer="51"/>
<wire x1="2.0066" y1="0.381" x2="3.0988" y2="0.381" width="0.1524" layer="51"/>
<wire x1="3.0988" y1="0.381" x2="3.0988" y2="0.889" width="0.1524" layer="51"/>
<wire x1="3.0988" y1="0.889" x2="2.0066" y2="0.889" width="0.1524" layer="51"/>
<wire x1="2.0066" y1="2.159" x2="2.0066" y2="1.651" width="0.1524" layer="51"/>
<wire x1="2.0066" y1="1.651" x2="3.0988" y2="1.651" width="0.1524" layer="51"/>
<wire x1="3.0988" y1="1.651" x2="3.0988" y2="2.159" width="0.1524" layer="51"/>
<wire x1="3.0988" y1="2.159" x2="2.0066" y2="2.159" width="0.1524" layer="51"/>
<wire x1="-2.0066" y1="-2.4892" x2="2.0066" y2="-2.4892" width="0.1524" layer="51"/>
<wire x1="2.0066" y1="-2.4892" x2="2.0066" y2="2.4892" width="0.1524" layer="51"/>
<wire x1="2.0066" y1="2.4892" x2="0.3048" y2="2.4892" width="0.1524" layer="51"/>
<wire x1="0.3048" y1="2.4892" x2="-0.3048" y2="2.4892" width="0.1524" layer="51"/>
<wire x1="-0.3048" y1="2.4892" x2="-2.0066" y2="2.4892" width="0.1524" layer="51"/>
<wire x1="-2.0066" y1="2.4892" x2="-2.0066" y2="-2.4892" width="0.1524" layer="51"/>
<wire x1="0.3048" y1="2.4892" x2="-0.3048" y2="2.4892" width="0" layer="51" curve="-180"/>
<wire x1="-1.3716" y1="-2.4892" x2="1.3716" y2="-2.4892" width="0.1524" layer="21"/>
<wire x1="1.3716" y1="2.4892" x2="0.3048" y2="2.4892" width="0.1524" layer="21"/>
<wire x1="0.3048" y1="2.4892" x2="-0.3048" y2="2.4892" width="0.1524" layer="21"/>
<wire x1="-0.3048" y1="2.4892" x2="-1.3716" y2="2.4892" width="0.1524" layer="21"/>
<wire x1="0.3048" y1="2.4892" x2="-0.3048" y2="2.4892" width="0" layer="21" curve="-180"/>
<text x="-4.67915" y="3.382209375" size="2.08526875" layer="25" ratio="10" rot="SR0">&gt;NAME</text>
<text x="-5.74908125" y="-5.240309375" size="2.08595" layer="27" ratio="10" rot="SR0">&gt;VALUE</text>
<smd name="1" x="-2.4638" y="1.905" dx="1.9812" dy="0.5588" layer="1"/>
<smd name="2" x="-2.4638" y="0.635" dx="1.9812" dy="0.5588" layer="1"/>
<smd name="3" x="-2.4638" y="-0.635" dx="1.9812" dy="0.5588" layer="1"/>
<smd name="4" x="-2.4638" y="-1.905" dx="1.9812" dy="0.5588" layer="1"/>
<smd name="5" x="2.4638" y="-1.905" dx="1.9812" dy="0.5588" layer="1"/>
<smd name="6" x="2.4638" y="-0.635" dx="1.9812" dy="0.5588" layer="1"/>
<smd name="7" x="2.4638" y="0.635" dx="1.9812" dy="0.5588" layer="1"/>
<smd name="8" x="2.4638" y="1.905" dx="1.9812" dy="0.5588" layer="1"/>
</package>
</packages>
</library>
<library name="pat">
<packages>
<package name="SOIC16" urn="urn:adsk.eagle:footprint:12217/1">
<description>&lt;b&gt;SMALL OUTLINE INTEGRATED CIRCUIT&lt;/b&gt;&lt;p&gt;
16-Pin (150-Mil) SOIC&lt;br&gt;
Source: http://www.cypress.com .. 38-12025_0P_V.pdf</description>
<wire x1="-5.395" y1="5.9" x2="5.395" y2="5.9" width="0.1998" layer="39"/>
<wire x1="5.395" y1="-5.9" x2="-5.395" y2="-5.9" width="0.1998" layer="39"/>
<wire x1="-5.395" y1="-5.9" x2="-5.395" y2="5.9" width="0.1998" layer="39"/>
<wire x1="4.79" y1="-1.795" x2="-4.79" y2="-1.795" width="0.2032" layer="51"/>
<wire x1="-4.79" y1="-1.795" x2="-4.79" y2="1.795" width="0.2032" layer="51"/>
<wire x1="-4.79" y1="1.795" x2="4.79" y2="1.795" width="0.2032" layer="51"/>
<wire x1="4.79" y1="1.795" x2="4.79" y2="-1.795" width="0.2032" layer="51"/>
<wire x1="5.395" y1="5.9" x2="5.395" y2="-5.9" width="0.1998" layer="39"/>
<circle x="-4.05" y="-0.995" radius="0.3256" width="0.2032" layer="21"/>
<smd name="2" x="-3.175" y="-2.695" dx="0.635" dy="1.524" layer="1"/>
<smd name="13" x="-0.635" y="2.695" dx="0.635" dy="1.524" layer="1"/>
<smd name="1" x="-4.445" y="-2.695" dx="0.635" dy="1.524" layer="1"/>
<smd name="3" x="-1.905" y="-2.695" dx="0.635" dy="1.524" layer="1"/>
<smd name="4" x="-0.635" y="-2.695" dx="0.635" dy="1.524" layer="1"/>
<smd name="14" x="-1.905" y="2.695" dx="0.635" dy="1.524" layer="1"/>
<smd name="12" x="0.635" y="2.695" dx="0.635" dy="1.524" layer="1"/>
<smd name="11" x="1.905" y="2.695" dx="0.635" dy="1.524" layer="1"/>
<smd name="6" x="1.905" y="-2.695" dx="0.635" dy="1.524" layer="1"/>
<smd name="9" x="4.445" y="2.695" dx="0.635" dy="1.524" layer="1"/>
<smd name="5" x="0.635" y="-2.695" dx="0.635" dy="1.524" layer="1"/>
<smd name="7" x="3.175" y="-2.695" dx="0.635" dy="1.524" layer="1"/>
<smd name="10" x="3.175" y="2.695" dx="0.635" dy="1.524" layer="1"/>
<smd name="8" x="4.445" y="-2.695" dx="0.635" dy="1.524" layer="1"/>
<smd name="15" x="-3.175" y="2.695" dx="0.635" dy="1.524" layer="1"/>
<smd name="16" x="-4.445" y="2.695" dx="0.635" dy="1.524" layer="1"/>
<text x="-5.08" y="-2.54" size="1.27" layer="25" rot="R90">&gt;NAME</text>
<text x="-3.175" y="-0.635" size="1.27" layer="27">&gt;VALUE</text>
<rectangle x1="-4.6901" y1="-2.921" x2="-4.1999" y2="-1.8951" layer="51"/>
<rectangle x1="-3.4201" y1="-2.921" x2="-2.9299" y2="-1.8951" layer="51"/>
<rectangle x1="-2.1501" y1="-2.921" x2="-1.6599" y2="-1.8951" layer="51"/>
<rectangle x1="-0.8801" y1="-2.921" x2="-0.3899" y2="-1.8951" layer="51"/>
<rectangle x1="0.3899" y1="-2.921" x2="0.8801" y2="-1.8951" layer="51"/>
<rectangle x1="1.6599" y1="-2.921" x2="2.1501" y2="-1.8951" layer="51"/>
<rectangle x1="2.9299" y1="-2.921" x2="3.4201" y2="-1.8951" layer="51"/>
<rectangle x1="4.1999" y1="-2.921" x2="4.6901" y2="-1.8951" layer="51"/>
<rectangle x1="4.1999" y1="1.8951" x2="4.6901" y2="2.921" layer="51"/>
<rectangle x1="2.9299" y1="1.8951" x2="3.4201" y2="2.921" layer="51"/>
<rectangle x1="1.6599" y1="1.8951" x2="2.1501" y2="2.921" layer="51"/>
<rectangle x1="0.3899" y1="1.8951" x2="0.8801" y2="2.921" layer="51"/>
<rectangle x1="-0.8801" y1="1.8951" x2="-0.3899" y2="2.921" layer="51"/>
<rectangle x1="-2.1501" y1="1.8951" x2="-1.6599" y2="2.921" layer="51"/>
<rectangle x1="-3.4201" y1="1.8951" x2="-2.9299" y2="2.921" layer="51"/>
<rectangle x1="-4.6901" y1="1.8951" x2="-4.1999" y2="2.921" layer="51"/>
</package>
</packages>
</library>
<library name="pinhead" urn="urn:adsk.eagle:library:325">
<description>&lt;b&gt;Pin Header Connectors&lt;/b&gt;&lt;p&gt;
&lt;author&gt;Created by librarian@cadsoft.de&lt;/author&gt;</description>
<packages>
<package name="2X04" urn="urn:adsk.eagle:footprint:22351/1" library_version="3">
<description>&lt;b&gt;PIN HEADER&lt;/b&gt;</description>
<wire x1="-5.08" y1="-1.905" x2="-4.445" y2="-2.54" width="0.1524" layer="21"/>
<wire x1="-3.175" y1="-2.54" x2="-2.54" y2="-1.905" width="0.1524" layer="21"/>
<wire x1="-2.54" y1="-1.905" x2="-1.905" y2="-2.54" width="0.1524" layer="21"/>
<wire x1="-0.635" y1="-2.54" x2="0" y2="-1.905" width="0.1524" layer="21"/>
<wire x1="0" y1="-1.905" x2="0.635" y2="-2.54" width="0.1524" layer="21"/>
<wire x1="1.905" y1="-2.54" x2="2.54" y2="-1.905" width="0.1524" layer="21"/>
<wire x1="-5.08" y1="-1.905" x2="-5.08" y2="1.905" width="0.1524" layer="21"/>
<wire x1="-5.08" y1="1.905" x2="-4.445" y2="2.54" width="0.1524" layer="21"/>
<wire x1="-4.445" y1="2.54" x2="-3.175" y2="2.54" width="0.1524" layer="21"/>
<wire x1="-3.175" y1="2.54" x2="-2.54" y2="1.905" width="0.1524" layer="21"/>
<wire x1="-2.54" y1="1.905" x2="-1.905" y2="2.54" width="0.1524" layer="21"/>
<wire x1="-1.905" y1="2.54" x2="-0.635" y2="2.54" width="0.1524" layer="21"/>
<wire x1="-0.635" y1="2.54" x2="0" y2="1.905" width="0.1524" layer="21"/>
<wire x1="0" y1="1.905" x2="0.635" y2="2.54" width="0.1524" layer="21"/>
<wire x1="0.635" y1="2.54" x2="1.905" y2="2.54" width="0.1524" layer="21"/>
<wire x1="1.905" y1="2.54" x2="2.54" y2="1.905" width="0.1524" layer="21"/>
<wire x1="-2.54" y1="1.905" x2="-2.54" y2="-1.905" width="0.1524" layer="21"/>
<wire x1="0" y1="1.905" x2="0" y2="-1.905" width="0.1524" layer="21"/>
<wire x1="2.54" y1="1.905" x2="2.54" y2="-1.905" width="0.1524" layer="21"/>
<wire x1="0.635" y1="-2.54" x2="1.905" y2="-2.54" width="0.1524" layer="21"/>
<wire x1="-1.905" y1="-2.54" x2="-0.635" y2="-2.54" width="0.1524" layer="21"/>
<wire x1="-4.445" y1="-2.54" x2="-3.175" y2="-2.54" width="0.1524" layer="21"/>
<wire x1="2.54" y1="-1.905" x2="3.175" y2="-2.54" width="0.1524" layer="21"/>
<wire x1="4.445" y1="-2.54" x2="5.08" y2="-1.905" width="0.1524" layer="21"/>
<wire x1="2.54" y1="1.905" x2="3.175" y2="2.54" width="0.1524" layer="21"/>
<wire x1="3.175" y1="2.54" x2="4.445" y2="2.54" width="0.1524" layer="21"/>
<wire x1="4.445" y1="2.54" x2="5.08" y2="1.905" width="0.1524" layer="21"/>
<wire x1="5.08" y1="1.905" x2="5.08" y2="-1.905" width="0.1524" layer="21"/>
<wire x1="3.175" y1="-2.54" x2="4.445" y2="-2.54" width="0.1524" layer="21"/>
<pad name="1" x="-3.81" y="-1.27" drill="1.016" shape="octagon"/>
<pad name="2" x="-3.81" y="1.27" drill="1.016" shape="octagon"/>
<pad name="3" x="-1.27" y="-1.27" drill="1.016" shape="octagon"/>
<pad name="4" x="-1.27" y="1.27" drill="1.016" shape="octagon"/>
<pad name="5" x="1.27" y="-1.27" drill="1.016" shape="octagon"/>
<pad name="6" x="1.27" y="1.27" drill="1.016" shape="octagon"/>
<pad name="7" x="3.81" y="-1.27" drill="1.016" shape="octagon"/>
<pad name="8" x="3.81" y="1.27" drill="1.016" shape="octagon"/>
<text x="-5.08" y="3.175" size="1.27" layer="25" ratio="10">&gt;NAME</text>
<text x="-5.08" y="-4.445" size="1.27" layer="27">&gt;VALUE</text>
<rectangle x1="-4.064" y1="-1.524" x2="-3.556" y2="-1.016" layer="51"/>
<rectangle x1="-4.064" y1="1.016" x2="-3.556" y2="1.524" layer="51"/>
<rectangle x1="-1.524" y1="1.016" x2="-1.016" y2="1.524" layer="51"/>
<rectangle x1="-1.524" y1="-1.524" x2="-1.016" y2="-1.016" layer="51"/>
<rectangle x1="1.016" y1="1.016" x2="1.524" y2="1.524" layer="51"/>
<rectangle x1="1.016" y1="-1.524" x2="1.524" y2="-1.016" layer="51"/>
<rectangle x1="3.556" y1="1.016" x2="4.064" y2="1.524" layer="51"/>
<rectangle x1="3.556" y1="-1.524" x2="4.064" y2="-1.016" layer="51"/>
</package>
<package name="2X03" urn="urn:adsk.eagle:footprint:22348/1" library_version="3">
<description>&lt;b&gt;PIN HEADER&lt;/b&gt;</description>
<wire x1="-3.81" y1="-1.905" x2="-3.175" y2="-2.54" width="0.1524" layer="21"/>
<wire x1="-1.905" y1="-2.54" x2="-1.27" y2="-1.905" width="0.1524" layer="21"/>
<wire x1="-1.27" y1="-1.905" x2="-0.635" y2="-2.54" width="0.1524" layer="21"/>
<wire x1="0.635" y1="-2.54" x2="1.27" y2="-1.905" width="0.1524" layer="21"/>
<wire x1="-3.81" y1="-1.905" x2="-3.81" y2="1.905" width="0.1524" layer="21"/>
<wire x1="-3.81" y1="1.905" x2="-3.175" y2="2.54" width="0.1524" layer="21"/>
<wire x1="-3.175" y1="2.54" x2="-1.905" y2="2.54" width="0.1524" layer="21"/>
<wire x1="-1.905" y1="2.54" x2="-1.27" y2="1.905" width="0.1524" layer="21"/>
<wire x1="-1.27" y1="1.905" x2="-0.635" y2="2.54" width="0.1524" layer="21"/>
<wire x1="-0.635" y1="2.54" x2="0.635" y2="2.54" width="0.1524" layer="21"/>
<wire x1="0.635" y1="2.54" x2="1.27" y2="1.905" width="0.1524" layer="21"/>
<wire x1="-1.27" y1="1.905" x2="-1.27" y2="-1.905" width="0.1524" layer="21"/>
<wire x1="1.27" y1="1.905" x2="1.27" y2="-1.905" width="0.1524" layer="21"/>
<wire x1="-0.635" y1="-2.54" x2="0.635" y2="-2.54" width="0.1524" layer="21"/>
<wire x1="-3.175" y1="-2.54" x2="-1.905" y2="-2.54" width="0.1524" layer="21"/>
<wire x1="1.27" y1="-1.905" x2="1.905" y2="-2.54" width="0.1524" layer="21"/>
<wire x1="3.175" y1="-2.54" x2="3.81" y2="-1.905" width="0.1524" layer="21"/>
<wire x1="1.27" y1="1.905" x2="1.905" y2="2.54" width="0.1524" layer="21"/>
<wire x1="1.905" y1="2.54" x2="3.175" y2="2.54" width="0.1524" layer="21"/>
<wire x1="3.175" y1="2.54" x2="3.81" y2="1.905" width="0.1524" layer="21"/>
<wire x1="3.81" y1="1.905" x2="3.81" y2="-1.905" width="0.1524" layer="21"/>
<wire x1="1.905" y1="-2.54" x2="3.175" y2="-2.54" width="0.1524" layer="21"/>
<pad name="1" x="-2.54" y="-1.27" drill="1.016" shape="octagon"/>
<pad name="2" x="-2.54" y="1.27" drill="1.016" shape="octagon"/>
<pad name="3" x="0" y="-1.27" drill="1.016" shape="octagon"/>
<pad name="4" x="0" y="1.27" drill="1.016" shape="octagon"/>
<pad name="5" x="2.54" y="-1.27" drill="1.016" shape="octagon"/>
<pad name="6" x="2.54" y="1.27" drill="1.016" shape="octagon"/>
<text x="-3.81" y="3.175" size="1.27" layer="25" ratio="10">&gt;NAME</text>
<text x="-3.81" y="-4.445" size="1.27" layer="27">&gt;VALUE</text>
<rectangle x1="-2.794" y1="-1.524" x2="-2.286" y2="-1.016" layer="51"/>
<rectangle x1="-2.794" y1="1.016" x2="-2.286" y2="1.524" layer="51"/>
<rectangle x1="-0.254" y1="1.016" x2="0.254" y2="1.524" layer="51"/>
<rectangle x1="-0.254" y1="-1.524" x2="0.254" y2="-1.016" layer="51"/>
<rectangle x1="2.286" y1="1.016" x2="2.794" y2="1.524" layer="51"/>
<rectangle x1="2.286" y1="-1.524" x2="2.794" y2="-1.016" layer="51"/>
</package>
<package name="1X02" urn="urn:adsk.eagle:footprint:22309/1" library_version="3">
<description>&lt;b&gt;PIN HEADER&lt;/b&gt;</description>
<wire x1="-1.905" y1="1.27" x2="-0.635" y2="1.27" width="0.1524" layer="21"/>
<wire x1="-0.635" y1="1.27" x2="0" y2="0.635" width="0.1524" layer="21"/>
<wire x1="0" y1="0.635" x2="0" y2="-0.635" width="0.1524" layer="21"/>
<wire x1="0" y1="-0.635" x2="-0.635" y2="-1.27" width="0.1524" layer="21"/>
<wire x1="-2.54" y1="0.635" x2="-2.54" y2="-0.635" width="0.1524" layer="21"/>
<wire x1="-1.905" y1="1.27" x2="-2.54" y2="0.635" width="0.1524" layer="21"/>
<wire x1="-2.54" y1="-0.635" x2="-1.905" y2="-1.27" width="0.1524" layer="21"/>
<wire x1="-0.635" y1="-1.27" x2="-1.905" y2="-1.27" width="0.1524" layer="21"/>
<wire x1="0" y1="0.635" x2="0.635" y2="1.27" width="0.1524" layer="21"/>
<wire x1="0.635" y1="1.27" x2="1.905" y2="1.27" width="0.1524" layer="21"/>
<wire x1="1.905" y1="1.27" x2="2.54" y2="0.635" width="0.1524" layer="21"/>
<wire x1="2.54" y1="0.635" x2="2.54" y2="-0.635" width="0.1524" layer="21"/>
<wire x1="2.54" y1="-0.635" x2="1.905" y2="-1.27" width="0.1524" layer="21"/>
<wire x1="1.905" y1="-1.27" x2="0.635" y2="-1.27" width="0.1524" layer="21"/>
<wire x1="0.635" y1="-1.27" x2="0" y2="-0.635" width="0.1524" layer="21"/>
<pad name="1" x="-1.27" y="0" drill="1.016" shape="long" rot="R90"/>
<pad name="2" x="1.27" y="0" drill="1.016" shape="long" rot="R90"/>
<text x="-2.6162" y="1.8288" size="1.27" layer="25" ratio="10">&gt;NAME</text>
<text x="-2.54" y="-3.175" size="1.27" layer="27">&gt;VALUE</text>
<rectangle x1="-1.524" y1="-0.254" x2="-1.016" y2="0.254" layer="51"/>
<rectangle x1="1.016" y1="-0.254" x2="1.524" y2="0.254" layer="51"/>
</package>
</packages>
<packages3d>
<package3d name="2X04" urn="urn:adsk.eagle:package:22461/2" type="model" library_version="3">
<description>PIN HEADER</description>
<packageinstances>
<packageinstance name="2X04"/>
</packageinstances>
</package3d>
<package3d name="2X03" urn="urn:adsk.eagle:package:22462/2" type="model" library_version="3">
<description>PIN HEADER</description>
<packageinstances>
<packageinstance name="2X03"/>
</packageinstances>
</package3d>
<package3d name="1X02" urn="urn:adsk.eagle:package:22435/2" type="model" library_version="3">
<description>PIN HEADER</description>
<packageinstances>
<packageinstance name="1X02"/>
</packageinstances>
</package3d>
</packages3d>
</library>
<library name="SparkFun-IC-Logic" urn="urn:adsk.eagle:library:523">
<description>&lt;h3&gt;SparkFun Logic ICs&lt;/h3&gt;
This library contains parts which fit into the standard logic IC families.&lt;br&gt;&lt;br&gt;
This library is special as the devices are most generalized, with manufacturer specific variants stemming from the generalized numbers.  It also uses individual gates for common parts with a power consort.  Place the gates in a schematic such that they are easy to see in the circuit, and apply power to the power symbol for multigate packages. 
&lt;br&gt;
&lt;br&gt;
We've spent an enormous amount of time creating and checking these footprints and parts, but it is &lt;b&gt; the end user's responsibility&lt;/b&gt; to ensure correctness and suitablity for a given componet or application. 
&lt;br&gt;
&lt;br&gt;If you enjoy using this library, please buy one of our products at &lt;a href=" www.sparkfun.com"&gt;SparkFun.com&lt;/a&gt;.
&lt;br&gt;
&lt;br&gt;
&lt;b&gt;Licensing:&lt;/b&gt; Creative Commons ShareAlike 4.0 International - https://creativecommons.org/licenses/by-sa/4.0/ 
&lt;br&gt;
&lt;br&gt;
You are welcome to use this library for commercial purposes. For attribution, we ask that when you begin to sell your device using our footprint, you email us with a link to the product being sold. We want bragging rights that we helped (in a very small part) to create your 8th world wonder. We would like the opportunity to feature your device on our homepage.</description>
<packages>
<package name="SO16" urn="urn:adsk.eagle:footprint:38789/1" library_version="1">
<description>SOIC, 0.15 inch width</description>
<wire x1="4.8768" y1="1.9463" x2="-4.8768" y2="1.9463" width="0.2032" layer="21"/>
<wire x1="4.9768" y1="-1.9463" x2="5.2578" y2="-1.5653" width="0.2032" layer="21" curve="90"/>
<wire x1="-5.2578" y1="1.4653" x2="-4.8768" y2="1.9463" width="0.2032" layer="21" curve="-90.023829"/>
<wire x1="4.8768" y1="1.9463" x2="5.2578" y2="1.5653" width="0.2032" layer="21" curve="-90.030084"/>
<wire x1="-5.2578" y1="-1.6653" x2="-4.8768" y2="-1.9463" width="0.2032" layer="21" curve="90.060185"/>
<wire x1="-4.8768" y1="-1.9463" x2="4.9768" y2="-1.9463" width="0.2032" layer="21"/>
<wire x1="5.2578" y1="-1.5653" x2="5.2578" y2="1.5653" width="0.2032" layer="21"/>
<wire x1="-5.207" y1="0.6096" x2="-5.207" y2="-0.6604" width="0.2032" layer="21" curve="-180"/>
<wire x1="-5.2578" y1="1.4526" x2="-5.2578" y2="0.6096" width="0.2032" layer="21"/>
<wire x1="-5.2578" y1="-1.6653" x2="-5.2578" y2="-0.6604" width="0.2032" layer="21"/>
<rectangle x1="-4.699" y1="-3.302" x2="-4.191" y2="-2.2733" layer="51"/>
<rectangle x1="-3.429" y1="-3.302" x2="-2.921" y2="-2.2733" layer="51"/>
<rectangle x1="-2.159" y1="-3.302" x2="-1.651" y2="-2.2733" layer="51"/>
<rectangle x1="-0.889" y1="-3.302" x2="-0.381" y2="-2.2733" layer="51"/>
<rectangle x1="0.381" y1="-3.302" x2="0.889" y2="-2.2733" layer="51"/>
<rectangle x1="1.651" y1="-3.302" x2="2.159" y2="-2.2733" layer="51"/>
<rectangle x1="2.921" y1="-3.302" x2="3.429" y2="-2.2733" layer="51"/>
<rectangle x1="4.191" y1="-3.302" x2="4.699" y2="-2.2733" layer="51"/>
<rectangle x1="-3.429" y1="2.286" x2="-2.921" y2="3.302" layer="51"/>
<rectangle x1="-2.159" y1="2.286" x2="-1.651" y2="3.302" layer="51"/>
<rectangle x1="-0.889" y1="2.286" x2="-0.381" y2="3.302" layer="51"/>
<rectangle x1="0.381" y1="2.286" x2="0.889" y2="3.302" layer="51"/>
<rectangle x1="1.651" y1="2.286" x2="2.159" y2="3.302" layer="51"/>
<rectangle x1="2.921" y1="2.286" x2="3.429" y2="3.302" layer="51"/>
<rectangle x1="4.191" y1="2.286" x2="4.699" y2="3.302" layer="51"/>
<rectangle x1="-4.699" y1="2.286" x2="-4.191" y2="3.302" layer="51"/>
<smd name="1" x="-4.445" y="-2.8" dx="0.6" dy="1.2" layer="1"/>
<smd name="2" x="-3.175" y="-2.8" dx="0.6" dy="1.2" layer="1"/>
<smd name="3" x="-1.905" y="-2.8" dx="0.6" dy="1.2" layer="1"/>
<smd name="4" x="-0.635" y="-2.8" dx="0.6" dy="1.2" layer="1"/>
<smd name="5" x="0.635" y="-2.8" dx="0.6" dy="1.2" layer="1"/>
<smd name="6" x="1.905" y="-2.8" dx="0.6" dy="1.2" layer="1"/>
<smd name="7" x="3.175" y="-2.8" dx="0.6" dy="1.2" layer="1"/>
<smd name="8" x="4.445" y="-2.8" dx="0.6" dy="1.2" layer="1"/>
<smd name="9" x="4.445" y="2.8" dx="0.6" dy="1.2" layer="1"/>
<smd name="10" x="3.175" y="2.8" dx="0.6" dy="1.2" layer="1"/>
<smd name="11" x="1.905" y="2.8" dx="0.6" dy="1.2" layer="1"/>
<smd name="12" x="0.635" y="2.8" dx="0.6" dy="1.2" layer="1"/>
<smd name="13" x="-0.635" y="2.8" dx="0.6" dy="1.2" layer="1"/>
<smd name="14" x="-1.905" y="2.8" dx="0.6" dy="1.2" layer="1"/>
<smd name="15" x="-3.175" y="2.8" dx="0.6" dy="1.2" layer="1"/>
<smd name="16" x="-4.445" y="2.8" dx="0.6" dy="1.2" layer="1"/>
<text x="-5.715" y="0" size="0.6096" layer="25" font="vector" ratio="20" rot="R90" align="bottom-center">&gt;NAME</text>
<text x="6.35" y="0" size="0.6096" layer="27" font="vector" ratio="20" rot="R90" align="bottom-center">&gt;VALUE</text>
<polygon width="0.002540625" layer="21">
<vertex x="-5.23875" y="-2.38125" curve="90"/>
<vertex x="-5.55625" y="-2.06375" curve="90"/>
<vertex x="-5.87375" y="-2.38125" curve="90"/>
<vertex x="-5.55625" y="-2.69875" curve="90"/>
</polygon>
</package>
</packages>
<packages3d>
<package3d name="SO16" urn="urn:adsk.eagle:package:38808/1" type="box" library_version="1">
<description>SOIC, 0.15 inch width</description>
<packageinstances>
<packageinstance name="SO16"/>
</packageinstances>
</package3d>
</packages3d>
</library>
<library name="Rembrandt Electronics - JST XH Connectors v1-0">
<packages>
<package name="JST-XH-03-PACKAGE-LONG-PAD">
<description>&lt;b&gt;JST XH Connector Long Pads (Package)&lt;/b&gt;&lt;p&gt;

Wire to board connector.

Pitch: 2,54 mm, (0.100")&lt;p&gt;
Number of pins: &lt;b&gt;3&lt;/b&gt;&lt;b&gt;&lt;P&gt;

&lt;b&gt;Created by Rembrandt Electronics&lt;/b&gt;&lt;p&gt;
&lt;b&gt;www.rembrandtelectronics.com&lt;/b&gt;&lt;p&gt;</description>
<wire x1="4.95" y1="-2.3575" x2="4.95" y2="3.3925" width="0.254" layer="21"/>
<wire x1="4.95" y1="3.3925" x2="-4.95" y2="3.3925" width="0.254" layer="21"/>
<wire x1="-4.95" y1="3.3925" x2="-4.95" y2="-2.3575" width="0.254" layer="21"/>
<wire x1="-4.95" y1="-2.3575" x2="4.95" y2="-2.3575" width="0.254" layer="21"/>
<pad name="3" x="2.54" y="0" drill="1.016" shape="long" rot="R90"/>
<pad name="2" x="0" y="0" drill="1.016" shape="long" rot="R90"/>
<pad name="1" x="-2.54" y="0" drill="1.016" shape="long" rot="R90"/>
<text x="-5.555" y="-2.04" size="1.016" layer="25" ratio="10" rot="R90">&gt;NAME</text>
<text x="-4.6025" y="3.8925" size="1.016" layer="27" ratio="10">&gt;VALUE</text>
<text x="-4.1675" y="-1.4875" size="1.016" layer="51" ratio="10">1</text>
<wire x1="-2.6" y1="-2.3" x2="-2.6" y2="-1.8" width="0.254" layer="21"/>
<wire x1="2.5" y1="-2.3" x2="2.5" y2="-1.8" width="0.254" layer="21"/>
</package>
<package name="JST-XH-02-PACKAGE-LONG-PAD">
<description>&lt;b&gt;JST XH Connector Long Pads (Package)&lt;/b&gt;&lt;p&gt;

Wire to board connector.

Pitch: 2,54 mm, (0.100")&lt;p&gt;
Number of pins: &lt;b&gt;2&lt;/b&gt;&lt;b&gt;&lt;P&gt;

&lt;b&gt;Created by Rembrandt Electronics&lt;/b&gt;&lt;p&gt;
&lt;b&gt;www.rembrandtelectronics.com&lt;/b&gt;&lt;p&gt;</description>
<wire x1="3.7" y1="-2.3575" x2="3.7" y2="3.3925" width="0.254" layer="21"/>
<wire x1="3.7" y1="3.3925" x2="-3.7" y2="3.3925" width="0.254" layer="21"/>
<wire x1="-3.7" y1="3.3925" x2="-3.7" y2="-2.3575" width="0.254" layer="21"/>
<wire x1="-3.7" y1="-2.3575" x2="3.7" y2="-2.3575" width="0.254" layer="21"/>
<pad name="2" x="1.27" y="0" drill="1.016" shape="long" rot="R90"/>
<pad name="1" x="-1.27" y="0" drill="1.016" shape="long" rot="R90"/>
<text x="-4.255" y="-2.04" size="1.016" layer="25" ratio="10" rot="R90">&gt;NAME</text>
<text x="-3.3025" y="3.8925" size="1.016" layer="27" ratio="10">&gt;VALUE</text>
<text x="-2.8675" y="-1.4875" size="1.016" layer="51" ratio="10">1</text>
<wire x1="-1.3" y1="-2.3" x2="-1.3" y2="-1.8" width="0.2" layer="21"/>
<wire x1="1.3" y1="-2.3" x2="1.3" y2="-1.8" width="0.2" layer="21"/>
<wire x1="-1.3" y1="-1.8" x2="1.3" y2="-1.8" width="0.2" layer="21"/>
</package>
</packages>
</library>
</libraries>
<attributes>
</attributes>
<variantdefs>
</variantdefs>
<classes>
<class number="0" name="default" width="0" drill="0">
</class>
</classes>
<designrules name="default">
<description language="de">&lt;b&gt;EAGLE Design Rules&lt;/b&gt;
&lt;p&gt;
Die Standard-Design-Rules sind so gewählt, dass sie für 
die meisten Anwendungen passen. Sollte ihre Platine 
besondere Anforderungen haben, treffen Sie die erforderlichen
Einstellungen hier und speichern die Design Rules unter 
einem neuen Namen ab.</description>
<description language="en">&lt;b&gt;EAGLE Design Rules&lt;/b&gt;
&lt;p&gt;
The default Design Rules have been set to cover
a wide range of applications. Your particular design
may have different requirements, so please make the
necessary adjustments and save your customized
design rules under a new name.</description>
<param name="layerSetup" value="(1*16)"/>
<param name="mtCopper" value="0.035mm 0.035mm 0.035mm 0.035mm 0.035mm 0.035mm 0.035mm 0.035mm 0.035mm 0.035mm 0.035mm 0.035mm 0.035mm 0.035mm 0.035mm 0.035mm"/>
<param name="mtIsolate" value="1.5mm 0.15mm 0.2mm 0.15mm 0.2mm 0.15mm 0.2mm 0.15mm 0.2mm 0.15mm 0.2mm 0.15mm 0.2mm 0.15mm 0.2mm"/>
<param name="mdWireWire" value="6mil"/>
<param name="mdWirePad" value="6mil"/>
<param name="mdWireVia" value="6mil"/>
<param name="mdPadPad" value="6mil"/>
<param name="mdPadVia" value="6mil"/>
<param name="mdViaVia" value="6mil"/>
<param name="mdSmdPad" value="6mil"/>
<param name="mdSmdVia" value="6mil"/>
<param name="mdSmdSmd" value="6mil"/>
<param name="mdViaViaSameLayer" value="6mil"/>
<param name="mnLayersViaInSmd" value="2"/>
<param name="mdCopperDimension" value="40mil"/>
<param name="mdDrill" value="6mil"/>
<param name="mdSmdStop" value="0mil"/>
<param name="msWidth" value="6mil"/>
<param name="msDrill" value="0.35mm"/>
<param name="msMicroVia" value="9.99mm"/>
<param name="msBlindViaRatio" value="0.5"/>
<param name="rvPadTop" value="0.25"/>
<param name="rvPadInner" value="0.25"/>
<param name="rvPadBottom" value="0.25"/>
<param name="rvViaOuter" value="0.25"/>
<param name="rvViaInner" value="0.25"/>
<param name="rvMicroViaOuter" value="0.25"/>
<param name="rvMicroViaInner" value="0.25"/>
<param name="rlMinPadTop" value="10mil"/>
<param name="rlMaxPadTop" value="20mil"/>
<param name="rlMinPadInner" value="10mil"/>
<param name="rlMaxPadInner" value="20mil"/>
<param name="rlMinPadBottom" value="10mil"/>
<param name="rlMaxPadBottom" value="20mil"/>
<param name="rlMinViaOuter" value="8mil"/>
<param name="rlMaxViaOuter" value="20mil"/>
<param name="rlMinViaInner" value="8mil"/>
<param name="rlMaxViaInner" value="20mil"/>
<param name="rlMinMicroViaOuter" value="4mil"/>
<param name="rlMaxMicroViaOuter" value="20mil"/>
<param name="rlMinMicroViaInner" value="4mil"/>
<param name="rlMaxMicroViaInner" value="20mil"/>
<param name="psTop" value="-1"/>
<param name="psBottom" value="-1"/>
<param name="psFirst" value="-1"/>
<param name="psElongationLong" value="100"/>
<param name="psElongationOffset" value="100"/>
<param name="mvStopFrame" value="1"/>
<param name="mvCreamFrame" value="0"/>
<param name="mlMinStopFrame" value="4mil"/>
<param name="mlMaxStopFrame" value="4mil"/>
<param name="mlMinCreamFrame" value="0mil"/>
<param name="mlMaxCreamFrame" value="0mil"/>
<param name="mlViaStopLimit" value="0mil"/>
<param name="srRoundness" value="0"/>
<param name="srMinRoundness" value="0mil"/>
<param name="srMaxRoundness" value="0mil"/>
<param name="slThermalIsolate" value="10mil"/>
<param name="slThermalsForVias" value="0"/>
<param name="dpMaxLengthDifference" value="10mm"/>
<param name="dpGapFactor" value="2.5"/>
<param name="checkAngle" value="0"/>
<param name="checkFont" value="1"/>
<param name="checkRestrict" value="1"/>
<param name="checkStop" value="0"/>
<param name="checkValues" value="0"/>
<param name="checkNames" value="1"/>
<param name="checkWireStubs" value="1"/>
<param name="checkPolygonWidth" value="0"/>
<param name="useDiameter" value="13"/>
<param name="maxErrors" value="50"/>
</designrules>
<autorouter>
<pass name="Default">
<param name="RoutingGrid" value="50mil"/>
<param name="AutoGrid" value="1"/>
<param name="Efforts" value="0"/>
<param name="TopRouterVariant" value="1"/>
<param name="tpViaShape" value="round"/>
<param name="PrefDir.1" value="a"/>
<param name="PrefDir.2" value="0"/>
<param name="PrefDir.3" value="0"/>
<param name="PrefDir.4" value="0"/>
<param name="PrefDir.5" value="0"/>
<param name="PrefDir.6" value="0"/>
<param name="PrefDir.7" value="0"/>
<param name="PrefDir.8" value="0"/>
<param name="PrefDir.9" value="0"/>
<param name="PrefDir.10" value="0"/>
<param name="PrefDir.11" value="0"/>
<param name="PrefDir.12" value="0"/>
<param name="PrefDir.13" value="0"/>
<param name="PrefDir.14" value="0"/>
<param name="PrefDir.15" value="0"/>
<param name="PrefDir.16" value="a"/>
<param name="cfVia" value="8"/>
<param name="cfNonPref" value="5"/>
<param name="cfChangeDir" value="2"/>
<param name="cfOrthStep" value="2"/>
<param name="cfDiagStep" value="3"/>
<param name="cfExtdStep" value="0"/>
<param name="cfBonusStep" value="1"/>
<param name="cfMalusStep" value="1"/>
<param name="cfPadImpact" value="4"/>
<param name="cfSmdImpact" value="4"/>
<param name="cfBusImpact" value="0"/>
<param name="cfHugging" value="3"/>
<param name="cfAvoid" value="4"/>
<param name="cfPolygon" value="10"/>
<param name="cfBase.1" value="0"/>
<param name="cfBase.2" value="1"/>
<param name="cfBase.3" value="1"/>
<param name="cfBase.4" value="1"/>
<param name="cfBase.5" value="1"/>
<param name="cfBase.6" value="1"/>
<param name="cfBase.7" value="1"/>
<param name="cfBase.8" value="1"/>
<param name="cfBase.9" value="1"/>
<param name="cfBase.10" value="1"/>
<param name="cfBase.11" value="1"/>
<param name="cfBase.12" value="1"/>
<param name="cfBase.13" value="1"/>
<param name="cfBase.14" value="1"/>
<param name="cfBase.15" value="1"/>
<param name="cfBase.16" value="0"/>
<param name="mnVias" value="20"/>
<param name="mnSegments" value="9999"/>
<param name="mnExtdSteps" value="9999"/>
<param name="mnRipupLevel" value="10"/>
<param name="mnRipupSteps" value="100"/>
<param name="mnRipupTotal" value="100"/>
</pass>
<pass name="Follow-me" refer="Default" active="yes">
</pass>
<pass name="Busses" refer="Default" active="yes">
<param name="cfNonPref" value="4"/>
<param name="cfBusImpact" value="4"/>
<param name="cfHugging" value="0"/>
<param name="mnVias" value="0"/>
</pass>
<pass name="Route" refer="Default" active="yes">
</pass>
<pass name="Optimize1" refer="Default" active="yes">
<param name="cfVia" value="99"/>
<param name="cfExtdStep" value="10"/>
<param name="cfHugging" value="1"/>
<param name="mnExtdSteps" value="1"/>
<param name="mnRipupLevel" value="0"/>
</pass>
<pass name="Optimize2" refer="Optimize1" active="yes">
<param name="cfNonPref" value="0"/>
<param name="cfChangeDir" value="6"/>
<param name="cfExtdStep" value="0"/>
<param name="cfBonusStep" value="2"/>
<param name="cfMalusStep" value="2"/>
<param name="cfPadImpact" value="2"/>
<param name="cfSmdImpact" value="2"/>
<param name="cfHugging" value="0"/>
</pass>
<pass name="Optimize3" refer="Optimize2" active="yes">
<param name="cfChangeDir" value="8"/>
<param name="cfPadImpact" value="0"/>
<param name="cfSmdImpact" value="0"/>
</pass>
<pass name="Optimize4" refer="Optimize3" active="yes">
<param name="cfChangeDir" value="25"/>
</pass>
</autorouter>
<elements>
<element name="U27" library="MCP4728-E_UN" package="SOP50P490X110-10N" value="MCP4728-E/UN" x="9.652" y="51.181" smashed="yes">
<attribute name="AVAILABILITY" value="Unavailable" x="9.652" y="96.901" size="1.778" layer="27" display="off"/>
<attribute name="DESCRIPTION" value=" MCP4728 Series 4 Ch I2C EEPROM Memory 5.5 V 12-Bit D/A Converter SMT - MSOP-10 " x="9.652" y="96.901" size="1.778" layer="27" display="off"/>
<attribute name="MF" value="Microchip" x="9.652" y="96.901" size="1.778" layer="27" display="off"/>
<attribute name="MP" value="MCP4728-E/UN" x="9.652" y="96.901" size="1.778" layer="27" display="off"/>
<attribute name="NAME" x="9.979590625" y="48.46238125" size="0.8128" layer="25" ratio="10" rot="SR0"/>
<attribute name="PACKAGE" value="MSOP-10 Microchip" x="9.652" y="96.901" size="1.778" layer="27" display="off"/>
<attribute name="PRICE" value="None" x="9.652" y="96.901" size="1.778" layer="27" display="off"/>
</element>
<element name="R2" library="microbuilder" package="_0603" value="100k" x="4.064" y="50.165" smashed="yes" rot="R180">
<attribute name="NAME" x="4.734" y="52.0125" size="0.8128" layer="25" ratio="18" rot="R180"/>
<attribute name="VALUE" x="2.286" y="50.0063" size="0.4064" layer="27" ratio="10" rot="R180"/>
</element>
<element name="C63" library="microbuilder" package="_0603" value="0.1 uF" x="9.652" y="55.118" smashed="yes">
<attribute name="NAME" x="5.384" y="54.8975" size="0.8128" layer="25" ratio="18"/>
<attribute name="VALUE" x="8.001" y="54.8957" size="0.4064" layer="27" ratio="10"/>
</element>
<element name="C64" library="microbuilder" package="_0603" value="10 uF" x="9.652" y="53.721" smashed="yes">
<attribute name="NAME" x="5.492" y="53.3305" size="0.8128" layer="25" ratio="18"/>
<attribute name="VALUE" x="8.382" y="52.2287" size="0.4064" layer="27" ratio="10"/>
</element>
<element name="R3" library="microbuilder" package="_0603" value="536" x="33.909" y="7.112" smashed="yes">
<attribute name="NAME" x="32.639" y="8.0645" size="0.8128" layer="25" ratio="18"/>
<attribute name="VALUE" x="34.163" y="8.2867" size="0.4064" layer="27" ratio="10"/>
</element>
<element name="R17" library="microbuilder" package="_0603" value="768" x="28.829" y="7.112" smashed="yes">
<attribute name="NAME" x="27.559" y="8.0645" size="0.8128" layer="25" ratio="18"/>
<attribute name="VALUE" x="27.559" y="5.6197" size="0.4064" layer="27" ratio="10"/>
</element>
<element name="R32" library="microbuilder" package="_0603" value="536" x="33.909" y="13.462" smashed="yes">
<attribute name="NAME" x="32.639" y="14.4145" size="0.8128" layer="25" ratio="18"/>
<attribute name="VALUE" x="32.639" y="11.9697" size="0.4064" layer="27" ratio="10"/>
</element>
<element name="R83" library="microbuilder" package="_0603" value="768" x="28.829" y="13.462" smashed="yes">
<attribute name="NAME" x="27.559" y="14.4145" size="0.8128" layer="25" ratio="18"/>
<attribute name="VALUE" x="27.559" y="11.9697" size="0.4064" layer="27" ratio="10"/>
</element>
<element name="R84" library="microbuilder" package="_0603" value="536" x="33.909" y="19.812" smashed="yes">
<attribute name="NAME" x="32.639" y="20.7645" size="0.8128" layer="25" ratio="18"/>
<attribute name="VALUE" x="32.639" y="18.3197" size="0.4064" layer="27" ratio="10"/>
</element>
<element name="R85" library="microbuilder" package="_0603" value="768" x="28.829" y="19.812" smashed="yes">
<attribute name="NAME" x="27.559" y="20.7645" size="0.8128" layer="25" ratio="18"/>
<attribute name="VALUE" x="27.559" y="18.3197" size="0.4064" layer="27" ratio="10"/>
</element>
<element name="R86" library="microbuilder" package="_0603" value="536" x="33.909" y="26.162" smashed="yes">
<attribute name="NAME" x="32.639" y="27.1145" size="0.8128" layer="25" ratio="18"/>
<attribute name="VALUE" x="32.639" y="24.6697" size="0.4064" layer="27" ratio="10"/>
</element>
<element name="R87" library="microbuilder" package="_0603" value="768" x="28.829" y="26.162" smashed="yes">
<attribute name="NAME" x="27.559" y="27.1145" size="0.8128" layer="25" ratio="18"/>
<attribute name="VALUE" x="27.559" y="24.6697" size="0.4064" layer="27" ratio="10"/>
</element>
<element name="C65" library="microbuilder" package="_0603" value="0.1 uF" x="33.909" y="5.588" smashed="yes">
<attribute name="NAME" x="32.0595" y="4.439" size="0.8128" layer="25" ratio="18" rot="R90"/>
<attribute name="VALUE" x="35.56" y="5.3657" size="0.4064" layer="27" ratio="10"/>
</element>
<element name="U28" library="OPA209AIDBVT" package="SOT95P280X145-5N" value="OPA209AIDBVT" x="28.829" y="4.572" smashed="yes">
<attribute name="AVAILABILITY" value="Unavailable" x="30.099" y="-75.438" size="1.778" layer="27" display="off"/>
<attribute name="DESCRIPTION" value=" 2.2nV/rtHz, 18MHz, Precision, O, 36V Operational Amplifier 5-SOT-23 -40 to 125 " x="30.099" y="-75.438" size="1.778" layer="27" display="off"/>
<attribute name="MF" value="Texas Instruments" x="30.099" y="-75.438" size="1.778" layer="27" display="off"/>
<attribute name="MP" value="OPA209AIDBVT" x="30.099" y="-75.438" size="1.778" layer="27" display="off"/>
<attribute name="NAME" x="24.574359375" y="4.21216875" size="0.8128" layer="25" ratio="10" rot="SR0"/>
<attribute name="PACKAGE" value="SOT-23-5 Texas Instruments" x="30.099" y="-75.438" size="1.778" layer="27" display="off"/>
<attribute name="PRICE" value="None" x="30.099" y="-75.438" size="1.778" layer="27" display="off"/>
</element>
<element name="U29" library="OPA209AIDBVT" package="SOT95P280X145-5N" value="OPA209AIDBVT" x="28.829" y="10.922" smashed="yes">
<attribute name="AVAILABILITY" value="Unavailable" x="5.969" y="-80.518" size="1.778" layer="27" display="off"/>
<attribute name="DESCRIPTION" value=" 2.2nV/rtHz, 18MHz, Precision, O, 36V Operational Amplifier 5-SOT-23 -40 to 125 " x="5.969" y="-80.518" size="1.778" layer="27" display="off"/>
<attribute name="MF" value="Texas Instruments" x="5.969" y="-80.518" size="1.778" layer="27" display="off"/>
<attribute name="MP" value="OPA209AIDBVT" x="5.969" y="-80.518" size="1.778" layer="27" display="off"/>
<attribute name="NAME" x="24.574359375" y="10.56216875" size="0.8128" layer="25" ratio="10" rot="SR0"/>
<attribute name="PACKAGE" value="SOT-23-5 Texas Instruments" x="5.969" y="-80.518" size="1.778" layer="27" display="off"/>
<attribute name="PRICE" value="None" x="5.969" y="-80.518" size="1.778" layer="27" display="off"/>
</element>
<element name="U30" library="OPA209AIDBVT" package="SOT95P280X145-5N" value="OPA209AIDBVT" x="28.829" y="17.272" smashed="yes">
<attribute name="AVAILABILITY" value="Unavailable" x="30.099" y="-74.168" size="1.778" layer="27" display="off"/>
<attribute name="DESCRIPTION" value=" 2.2nV/rtHz, 18MHz, Precision, O, 36V Operational Amplifier 5-SOT-23 -40 to 125 " x="30.099" y="-74.168" size="1.778" layer="27" display="off"/>
<attribute name="MF" value="Texas Instruments" x="30.099" y="-74.168" size="1.778" layer="27" display="off"/>
<attribute name="MP" value="OPA209AIDBVT" x="30.099" y="-74.168" size="1.778" layer="27" display="off"/>
<attribute name="NAME" x="24.574359375" y="16.81216875" size="0.8128" layer="25" ratio="10" rot="SR0"/>
<attribute name="PACKAGE" value="SOT-23-5 Texas Instruments" x="30.099" y="-74.168" size="1.778" layer="27" display="off"/>
<attribute name="PRICE" value="None" x="30.099" y="-74.168" size="1.778" layer="27" display="off"/>
</element>
<element name="U31" library="OPA209AIDBVT" package="SOT95P280X145-5N" value="OPA209AIDBVT" x="28.829" y="23.622" smashed="yes">
<attribute name="AVAILABILITY" value="Unavailable" x="5.969" y="-79.248" size="1.778" layer="27" display="off"/>
<attribute name="DESCRIPTION" value=" 2.2nV/rtHz, 18MHz, Precision, O, 36V Operational Amplifier 5-SOT-23 -40 to 125 " x="5.969" y="-79.248" size="1.778" layer="27" display="off"/>
<attribute name="MF" value="Texas Instruments" x="5.969" y="-79.248" size="1.778" layer="27" display="off"/>
<attribute name="MP" value="OPA209AIDBVT" x="5.969" y="-79.248" size="1.778" layer="27" display="off"/>
<attribute name="NAME" x="24.574359375" y="23.16216875" size="0.8128" layer="25" ratio="10" rot="SR0"/>
<attribute name="PACKAGE" value="SOT-23-5 Texas Instruments" x="5.969" y="-79.248" size="1.778" layer="27" display="off"/>
<attribute name="PRICE" value="None" x="5.969" y="-79.248" size="1.778" layer="27" display="off"/>
</element>
<element name="C66" library="microbuilder" package="_0603" value="0.1 uF" x="33.909" y="11.938" smashed="yes">
<attribute name="NAME" x="32.1095" y="10.839" size="0.8128" layer="25" ratio="18" rot="R90"/>
<attribute name="VALUE" x="32.639" y="10.4457" size="0.4064" layer="27" ratio="10"/>
</element>
<element name="C67" library="microbuilder" package="_0603" value="0.1 uF" x="33.909" y="18.288" smashed="yes">
<attribute name="NAME" x="32.0595" y="17.239" size="0.8128" layer="25" ratio="18" rot="R90"/>
<attribute name="VALUE" x="32.639" y="16.7957" size="0.4064" layer="27" ratio="10"/>
</element>
<element name="C68" library="microbuilder" package="_0603" value="0.1 uF" x="33.909" y="24.638" smashed="yes">
<attribute name="NAME" x="32.1095" y="23.539" size="0.8128" layer="25" ratio="18" rot="R90"/>
<attribute name="VALUE" x="32.639" y="23.1457" size="0.4064" layer="27" ratio="10"/>
</element>
<element name="U32" library="MCP4728-E_UN" package="SOP50P490X110-10N" value="MCP4728-E/UN" x="21.336" y="51.181" smashed="yes">
<attribute name="AVAILABILITY" value="Unavailable" x="-1.524" y="-44.069" size="1.778" layer="27" display="off"/>
<attribute name="DESCRIPTION" value=" MCP4728 Series 4 Ch I2C EEPROM Memory 5.5 V 12-Bit D/A Converter SMT - MSOP-10 " x="-1.524" y="-44.069" size="1.778" layer="27" display="off"/>
<attribute name="MF" value="Microchip" x="-1.524" y="-44.069" size="1.778" layer="27" display="off"/>
<attribute name="MP" value="MCP4728-E/UN" x="-1.524" y="-44.069" size="1.778" layer="27" display="off"/>
<attribute name="NAME" x="20.263590625" y="48.56238125" size="0.8128" layer="25" ratio="10" rot="SR0"/>
<attribute name="PACKAGE" value="MSOP-10 Microchip" x="-1.524" y="-44.069" size="1.778" layer="27" display="off"/>
<attribute name="PRICE" value="None" x="-1.524" y="-44.069" size="1.778" layer="27" display="off"/>
</element>
<element name="R88" library="microbuilder" package="_0603" value="100k" x="16.129" y="50.165" smashed="yes" rot="R180">
<attribute name="NAME" x="17.399" y="49.2125" size="0.8128" layer="25" ratio="18" rot="R180"/>
<attribute name="VALUE" x="17.399" y="51.6573" size="0.4064" layer="27" ratio="10" rot="R180"/>
</element>
<element name="C69" library="microbuilder" package="_0603" value="0.1 uF" x="21.336" y="53.721" smashed="yes">
<attribute name="NAME" x="17.466" y="53.3735" size="0.8128" layer="25" ratio="18"/>
<attribute name="VALUE" x="20.066" y="52.2287" size="0.4064" layer="27" ratio="10"/>
</element>
<element name="C70" library="microbuilder" package="_0603" value="10 uF" x="21.336" y="55.118" smashed="yes">
<attribute name="NAME" x="17.366" y="54.8705" size="0.8128" layer="25" ratio="18"/>
<attribute name="VALUE" x="20.066" y="53.6257" size="0.4064" layer="27" ratio="10"/>
</element>
<element name="R89" library="microbuilder" package="_0603" value="536" x="33.909" y="32.512" smashed="yes">
<attribute name="NAME" x="32.639" y="33.4645" size="0.8128" layer="25" ratio="18"/>
<attribute name="VALUE" x="32.639" y="31.0197" size="0.4064" layer="27" ratio="10"/>
</element>
<element name="R90" library="microbuilder" package="_0603" value="768" x="28.829" y="32.512" smashed="yes">
<attribute name="NAME" x="27.559" y="33.4645" size="0.8128" layer="25" ratio="18"/>
<attribute name="VALUE" x="27.559" y="31.0197" size="0.4064" layer="27" ratio="10"/>
</element>
<element name="R91" library="microbuilder" package="_0603" value="536" x="33.909" y="38.862" smashed="yes">
<attribute name="NAME" x="32.639" y="39.8145" size="0.8128" layer="25" ratio="18"/>
<attribute name="VALUE" x="32.639" y="37.3697" size="0.4064" layer="27" ratio="10"/>
</element>
<element name="R92" library="microbuilder" package="_0603" value="768" x="28.829" y="38.862" smashed="yes">
<attribute name="NAME" x="27.559" y="39.8145" size="0.8128" layer="25" ratio="18"/>
<attribute name="VALUE" x="27.559" y="37.3697" size="0.4064" layer="27" ratio="10"/>
</element>
<element name="R93" library="microbuilder" package="_0603" value="536" x="33.909" y="45.212" smashed="yes">
<attribute name="NAME" x="32.639" y="46.1645" size="0.8128" layer="25" ratio="18"/>
<attribute name="VALUE" x="32.639" y="43.7197" size="0.4064" layer="27" ratio="10"/>
</element>
<element name="R94" library="microbuilder" package="_0603" value="768" x="28.829" y="45.212" smashed="yes">
<attribute name="NAME" x="27.559" y="46.1645" size="0.8128" layer="25" ratio="18"/>
<attribute name="VALUE" x="27.559" y="43.7197" size="0.4064" layer="27" ratio="10"/>
</element>
<element name="R95" library="microbuilder" package="_0603" value="536" x="33.909" y="51.562" smashed="yes">
<attribute name="NAME" x="32.639" y="52.5145" size="0.8128" layer="25" ratio="18"/>
<attribute name="VALUE" x="32.131" y="51.0857" size="0.4064" layer="27" ratio="10"/>
</element>
<element name="R96" library="microbuilder" package="_0603" value="768" x="28.829" y="51.562" smashed="yes">
<attribute name="NAME" x="24.959" y="51.2145" size="0.8128" layer="25" ratio="18"/>
<attribute name="VALUE" x="26.797" y="51.5937" size="0.4064" layer="27" ratio="10"/>
</element>
<element name="C71" library="microbuilder" package="_0603" value="0.1 uF" x="33.909" y="50.038" smashed="yes">
<attribute name="NAME" x="31.1905" y="50.961" size="0.8128" layer="25" ratio="18" rot="R270"/>
<attribute name="VALUE" x="31.369" y="49.8157" size="0.4064" layer="27" ratio="10"/>
</element>
<element name="U33" library="OPA209AIDBVT" package="SOT95P280X145-5N" value="OPA209AIDBVT" x="28.829" y="29.972" smashed="yes">
<attribute name="AVAILABILITY" value="Unavailable" x="30.099" y="-168.148" size="1.778" layer="27" display="off"/>
<attribute name="DESCRIPTION" value=" 2.2nV/rtHz, 18MHz, Precision, O, 36V Operational Amplifier 5-SOT-23 -40 to 125 " x="30.099" y="-168.148" size="1.778" layer="27" display="off"/>
<attribute name="MF" value="Texas Instruments" x="30.099" y="-168.148" size="1.778" layer="27" display="off"/>
<attribute name="MP" value="OPA209AIDBVT" x="30.099" y="-168.148" size="1.778" layer="27" display="off"/>
<attribute name="NAME" x="24.574359375" y="29.61216875" size="0.8128" layer="25" ratio="10" rot="SR0"/>
<attribute name="PACKAGE" value="SOT-23-5 Texas Instruments" x="30.099" y="-168.148" size="1.778" layer="27" display="off"/>
<attribute name="PRICE" value="None" x="30.099" y="-168.148" size="1.778" layer="27" display="off"/>
</element>
<element name="U34" library="OPA209AIDBVT" package="SOT95P280X145-5N" value="OPA209AIDBVT" x="28.829" y="36.322" smashed="yes">
<attribute name="AVAILABILITY" value="Unavailable" x="5.969" y="-173.228" size="1.778" layer="27" display="off"/>
<attribute name="DESCRIPTION" value=" 2.2nV/rtHz, 18MHz, Precision, O, 36V Operational Amplifier 5-SOT-23 -40 to 125 " x="5.969" y="-173.228" size="1.778" layer="27" display="off"/>
<attribute name="MF" value="Texas Instruments" x="5.969" y="-173.228" size="1.778" layer="27" display="off"/>
<attribute name="MP" value="OPA209AIDBVT" x="5.969" y="-173.228" size="1.778" layer="27" display="off"/>
<attribute name="NAME" x="24.474359375" y="36.26216875" size="0.8128" layer="25" ratio="10" rot="SR0"/>
<attribute name="PACKAGE" value="SOT-23-5 Texas Instruments" x="5.969" y="-173.228" size="1.778" layer="27" display="off"/>
<attribute name="PRICE" value="None" x="5.969" y="-173.228" size="1.778" layer="27" display="off"/>
</element>
<element name="U35" library="OPA209AIDBVT" package="SOT95P280X145-5N" value="OPA209AIDBVT" x="28.829" y="42.672" smashed="yes">
<attribute name="AVAILABILITY" value="Unavailable" x="30.099" y="-166.878" size="1.778" layer="27" display="off"/>
<attribute name="DESCRIPTION" value=" 2.2nV/rtHz, 18MHz, Precision, O, 36V Operational Amplifier 5-SOT-23 -40 to 125 " x="30.099" y="-166.878" size="1.778" layer="27" display="off"/>
<attribute name="MF" value="Texas Instruments" x="30.099" y="-166.878" size="1.778" layer="27" display="off"/>
<attribute name="MP" value="OPA209AIDBVT" x="30.099" y="-166.878" size="1.778" layer="27" display="off"/>
<attribute name="NAME" x="24.474359375" y="42.51216875" size="0.8128" layer="25" ratio="10" rot="SR0"/>
<attribute name="PACKAGE" value="SOT-23-5 Texas Instruments" x="30.099" y="-166.878" size="1.778" layer="27" display="off"/>
<attribute name="PRICE" value="None" x="30.099" y="-166.878" size="1.778" layer="27" display="off"/>
</element>
<element name="U36" library="OPA209AIDBVT" package="SOT95P280X145-5N" value="OPA209AIDBVT" x="28.829" y="49.022" smashed="yes">
<attribute name="AVAILABILITY" value="Unavailable" x="5.969" y="-171.958" size="1.778" layer="27" display="off"/>
<attribute name="DESCRIPTION" value=" 2.2nV/rtHz, 18MHz, Precision, O, 36V Operational Amplifier 5-SOT-23 -40 to 125 " x="5.969" y="-171.958" size="1.778" layer="27" display="off"/>
<attribute name="MF" value="Texas Instruments" x="5.969" y="-171.958" size="1.778" layer="27" display="off"/>
<attribute name="MP" value="OPA209AIDBVT" x="5.969" y="-171.958" size="1.778" layer="27" display="off"/>
<attribute name="NAME" x="24.474359375" y="47.66216875" size="0.8128" layer="25" ratio="10" rot="SR0"/>
<attribute name="PACKAGE" value="SOT-23-5 Texas Instruments" x="5.969" y="-171.958" size="1.778" layer="27" display="off"/>
<attribute name="PRICE" value="None" x="5.969" y="-171.958" size="1.778" layer="27" display="off"/>
</element>
<element name="C72" library="microbuilder" package="_0603" value="0.1 uF" x="33.909" y="43.688" smashed="yes">
<attribute name="NAME" x="31.8595" y="42.639" size="0.8128" layer="25" ratio="18" rot="R90"/>
<attribute name="VALUE" x="32.639" y="42.1957" size="0.4064" layer="27" ratio="10"/>
</element>
<element name="C73" library="microbuilder" package="_0603" value="0.1 uF" x="33.909" y="37.338" smashed="yes">
<attribute name="NAME" x="32.0095" y="36.339" size="0.8128" layer="25" ratio="18" rot="R90"/>
<attribute name="VALUE" x="32.639" y="35.8457" size="0.4064" layer="27" ratio="10"/>
</element>
<element name="C74" library="microbuilder" package="_0603" value="0.1 uF" x="33.909" y="30.988" smashed="yes">
<attribute name="NAME" x="32.0595" y="29.939" size="0.8128" layer="25" ratio="18" rot="R90"/>
<attribute name="VALUE" x="32.639" y="29.4957" size="0.4064" layer="27" ratio="10"/>
</element>
<element name="C75" library="microbuilder" package="_0603" value="0.1 uF" x="69.215" y="32.258" smashed="yes" rot="R270">
<attribute name="NAME" x="68.8675" y="29.728" size="0.8128" layer="25" ratio="18" rot="R270"/>
<attribute name="VALUE" x="70.5167" y="31.242" size="0.4064" layer="27" ratio="10" rot="R270"/>
</element>
<element name="U37" library="microbuilder" package="MSOP10" value="ADS1115" x="64.897" y="17.272" smashed="yes" rot="R180">
<attribute name="NAME" x="66.675" y="18.796" size="0.8128" layer="25" ratio="18" rot="R270"/>
<attribute name="VALUE" x="62.357" y="18.796" size="0.4064" layer="27" ratio="10" rot="R270"/>
</element>
<element name="U38" library="Texas Instruments - OPA4209AIPW" package="TEXAS_INSTRUMENTS_OPA4209AIPW_1" value="TEXAS_INSTRUMENTS_OPA4209AIPWTEXAS_INSTRUMENTS_OPA4209AIPW_0_1" x="58.293" y="17.272" smashed="yes" rot="R90">
<attribute name="CHANNEL" value="" x="43.053" y="17.272" size="1.778" layer="27" rot="R90" display="off"/>
<attribute name="CIIVA_IDS" value="1322614" x="43.053" y="17.272" size="1.778" layer="27" rot="R90" display="off"/>
<attribute name="CMRR_MIND_B" value="120" x="43.053" y="17.272" size="1.778" layer="27" rot="R90" display="off"/>
<attribute name="CODE__JEDEC" value="MO-153" x="43.053" y="17.272" size="1.778" layer="27" rot="R90" display="off"/>
<attribute name="COMPONENT_LINK_1_DESCRIPTION" value="Manufacturer URL" x="43.053" y="17.272" size="1.778" layer="27" rot="R90" display="off"/>
<attribute name="COMPONENT_LINK_1_URL" value="http://www.ti.com/" x="43.053" y="17.272" size="1.778" layer="27" rot="R90" display="off"/>
<attribute name="COMPONENT_LINK_3_DESCRIPTION" value="Package Specification" x="43.053" y="17.272" size="1.778" layer="27" rot="R90" display="off"/>
<attribute name="COMPONENT_LINK_3_URL" value="http://www.ti.com/litv/pdf/mpds360" x="43.053" y="17.272" size="1.778" layer="27" rot="R90" display="off"/>
<attribute name="DATASHEET" value="http://www.ti.com/lit/ds/symlink/opa4209.pdf" x="43.053" y="17.272" size="1.778" layer="27" rot="R90" display="off"/>
<attribute name="DATASHEET_VERSION" value="SBOS426B" x="43.053" y="17.272" size="1.778" layer="27" rot="R90" display="off"/>
<attribute name="ECO__PLAN" value="Green (RoHS &amp; no Sb/Br)" x="43.053" y="17.272" size="1.778" layer="27" rot="R90" display="off"/>
<attribute name="FOOTPRINT_VARIANT_NAME_0" value="Level C" x="43.053" y="17.272" size="1.778" layer="27" rot="R90" display="off"/>
<attribute name="FOOTPRINT_VARIANT_NAME_1" value="Level B" x="43.053" y="17.272" size="1.778" layer="27" rot="R90" display="off"/>
<attribute name="FOOTPRINT_VARIANT_NAME_2" value="Level A" x="43.053" y="17.272" size="1.778" layer="27" rot="R90" display="off"/>
<attribute name="GAIN_BANDWIDTH" value="" x="43.053" y="17.272" size="1.778" layer="27" rot="R90" display="off"/>
<attribute name="GBW_TYP_MHZ" value="18" x="43.053" y="17.272" size="1.778" layer="27" rot="R90" display="off"/>
<attribute name="IIB_MAXP_A" value="4500" x="43.053" y="17.272" size="1.778" layer="27" rot="R90" display="off"/>
<attribute name="IMPORTED" value="yes" x="43.053" y="17.272" size="1.778" layer="27" rot="R90" display="off"/>
<attribute name="IMPORTED_FROM" value="vault" x="43.053" y="17.272" size="1.778" layer="27" rot="R90" display="off"/>
<attribute name="IMPORT_TS" value="1521845046" x="43.053" y="17.272" size="1.778" layer="27" rot="R90" display="off"/>
<attribute name="IQ_PER_CHANNELMAXMA" value="2.5" x="43.053" y="17.272" size="1.778" layer="27" rot="R90" display="off"/>
<attribute name="MF" value="Texas Instruments" x="43.053" y="17.272" size="1.778" layer="27" rot="R90" display="off"/>
<attribute name="MOUNTING_TECHNOLOGY" value="Surface Mount" x="43.053" y="17.272" size="1.778" layer="27" rot="R90" display="off"/>
<attribute name="MPN" value="OPA4209AIPW" x="43.053" y="17.272" size="1.778" layer="27" rot="R90" display="off"/>
<attribute name="NAME" x="55.401" y="16.448" size="0.8128" layer="25" rot="R90"/>
<attribute name="NUMBER_OF_CHANNELS" value="4" x="43.053" y="17.272" size="1.778" layer="27" rot="R90" display="off"/>
<attribute name="OFFSET_DRIFTTYPUVC" value="1" x="43.053" y="17.272" size="1.778" layer="27" rot="R90" display="off"/>
<attribute name="PACKAGE" value="PW0014A" x="43.053" y="17.272" size="1.778" layer="27" rot="R90" display="off"/>
<attribute name="PACKAGE_DESCRIPTION" value="14-Pin Plastic Small Outline, Body 5 x 4.4 mm, Pitch 0.65 mm" x="43.053" y="17.272" size="1.778" layer="27" rot="R90" display="off"/>
<attribute name="PACKAGE_VERSION" value="4040064-3/G, 02/2011" x="43.053" y="17.272" size="1.778" layer="27" rot="R90" display="off"/>
<attribute name="PACKING" value="TUBE" x="43.053" y="17.272" size="1.778" layer="27" rot="R90" display="off"/>
<attribute name="PREFIX" value="U" x="43.053" y="17.272" size="1.778" layer="27" rot="R90" display="off"/>
<attribute name="RATING" value="Catalog" x="43.053" y="17.272" size="1.778" layer="27" rot="R90" display="off"/>
<attribute name="RELEASE_DATE" value="1464312023" x="43.053" y="17.272" size="1.778" layer="27" rot="R90" display="off"/>
<attribute name="SLEW_RATE" value="" x="43.053" y="17.272" size="1.778" layer="27" rot="R90" display="off"/>
<attribute name="SLEW_RATETYPVUS" value="6.4" x="43.053" y="17.272" size="1.778" layer="27" rot="R90" display="off"/>
<attribute name="SUB_FAMILY" value="High Supply Voltage Amplifier (&gt;=30V), Low Noise Amp (&lt;=10nV/rtHz), Low Offset Voltage Amplifier (&lt;=500uV), Precision Amplifier" x="43.053" y="17.272" size="1.778" layer="27" rot="R90" display="off"/>
<attribute name="SUPPLY_VOLTAGE_MAX" value="" x="43.053" y="17.272" size="1.778" layer="27" rot="R90" display="off"/>
<attribute name="SUPPLY_VOLTAGE_MIN" value="" x="43.053" y="17.272" size="1.778" layer="27" rot="R90" display="off"/>
<attribute name="TEMPERATURE_MAX" value="" x="43.053" y="17.272" size="1.778" layer="27" rot="R90" display="off"/>
<attribute name="TEMPERATURE_MIN" value="" x="43.053" y="17.272" size="1.778" layer="27" rot="R90" display="off"/>
<attribute name="TOTAL_SUPPLY_VOLTAGEMAX5V_IS_5__5V_IS_10" value="36" x="43.053" y="17.272" size="1.778" layer="27" rot="R90" display="off"/>
<attribute name="TOTAL_SUPPLY_VOLTAGEMIN5V_IS_5__5V_IS_10" value="4.5" x="43.053" y="17.272" size="1.778" layer="27" rot="R90" display="off"/>
<attribute name="VAULT_GUID" value="90332D0E-A6AD-4367-AF12-C70D7B662A7D" x="43.053" y="17.272" size="1.778" layer="27" rot="R90" display="off"/>
<attribute name="VAULT_REVISION" value="5620DEE5-2681-45D3-A650-AE455AF14BEA" x="43.053" y="17.272" size="1.778" layer="27" rot="R90" display="off"/>
<attribute name="VIO_25CMAXMV" value="0.15" x="43.053" y="17.272" size="1.778" layer="27" rot="R90" display="off"/>
<attribute name="VMAX_V" value="" x="43.053" y="17.272" size="1.778" layer="27" rot="R90" display="off"/>
<attribute name="VMIN_V" value="" x="43.053" y="17.272" size="1.778" layer="27" rot="R90" display="off"/>
<attribute name="VN_AT_1KHZTYPNVRTHZ" value="" x="43.053" y="17.272" size="1.778" layer="27" rot="R90" display="off"/>
</element>
<element name="R97" library="microbuilder" package="_0603" value="220k" x="51.943" y="5.842" smashed="yes">
<attribute name="NAME" x="50.4055" y="5.073" size="0.8128" layer="25" ratio="18" rot="R90"/>
<attribute name="VALUE" x="54.102" y="5.4927" size="0.4064" layer="27" ratio="10"/>
</element>
<element name="R98" library="microbuilder" package="_0603" value="220k" x="51.943" y="4.572" smashed="yes">
<attribute name="NAME" x="50.973" y="2.9245" size="0.8128" layer="25" ratio="18"/>
<attribute name="VALUE" x="54.229" y="4.4767" size="0.4064" layer="27" ratio="10"/>
</element>
<element name="R99" library="microbuilder" package="_0603" value="220k" x="56.769" y="11.176" smashed="yes" rot="R90">
<attribute name="NAME" x="57.3165" y="7.406" size="0.8128" layer="25" ratio="18" rot="R90"/>
<attribute name="VALUE" x="58.2613" y="9.906" size="0.4064" layer="27" ratio="10" rot="R90"/>
</element>
<element name="C76" library="microbuilder" package="_0603" value="0.1 uF" x="58.293" y="32.258" smashed="yes" rot="R270">
<attribute name="NAME" x="57.8455" y="29.828" size="0.8128" layer="25" ratio="18" rot="R270"/>
<attribute name="VALUE" x="58.5787" y="29.591" size="0.4064" layer="27" ratio="10" rot="R270"/>
</element>
<element name="R100" library="microbuilder" package="_0603" value="220k" x="51.943" y="12.192" smashed="yes">
<attribute name="NAME" x="50.2555" y="11.273" size="0.8128" layer="25" ratio="18" rot="R90"/>
<attribute name="VALUE" x="50.673" y="10.6997" size="0.4064" layer="27" ratio="10"/>
</element>
<element name="R101" library="microbuilder" package="_0603" value="220k" x="51.943" y="10.922" smashed="yes">
<attribute name="NAME" x="50.573" y="9.2745" size="0.8128" layer="25" ratio="18"/>
<attribute name="VALUE" x="50.673" y="9.4297" size="0.4064" layer="27" ratio="10"/>
</element>
<element name="R102" library="microbuilder" package="_0603" value="220k" x="59.817" y="11.176" smashed="yes" rot="R90">
<attribute name="NAME" x="60.2645" y="6.806" size="0.8128" layer="25" ratio="18" rot="R90"/>
<attribute name="VALUE" x="61.3093" y="9.906" size="0.4064" layer="27" ratio="10" rot="R90"/>
</element>
<element name="R103" library="microbuilder" package="_0603" value="220k" x="51.943" y="18.542" smashed="yes">
<attribute name="NAME" x="50.5055" y="17.173" size="0.8128" layer="25" ratio="18" rot="R90"/>
<attribute name="VALUE" x="50.673" y="17.0497" size="0.4064" layer="27" ratio="10"/>
</element>
<element name="R104" library="microbuilder" package="_0603" value="220k" x="51.943" y="17.272" smashed="yes">
<attribute name="NAME" x="50.673" y="15.6245" size="0.8128" layer="25" ratio="18"/>
<attribute name="VALUE" x="50.673" y="15.7797" size="0.4064" layer="27" ratio="10"/>
</element>
<element name="R105" library="microbuilder" package="_0603" value="220k" x="59.817" y="23.622" smashed="yes" rot="R270">
<attribute name="NAME" x="60.9695" y="27.892" size="0.8128" layer="25" ratio="18" rot="R270"/>
<attribute name="VALUE" x="60.1027" y="25.654" size="0.4064" layer="27" ratio="10" rot="R270"/>
</element>
<element name="R106" library="microbuilder" package="_0603" value="220k" x="51.943" y="24.892" smashed="yes">
<attribute name="NAME" x="50.1555" y="24.073" size="0.8128" layer="25" ratio="18" rot="R90"/>
<attribute name="VALUE" x="50.673" y="23.3997" size="0.4064" layer="27" ratio="10"/>
</element>
<element name="R107" library="microbuilder" package="_0603" value="220k" x="51.943" y="23.622" smashed="yes">
<attribute name="NAME" x="50.573" y="21.8745" size="0.8128" layer="25" ratio="18"/>
<attribute name="VALUE" x="50.673" y="22.1297" size="0.4064" layer="27" ratio="10"/>
</element>
<element name="R108" library="microbuilder" package="_0603" value="220k" x="56.769" y="23.622" smashed="yes" rot="R270">
<attribute name="NAME" x="56.3215" y="27.892" size="0.8128" layer="25" ratio="18" rot="R270"/>
<attribute name="VALUE" x="56.6737" y="25.527" size="0.4064" layer="27" ratio="10" rot="R270"/>
</element>
<element name="C77" library="microbuilder" package="_0603" value="0.1 uF" x="58.293" y="44.958" smashed="yes" rot="R90">
<attribute name="NAME" x="58.6405" y="47.288" size="0.8128" layer="25" ratio="18" rot="R90"/>
<attribute name="VALUE" x="58.7693" y="47.371" size="0.4064" layer="27" ratio="10" rot="R90"/>
</element>
<element name="C78" library="microbuilder" package="_0603" value="10 nF" x="61.341" y="11.176" smashed="yes" rot="R270">
<attribute name="NAME" x="61.0935" y="9.346" size="0.8128" layer="25" ratio="18" rot="R270"/>
<attribute name="VALUE" x="59.8487" y="12.446" size="0.4064" layer="27" ratio="10" rot="R270"/>
</element>
<element name="C79" library="microbuilder" package="_0603" value="10 nF" x="55.245" y="23.622" smashed="yes" rot="R90">
<attribute name="NAME" x="55.5925" y="25.452" size="0.8128" layer="25" ratio="18" rot="R90"/>
<attribute name="VALUE" x="55.9753" y="21.336" size="0.4064" layer="27" ratio="10" rot="R90"/>
</element>
<element name="C80" library="microbuilder" package="_0603" value="10 nF" x="61.341" y="23.622" smashed="yes" rot="R90">
<attribute name="NAME" x="60.1885" y="25.352" size="0.8128" layer="25" ratio="18" rot="R90"/>
<attribute name="VALUE" x="62.8333" y="22.352" size="0.4064" layer="27" ratio="10" rot="R90"/>
</element>
<element name="C81" library="microbuilder" package="_0603" value="10 nF" x="55.245" y="11.176" smashed="yes" rot="R270">
<attribute name="NAME" x="54.7975" y="9.546" size="0.8128" layer="25" ratio="18" rot="R270"/>
<attribute name="VALUE" x="53.7527" y="12.446" size="0.4064" layer="27" ratio="10" rot="R270"/>
</element>
<element name="R109" library="microbuilder" package="_0603" value="220k" x="67.691" y="23.622" smashed="yes" rot="R270">
<attribute name="NAME" x="67.2435" y="27.892" size="0.8128" layer="25" ratio="18" rot="R270"/>
<attribute name="VALUE" x="66.1987" y="24.892" size="0.4064" layer="27" ratio="10" rot="R270"/>
</element>
<element name="C82" library="microbuilder" package="_0603" value="10 nF" x="66.167" y="23.622" smashed="yes" rot="R90">
<attribute name="NAME" x="66.5145" y="25.452" size="0.8128" layer="25" ratio="18" rot="R90"/>
<attribute name="VALUE" x="67.6593" y="22.352" size="0.4064" layer="27" ratio="10" rot="R90"/>
</element>
<element name="R110" library="microbuilder" package="_0603" value="220k" x="63.119" y="11.176" smashed="yes" rot="R90">
<attribute name="NAME" x="63.5665" y="6.806" size="0.8128" layer="25" ratio="18" rot="R90"/>
<attribute name="VALUE" x="64.6113" y="9.906" size="0.4064" layer="27" ratio="10" rot="R90"/>
</element>
<element name="C83" library="microbuilder" package="_0603" value="10 nF" x="64.643" y="11.176" smashed="yes" rot="R270">
<attribute name="NAME" x="64.3955" y="9.446" size="0.8128" layer="25" ratio="18" rot="R270"/>
<attribute name="VALUE" x="63.1507" y="12.446" size="0.4064" layer="27" ratio="10" rot="R270"/>
</element>
<element name="R111" library="microbuilder" package="_0603" value="220k" x="63.119" y="23.622" smashed="yes" rot="R270">
<attribute name="NAME" x="62.6715" y="27.892" size="0.8128" layer="25" ratio="18" rot="R270"/>
<attribute name="VALUE" x="61.6267" y="24.892" size="0.4064" layer="27" ratio="10" rot="R270"/>
</element>
<element name="C84" library="microbuilder" package="_0603" value="10 nF" x="64.643" y="23.622" smashed="yes" rot="R90">
<attribute name="NAME" x="64.9905" y="25.452" size="0.8128" layer="25" ratio="18" rot="R90"/>
<attribute name="VALUE" x="66.1353" y="22.352" size="0.4064" layer="27" ratio="10" rot="R90"/>
</element>
<element name="R112" library="microbuilder" package="_0603" value="220k" x="67.691" y="11.176" smashed="yes" rot="R90">
<attribute name="NAME" x="68.0385" y="6.906" size="0.8128" layer="25" ratio="18" rot="R90"/>
<attribute name="VALUE" x="69.1833" y="9.906" size="0.4064" layer="27" ratio="10" rot="R90"/>
</element>
<element name="C85" library="microbuilder" package="_0603" value="10 nF" x="66.167" y="11.176" smashed="yes" rot="R270">
<attribute name="NAME" x="65.8195" y="9.446" size="0.8128" layer="25" ratio="18" rot="R270"/>
<attribute name="VALUE" x="64.6747" y="12.446" size="0.4064" layer="27" ratio="10" rot="R270"/>
</element>
<element name="U39" library="INA121U" package="SOIC127P600X175-8N" value="INA121U" x="45.593" y="5.842" smashed="yes">
<attribute name="AVAILABILITY" value="Unavailable" x="45.593" y="-142.748" size="1.778" layer="27" display="off"/>
<attribute name="DESCRIPTION" value=" Ic Opamp Instr 600khz Sgl 8soic - Ina121u " x="45.593" y="-142.748" size="1.778" layer="27" display="off"/>
<attribute name="MF" value="Texas Instruments" x="45.593" y="-142.748" size="1.778" layer="27" display="off"/>
<attribute name="MP" value="INA121U" x="45.593" y="-142.748" size="1.778" layer="27" display="off"/>
<attribute name="NAME" x="44.71385" y="8.624209375" size="0.8128" layer="25" ratio="10" rot="SR0"/>
<attribute name="PACKAGE" value="SOIC-8 Burr Brown" x="45.593" y="-142.748" size="1.778" layer="27" display="off"/>
<attribute name="PRICE" value="None" x="45.593" y="-142.748" size="1.778" layer="27" display="off"/>
</element>
<element name="C86" library="microbuilder" package="_0603" value="0.1 uF" x="39.243" y="4.064" smashed="yes" rot="R180">
<attribute name="NAME" x="40.513" y="3.1115" size="0.8128" layer="25" ratio="18" rot="R180"/>
<attribute name="VALUE" x="41.783" y="3.6513" size="0.4064" layer="27" ratio="10" rot="R180"/>
</element>
<element name="C87" library="microbuilder" package="_0603" value="0.1 uF" x="51.943" y="7.112" smashed="yes">
<attribute name="NAME" x="51.473" y="7.9645" size="0.8128" layer="25" ratio="18"/>
<attribute name="VALUE" x="54.102" y="6.7627" size="0.4064" layer="27" ratio="10"/>
</element>
<element name="R113" library="microbuilder" package="_0603" value="505.1" x="39.243" y="7.112" smashed="yes" rot="R180">
<attribute name="NAME" x="40.613" y="8.7595" size="0.8128" layer="25" ratio="18" rot="R180"/>
<attribute name="VALUE" x="41.91" y="7.3343" size="0.4064" layer="27" ratio="10" rot="R180"/>
</element>
<element name="R114" library="microbuilder" package="_0603" value="10k" x="39.243" y="5.334" smashed="yes">
<attribute name="NAME" x="37.4135" y="4.173" size="0.8128" layer="25" ratio="18" rot="R90"/>
<attribute name="VALUE" x="41.021" y="5.4927" size="0.4064" layer="27" ratio="10"/>
</element>
<element name="U40" library="INA121U" package="SOIC127P600X175-8N" value="INA121U" x="45.593" y="18.542" smashed="yes">
<attribute name="AVAILABILITY" value="Unavailable" x="31.623" y="-163.068" size="1.778" layer="27" display="off"/>
<attribute name="DESCRIPTION" value=" Ic Opamp Instr 600khz Sgl 8soic - Ina121u " x="31.623" y="-163.068" size="1.778" layer="27" display="off"/>
<attribute name="MF" value="Texas Instruments" x="31.623" y="-163.068" size="1.778" layer="27" display="off"/>
<attribute name="MP" value="INA121U" x="31.623" y="-163.068" size="1.778" layer="27" display="off"/>
<attribute name="NAME" x="44.61385" y="21.324209375" size="0.8128" layer="25" ratio="10" rot="SR0"/>
<attribute name="PACKAGE" value="SOIC-8 Burr Brown" x="31.623" y="-163.068" size="1.778" layer="27" display="off"/>
<attribute name="PRICE" value="None" x="31.623" y="-163.068" size="1.778" layer="27" display="off"/>
</element>
<element name="C88" library="microbuilder" package="_0603" value="0.1 uF" x="39.243" y="16.764" smashed="yes" rot="R180">
<attribute name="NAME" x="40.213" y="16.0115" size="0.8128" layer="25" ratio="18" rot="R180"/>
<attribute name="VALUE" x="40.513" y="18.2563" size="0.4064" layer="27" ratio="10" rot="R180"/>
</element>
<element name="C89" library="microbuilder" package="_0603" value="0.1 uF" x="51.943" y="19.812" smashed="yes">
<attribute name="NAME" x="51.573" y="20.7645" size="0.8128" layer="25" ratio="18"/>
<attribute name="VALUE" x="50.673" y="18.3197" size="0.4064" layer="27" ratio="10"/>
</element>
<element name="R115" library="microbuilder" package="_0603" value="505.1" x="39.243" y="19.812" smashed="yes" rot="R180">
<attribute name="NAME" x="40.513" y="21.3595" size="0.8128" layer="25" ratio="18" rot="R180"/>
<attribute name="VALUE" x="40.513" y="21.3043" size="0.4064" layer="27" ratio="10" rot="R180"/>
</element>
<element name="R116" library="microbuilder" package="_0603" value="10k" x="39.243" y="18.034" smashed="yes">
<attribute name="NAME" x="37.3135" y="16.873" size="0.8128" layer="25" ratio="18" rot="R90"/>
<attribute name="VALUE" x="37.973" y="16.5417" size="0.4064" layer="27" ratio="10"/>
</element>
<element name="U41" library="INA121U" package="SOIC127P600X175-8N" value="INA121U" x="45.593" y="12.192" smashed="yes">
<attribute name="AVAILABILITY" value="Unavailable" x="17.653" y="-202.438" size="1.778" layer="27" display="off"/>
<attribute name="DESCRIPTION" value=" Ic Opamp Instr 600khz Sgl 8soic - Ina121u " x="17.653" y="-202.438" size="1.778" layer="27" display="off"/>
<attribute name="MF" value="Texas Instruments" x="17.653" y="-202.438" size="1.778" layer="27" display="off"/>
<attribute name="MP" value="INA121U" x="17.653" y="-202.438" size="1.778" layer="27" display="off"/>
<attribute name="NAME" x="44.71385" y="14.974209375" size="0.8128" layer="25" ratio="10" rot="SR0"/>
<attribute name="PACKAGE" value="SOIC-8 Burr Brown" x="17.653" y="-202.438" size="1.778" layer="27" display="off"/>
<attribute name="PRICE" value="None" x="17.653" y="-202.438" size="1.778" layer="27" display="off"/>
</element>
<element name="C90" library="microbuilder" package="_0603" value="0.1 uF" x="39.243" y="10.414" smashed="yes" rot="R180">
<attribute name="NAME" x="40.313" y="9.6615" size="0.8128" layer="25" ratio="18" rot="R180"/>
<attribute name="VALUE" x="40.513" y="11.9063" size="0.4064" layer="27" ratio="10" rot="R180"/>
</element>
<element name="C91" library="microbuilder" package="_0603" value="0.1 uF" x="51.943" y="13.462" smashed="yes">
<attribute name="NAME" x="51.573" y="14.3145" size="0.8128" layer="25" ratio="18"/>
<attribute name="VALUE" x="50.673" y="11.9697" size="0.4064" layer="27" ratio="10"/>
</element>
<element name="R117" library="microbuilder" package="_0603" value="505.1" x="39.243" y="13.462" smashed="yes" rot="R180">
<attribute name="NAME" x="40.613" y="15.1095" size="0.8128" layer="25" ratio="18" rot="R180"/>
<attribute name="VALUE" x="40.513" y="14.9543" size="0.4064" layer="27" ratio="10" rot="R180"/>
</element>
<element name="R118" library="microbuilder" package="_0603" value="10k" x="39.243" y="11.684" smashed="yes">
<attribute name="NAME" x="37.1635" y="10.573" size="0.8128" layer="25" ratio="18" rot="R90"/>
<attribute name="VALUE" x="37.973" y="10.1917" size="0.4064" layer="27" ratio="10"/>
</element>
<element name="U42" library="INA121U" package="SOIC127P600X175-8N" value="INA121U" x="45.593" y="24.892" smashed="yes">
<attribute name="AVAILABILITY" value="Unavailable" x="3.683" y="-222.758" size="1.778" layer="27" display="off"/>
<attribute name="DESCRIPTION" value=" Ic Opamp Instr 600khz Sgl 8soic - Ina121u " x="3.683" y="-222.758" size="1.778" layer="27" display="off"/>
<attribute name="MF" value="Texas Instruments" x="3.683" y="-222.758" size="1.778" layer="27" display="off"/>
<attribute name="MP" value="INA121U" x="3.683" y="-222.758" size="1.778" layer="27" display="off"/>
<attribute name="NAME" x="44.71385" y="27.674209375" size="0.8128" layer="25" ratio="10" rot="SR0"/>
<attribute name="PACKAGE" value="SOIC-8 Burr Brown" x="3.683" y="-222.758" size="1.778" layer="27" display="off"/>
<attribute name="PRICE" value="None" x="3.683" y="-222.758" size="1.778" layer="27" display="off"/>
</element>
<element name="C92" library="microbuilder" package="_0603" value="0.1 uF" x="39.243" y="23.114" smashed="yes" rot="R180">
<attribute name="NAME" x="40.213" y="22.2615" size="0.8128" layer="25" ratio="18" rot="R180"/>
<attribute name="VALUE" x="42.418" y="23.3363" size="0.4064" layer="27" ratio="10" rot="R180"/>
</element>
<element name="C93" library="microbuilder" package="_0603" value="0.1 uF" x="51.943" y="26.162" smashed="yes">
<attribute name="NAME" x="51.773" y="27.1145" size="0.8128" layer="25" ratio="18"/>
<attribute name="VALUE" x="50.673" y="24.6697" size="0.4064" layer="27" ratio="10"/>
</element>
<element name="R119" library="microbuilder" package="_0603" value="505.1" x="39.243" y="26.162" smashed="yes" rot="R180">
<attribute name="NAME" x="40.613" y="27.5095" size="0.8128" layer="25" ratio="18" rot="R180"/>
<attribute name="VALUE" x="40.513" y="27.6543" size="0.4064" layer="27" ratio="10" rot="R180"/>
</element>
<element name="R120" library="microbuilder" package="_0603" value="10k" x="39.243" y="24.384" smashed="yes">
<attribute name="NAME" x="37.1635" y="23.173" size="0.8128" layer="25" ratio="18" rot="R90"/>
<attribute name="VALUE" x="40.894" y="24.1617" size="0.4064" layer="27" ratio="10"/>
</element>
<element name="U43" library="Texas Instruments - OPA4209AIPW" package="TEXAS_INSTRUMENTS_OPA4209AIPW_1" value="TEXAS_INSTRUMENTS_OPA4209AIPWTEXAS_INSTRUMENTS_OPA4209AIPW_0_1" x="58.293" y="38.608" smashed="yes" rot="R90">
<attribute name="CHANNEL" value="" x="312.293" y="30.988" size="1.778" layer="27" rot="R90" display="off"/>
<attribute name="CIIVA_IDS" value="1322614" x="312.293" y="30.988" size="1.778" layer="27" rot="R90" display="off"/>
<attribute name="CMRR_MIND_B" value="120" x="312.293" y="30.988" size="1.778" layer="27" rot="R90" display="off"/>
<attribute name="CODE__JEDEC" value="MO-153" x="312.293" y="30.988" size="1.778" layer="27" rot="R90" display="off"/>
<attribute name="COMPONENT_LINK_1_DESCRIPTION" value="Manufacturer URL" x="312.293" y="30.988" size="1.778" layer="27" rot="R90" display="off"/>
<attribute name="COMPONENT_LINK_1_URL" value="http://www.ti.com/" x="312.293" y="30.988" size="1.778" layer="27" rot="R90" display="off"/>
<attribute name="COMPONENT_LINK_3_DESCRIPTION" value="Package Specification" x="312.293" y="30.988" size="1.778" layer="27" rot="R90" display="off"/>
<attribute name="COMPONENT_LINK_3_URL" value="http://www.ti.com/litv/pdf/mpds360" x="312.293" y="30.988" size="1.778" layer="27" rot="R90" display="off"/>
<attribute name="DATASHEET" value="http://www.ti.com/lit/ds/symlink/opa4209.pdf" x="312.293" y="30.988" size="1.778" layer="27" rot="R90" display="off"/>
<attribute name="DATASHEET_VERSION" value="SBOS426B" x="312.293" y="30.988" size="1.778" layer="27" rot="R90" display="off"/>
<attribute name="ECO__PLAN" value="Green (RoHS &amp; no Sb/Br)" x="312.293" y="30.988" size="1.778" layer="27" rot="R90" display="off"/>
<attribute name="FOOTPRINT_VARIANT_NAME_0" value="Level C" x="312.293" y="30.988" size="1.778" layer="27" rot="R90" display="off"/>
<attribute name="FOOTPRINT_VARIANT_NAME_1" value="Level B" x="312.293" y="30.988" size="1.778" layer="27" rot="R90" display="off"/>
<attribute name="FOOTPRINT_VARIANT_NAME_2" value="Level A" x="312.293" y="30.988" size="1.778" layer="27" rot="R90" display="off"/>
<attribute name="GAIN_BANDWIDTH" value="" x="312.293" y="30.988" size="1.778" layer="27" rot="R90" display="off"/>
<attribute name="GBW_TYP_MHZ" value="18" x="312.293" y="30.988" size="1.778" layer="27" rot="R90" display="off"/>
<attribute name="IIB_MAXP_A" value="4500" x="312.293" y="30.988" size="1.778" layer="27" rot="R90" display="off"/>
<attribute name="IMPORTED" value="yes" x="312.293" y="30.988" size="1.778" layer="27" rot="R90" display="off"/>
<attribute name="IMPORTED_FROM" value="vault" x="312.293" y="30.988" size="1.778" layer="27" rot="R90" display="off"/>
<attribute name="IMPORT_TS" value="1521845046" x="312.293" y="30.988" size="1.778" layer="27" rot="R90" display="off"/>
<attribute name="IQ_PER_CHANNELMAXMA" value="2.5" x="312.293" y="30.988" size="1.778" layer="27" rot="R90" display="off"/>
<attribute name="MF" value="Texas Instruments" x="312.293" y="30.988" size="1.778" layer="27" rot="R90" display="off"/>
<attribute name="MOUNTING_TECHNOLOGY" value="Surface Mount" x="312.293" y="30.988" size="1.778" layer="27" rot="R90" display="off"/>
<attribute name="MPN" value="OPA4209AIPW" x="312.293" y="30.988" size="1.778" layer="27" rot="R90" display="off"/>
<attribute name="NAME" x="55.401" y="37.684" size="0.8128" layer="25" rot="R90"/>
<attribute name="NUMBER_OF_CHANNELS" value="4" x="312.293" y="30.988" size="1.778" layer="27" rot="R90" display="off"/>
<attribute name="OFFSET_DRIFTTYPUVC" value="1" x="312.293" y="30.988" size="1.778" layer="27" rot="R90" display="off"/>
<attribute name="PACKAGE" value="PW0014A" x="312.293" y="30.988" size="1.778" layer="27" rot="R90" display="off"/>
<attribute name="PACKAGE_DESCRIPTION" value="14-Pin Plastic Small Outline, Body 5 x 4.4 mm, Pitch 0.65 mm" x="312.293" y="30.988" size="1.778" layer="27" rot="R90" display="off"/>
<attribute name="PACKAGE_VERSION" value="4040064-3/G, 02/2011" x="312.293" y="30.988" size="1.778" layer="27" rot="R90" display="off"/>
<attribute name="PACKING" value="TUBE" x="312.293" y="30.988" size="1.778" layer="27" rot="R90" display="off"/>
<attribute name="PREFIX" value="U" x="312.293" y="30.988" size="1.778" layer="27" rot="R90" display="off"/>
<attribute name="RATING" value="Catalog" x="312.293" y="30.988" size="1.778" layer="27" rot="R90" display="off"/>
<attribute name="RELEASE_DATE" value="1464312023" x="312.293" y="30.988" size="1.778" layer="27" rot="R90" display="off"/>
<attribute name="SLEW_RATE" value="" x="312.293" y="30.988" size="1.778" layer="27" rot="R90" display="off"/>
<attribute name="SLEW_RATETYPVUS" value="6.4" x="312.293" y="30.988" size="1.778" layer="27" rot="R90" display="off"/>
<attribute name="SUB_FAMILY" value="High Supply Voltage Amplifier (&gt;=30V), Low Noise Amp (&lt;=10nV/rtHz), Low Offset Voltage Amplifier (&lt;=500uV), Precision Amplifier" x="312.293" y="30.988" size="1.778" layer="27" rot="R90" display="off"/>
<attribute name="SUPPLY_VOLTAGE_MAX" value="" x="312.293" y="30.988" size="1.778" layer="27" rot="R90" display="off"/>
<attribute name="SUPPLY_VOLTAGE_MIN" value="" x="312.293" y="30.988" size="1.778" layer="27" rot="R90" display="off"/>
<attribute name="TEMPERATURE_MAX" value="" x="312.293" y="30.988" size="1.778" layer="27" rot="R90" display="off"/>
<attribute name="TEMPERATURE_MIN" value="" x="312.293" y="30.988" size="1.778" layer="27" rot="R90" display="off"/>
<attribute name="TOTAL_SUPPLY_VOLTAGEMAX5V_IS_5__5V_IS_10" value="36" x="312.293" y="30.988" size="1.778" layer="27" rot="R90" display="off"/>
<attribute name="TOTAL_SUPPLY_VOLTAGEMIN5V_IS_5__5V_IS_10" value="4.5" x="312.293" y="30.988" size="1.778" layer="27" rot="R90" display="off"/>
<attribute name="VAULT_GUID" value="90332D0E-A6AD-4367-AF12-C70D7B662A7D" x="312.293" y="30.988" size="1.778" layer="27" rot="R90" display="off"/>
<attribute name="VAULT_REVISION" value="5620DEE5-2681-45D3-A650-AE455AF14BEA" x="312.293" y="30.988" size="1.778" layer="27" rot="R90" display="off"/>
<attribute name="VIO_25CMAXMV" value="0.15" x="312.293" y="30.988" size="1.778" layer="27" rot="R90" display="off"/>
<attribute name="VMAX_V" value="" x="312.293" y="30.988" size="1.778" layer="27" rot="R90" display="off"/>
<attribute name="VMIN_V" value="" x="312.293" y="30.988" size="1.778" layer="27" rot="R90" display="off"/>
<attribute name="VN_AT_1KHZTYPNVRTHZ" value="" x="312.293" y="30.988" size="1.778" layer="27" rot="R90" display="off"/>
</element>
<element name="R121" library="microbuilder" package="_0603" value="220k" x="51.943" y="31.242" smashed="yes">
<attribute name="NAME" x="50.3055" y="30.473" size="0.8128" layer="25" ratio="18" rot="R90"/>
<attribute name="VALUE" x="50.673" y="29.7497" size="0.4064" layer="27" ratio="10"/>
</element>
<element name="R122" library="microbuilder" package="_0603" value="220k" x="51.943" y="29.972" smashed="yes">
<attribute name="NAME" x="50.673" y="28.3245" size="0.8128" layer="25" ratio="18"/>
<attribute name="VALUE" x="50.673" y="28.4797" size="0.4064" layer="27" ratio="10"/>
</element>
<element name="R123" library="microbuilder" package="_0603" value="220k" x="56.769" y="32.258" smashed="yes" rot="R90">
<attribute name="NAME" x="57.1165" y="27.788" size="0.8128" layer="25" ratio="18" rot="R90"/>
<attribute name="VALUE" x="57.3723" y="28.829" size="0.4064" layer="27" ratio="10" rot="R90"/>
</element>
<element name="C94" library="microbuilder" package="_0603" value="0.1 uF" x="58.293" y="11.176" smashed="yes" rot="R270">
<attribute name="NAME" x="57.9455" y="8.946" size="0.8128" layer="25" ratio="18" rot="R270"/>
<attribute name="VALUE" x="56.8007" y="12.446" size="0.4064" layer="27" ratio="10" rot="R270"/>
</element>
<element name="R124" library="microbuilder" package="_0603" value="220k" x="51.943" y="37.592" smashed="yes">
<attribute name="NAME" x="50.0555" y="36.873" size="0.8128" layer="25" ratio="18" rot="R90"/>
<attribute name="VALUE" x="50.673" y="36.0997" size="0.4064" layer="27" ratio="10"/>
</element>
<element name="R125" library="microbuilder" package="_0603" value="220k" x="51.943" y="36.322" smashed="yes">
<attribute name="NAME" x="50.673" y="34.6745" size="0.8128" layer="25" ratio="18"/>
<attribute name="VALUE" x="50.673" y="34.8297" size="0.4064" layer="27" ratio="10"/>
</element>
<element name="R126" library="microbuilder" package="_0603" value="220k" x="59.817" y="32.258" smashed="yes" rot="R90">
<attribute name="NAME" x="60.2645" y="27.788" size="0.8128" layer="25" ratio="18" rot="R90"/>
<attribute name="VALUE" x="60.2933" y="28.575" size="0.4064" layer="27" ratio="10" rot="R90"/>
</element>
<element name="R127" library="microbuilder" package="_0603" value="220k" x="51.943" y="43.942" smashed="yes">
<attribute name="NAME" x="50.2055" y="43.273" size="0.8128" layer="25" ratio="18" rot="R90"/>
<attribute name="VALUE" x="50.673" y="42.4497" size="0.4064" layer="27" ratio="10"/>
</element>
<element name="R128" library="microbuilder" package="_0603" value="220k" x="51.943" y="42.672" smashed="yes">
<attribute name="NAME" x="50.573" y="40.9245" size="0.8128" layer="25" ratio="18"/>
<attribute name="VALUE" x="50.673" y="41.1797" size="0.4064" layer="27" ratio="10"/>
</element>
<element name="R129" library="microbuilder" package="_0603" value="220k" x="59.817" y="44.958" smashed="yes" rot="R270">
<attribute name="NAME" x="59.3695" y="49.428" size="0.8128" layer="25" ratio="18" rot="R270"/>
<attribute name="VALUE" x="59.7217" y="48.006" size="0.4064" layer="27" ratio="10" rot="R270"/>
</element>
<element name="R130" library="microbuilder" package="_0603" value="220k" x="51.943" y="50.292" smashed="yes">
<attribute name="NAME" x="50.1555" y="49.673" size="0.8128" layer="25" ratio="18" rot="R90"/>
<attribute name="VALUE" x="53.594" y="50.1967" size="0.4064" layer="27" ratio="10"/>
</element>
<element name="R131" library="microbuilder" package="_0603" value="220k" x="51.943" y="49.022" smashed="yes">
<attribute name="NAME" x="50.573" y="47.2745" size="0.8128" layer="25" ratio="18"/>
<attribute name="VALUE" x="54.102" y="48.2917" size="0.4064" layer="27" ratio="10"/>
</element>
<element name="R132" library="microbuilder" package="_0603" value="220k" x="56.769" y="44.958" smashed="yes" rot="R270">
<attribute name="NAME" x="56.4215" y="49.428" size="0.8128" layer="25" ratio="18" rot="R270"/>
<attribute name="VALUE" x="56.6737" y="47.498" size="0.4064" layer="27" ratio="10" rot="R270"/>
</element>
<element name="C95" library="microbuilder" package="_0603" value="0.1 uF" x="58.293" y="23.622" smashed="yes" rot="R90">
<attribute name="NAME" x="58.6405" y="25.652" size="0.8128" layer="25" ratio="18" rot="R90"/>
<attribute name="VALUE" x="58.6423" y="20.701" size="0.4064" layer="27" ratio="10" rot="R90"/>
</element>
<element name="C96" library="microbuilder" package="_0603" value="10 nF" x="61.341" y="32.258" smashed="yes" rot="R270">
<attribute name="NAME" x="60.9935" y="29.828" size="0.8128" layer="25" ratio="18" rot="R270"/>
<attribute name="VALUE" x="61.1187" y="29.464" size="0.4064" layer="27" ratio="10" rot="R270"/>
</element>
<element name="C97" library="microbuilder" package="_0603" value="10 nF" x="55.245" y="44.958" smashed="yes" rot="R90">
<attribute name="NAME" x="55.7925" y="46.688" size="0.8128" layer="25" ratio="18" rot="R90"/>
<attribute name="VALUE" x="55.3403" y="46.736" size="0.4064" layer="27" ratio="10" rot="R90"/>
</element>
<element name="C98" library="microbuilder" package="_0603" value="10 nF" x="61.341" y="44.958" smashed="yes" rot="R90">
<attribute name="NAME" x="61.5885" y="46.688" size="0.8128" layer="25" ratio="18" rot="R90"/>
<attribute name="VALUE" x="61.3093" y="47.244" size="0.4064" layer="27" ratio="10" rot="R90"/>
</element>
<element name="C99" library="microbuilder" package="_0603" value="10 nF" x="55.245" y="32.258" smashed="yes" rot="R270">
<attribute name="NAME" x="54.9975" y="29.928" size="0.8128" layer="25" ratio="18" rot="R270"/>
<attribute name="VALUE" x="55.4037" y="30.226" size="0.4064" layer="27" ratio="10" rot="R270"/>
</element>
<element name="R133" library="microbuilder" package="_0603" value="220k" x="67.691" y="44.958" smashed="yes" rot="R270">
<attribute name="NAME" x="67.2435" y="49.528" size="0.8128" layer="25" ratio="18" rot="R270"/>
<attribute name="VALUE" x="67.5957" y="47.371" size="0.4064" layer="27" ratio="10" rot="R270"/>
</element>
<element name="C100" library="microbuilder" package="_0603" value="10 nF" x="66.167" y="44.958" smashed="yes" rot="R90">
<attribute name="NAME" x="66.5145" y="46.788" size="0.8128" layer="25" ratio="18" rot="R90"/>
<attribute name="VALUE" x="66.2623" y="46.736" size="0.4064" layer="27" ratio="10" rot="R90"/>
</element>
<element name="R134" library="microbuilder" package="_0603" value="220k" x="63.119" y="32.258" smashed="yes" rot="R90">
<attribute name="NAME" x="63.5665" y="27.688" size="0.8128" layer="25" ratio="18" rot="R90"/>
<attribute name="VALUE" x="63.7223" y="29.718" size="0.4064" layer="27" ratio="10" rot="R90"/>
</element>
<element name="C101" library="microbuilder" package="_0603" value="10 nF" x="64.643" y="32.258" smashed="yes" rot="R270">
<attribute name="NAME" x="64.1955" y="30.528" size="0.8128" layer="25" ratio="18" rot="R270"/>
<attribute name="VALUE" x="65.0557" y="28.702" size="0.4064" layer="27" ratio="10" rot="R270"/>
</element>
<element name="R135" library="microbuilder" package="_0603" value="220k" x="63.119" y="44.958" smashed="yes" rot="R270">
<attribute name="NAME" x="62.8715" y="49.428" size="0.8128" layer="25" ratio="18" rot="R270"/>
<attribute name="VALUE" x="63.2777" y="47.625" size="0.4064" layer="27" ratio="10" rot="R270"/>
</element>
<element name="C102" library="microbuilder" package="_0603" value="10 nF" x="64.643" y="44.958" smashed="yes" rot="R90">
<attribute name="NAME" x="64.9905" y="46.788" size="0.8128" layer="25" ratio="18" rot="R90"/>
<attribute name="VALUE" x="64.7383" y="46.482" size="0.4064" layer="27" ratio="10" rot="R90"/>
</element>
<element name="R136" library="microbuilder" package="_0603" value="220k" x="67.691" y="32.258" smashed="yes" rot="R90">
<attribute name="NAME" x="68.0385" y="27.788" size="0.8128" layer="25" ratio="18" rot="R90"/>
<attribute name="VALUE" x="67.9133" y="29.21" size="0.4064" layer="27" ratio="10" rot="R90"/>
</element>
<element name="C103" library="microbuilder" package="_0603" value="10 nF" x="66.167" y="32.258" smashed="yes" rot="R270">
<attribute name="NAME" x="65.7195" y="30.528" size="0.8128" layer="25" ratio="18" rot="R270"/>
<attribute name="VALUE" x="66.3257" y="29.845" size="0.4064" layer="27" ratio="10" rot="R270"/>
</element>
<element name="U44" library="INA121U" package="SOIC127P600X175-8N" value="INA121U" x="45.593" y="31.242" smashed="yes">
<attribute name="AVAILABILITY" value="Unavailable" x="45.593" y="-373.888" size="1.778" layer="27" display="off"/>
<attribute name="DESCRIPTION" value=" Ic Opamp Instr 600khz Sgl 8soic - Ina121u " x="45.593" y="-373.888" size="1.778" layer="27" display="off"/>
<attribute name="MF" value="Texas Instruments" x="45.593" y="-373.888" size="1.778" layer="27" display="off"/>
<attribute name="MP" value="INA121U" x="45.593" y="-373.888" size="1.778" layer="27" display="off"/>
<attribute name="NAME" x="44.71385" y="34.024209375" size="0.8128" layer="25" ratio="10" rot="SR0"/>
<attribute name="PACKAGE" value="SOIC-8 Burr Brown" x="45.593" y="-373.888" size="1.778" layer="27" display="off"/>
<attribute name="PRICE" value="None" x="45.593" y="-373.888" size="1.778" layer="27" display="off"/>
</element>
<element name="C104" library="microbuilder" package="_0603" value="0.1 uF" x="39.243" y="29.464" smashed="yes" rot="R180">
<attribute name="NAME" x="40.413" y="28.6115" size="0.8128" layer="25" ratio="18" rot="R180"/>
<attribute name="VALUE" x="40.513" y="30.9563" size="0.4064" layer="27" ratio="10" rot="R180"/>
</element>
<element name="C105" library="microbuilder" package="_0603" value="0.1 uF" x="51.943" y="32.512" smashed="yes">
<attribute name="NAME" x="51.573" y="33.3645" size="0.8128" layer="25" ratio="18"/>
<attribute name="VALUE" x="50.673" y="31.0197" size="0.4064" layer="27" ratio="10"/>
</element>
<element name="R137" library="microbuilder" package="_0603" value="505.1" x="39.243" y="32.512" smashed="yes" rot="R180">
<attribute name="NAME" x="40.613" y="34.1595" size="0.8128" layer="25" ratio="18" rot="R180"/>
<attribute name="VALUE" x="40.513" y="34.0043" size="0.4064" layer="27" ratio="10" rot="R180"/>
</element>
<element name="R138" library="microbuilder" package="_0603" value="10k" x="39.243" y="30.734" smashed="yes">
<attribute name="NAME" x="37.2135" y="29.573" size="0.8128" layer="25" ratio="18" rot="R90"/>
<attribute name="VALUE" x="37.973" y="29.2417" size="0.4064" layer="27" ratio="10"/>
</element>
<element name="U45" library="INA121U" package="SOIC127P600X175-8N" value="INA121U" x="45.593" y="43.942" smashed="yes">
<attribute name="AVAILABILITY" value="Unavailable" x="31.623" y="-394.208" size="1.778" layer="27" display="off"/>
<attribute name="DESCRIPTION" value=" Ic Opamp Instr 600khz Sgl 8soic - Ina121u " x="31.623" y="-394.208" size="1.778" layer="27" display="off"/>
<attribute name="MF" value="Texas Instruments" x="31.623" y="-394.208" size="1.778" layer="27" display="off"/>
<attribute name="MP" value="INA121U" x="31.623" y="-394.208" size="1.778" layer="27" display="off"/>
<attribute name="NAME" x="44.61385" y="46.724209375" size="0.8128" layer="25" ratio="10" rot="SR0"/>
<attribute name="PACKAGE" value="SOIC-8 Burr Brown" x="31.623" y="-394.208" size="1.778" layer="27" display="off"/>
<attribute name="PRICE" value="None" x="31.623" y="-394.208" size="1.778" layer="27" display="off"/>
</element>
<element name="C106" library="microbuilder" package="_0603" value="0.1 uF" x="39.243" y="42.164" smashed="yes" rot="R180">
<attribute name="NAME" x="40.613" y="41.4115" size="0.8128" layer="25" ratio="18" rot="R180"/>
<attribute name="VALUE" x="40.513" y="43.6563" size="0.4064" layer="27" ratio="10" rot="R180"/>
</element>
<element name="C107" library="microbuilder" package="_0603" value="0.1 uF" x="51.943" y="45.212" smashed="yes">
<attribute name="NAME" x="51.473" y="46.0645" size="0.8128" layer="25" ratio="18"/>
<attribute name="VALUE" x="50.673" y="43.7197" size="0.4064" layer="27" ratio="10"/>
</element>
<element name="R139" library="microbuilder" package="_0603" value="505.1" x="39.243" y="45.212" smashed="yes" rot="R180">
<attribute name="NAME" x="40.713" y="46.7595" size="0.8128" layer="25" ratio="18" rot="R180"/>
<attribute name="VALUE" x="40.513" y="46.7043" size="0.4064" layer="27" ratio="10" rot="R180"/>
</element>
<element name="R140" library="microbuilder" package="_0603" value="10k" x="39.243" y="43.434" smashed="yes">
<attribute name="NAME" x="37.1135" y="42.173" size="0.8128" layer="25" ratio="18" rot="R90"/>
<attribute name="VALUE" x="37.973" y="41.9417" size="0.4064" layer="27" ratio="10"/>
</element>
<element name="U46" library="INA121U" package="SOIC127P600X175-8N" value="INA121U" x="45.593" y="37.592" smashed="yes">
<attribute name="AVAILABILITY" value="Unavailable" x="17.653" y="-433.578" size="1.778" layer="27" display="off"/>
<attribute name="DESCRIPTION" value=" Ic Opamp Instr 600khz Sgl 8soic - Ina121u " x="17.653" y="-433.578" size="1.778" layer="27" display="off"/>
<attribute name="MF" value="Texas Instruments" x="17.653" y="-433.578" size="1.778" layer="27" display="off"/>
<attribute name="MP" value="INA121U" x="17.653" y="-433.578" size="1.778" layer="27" display="off"/>
<attribute name="NAME" x="44.61385" y="40.374209375" size="0.8128" layer="25" ratio="10" rot="SR0"/>
<attribute name="PACKAGE" value="SOIC-8 Burr Brown" x="17.653" y="-433.578" size="1.778" layer="27" display="off"/>
<attribute name="PRICE" value="None" x="17.653" y="-433.578" size="1.778" layer="27" display="off"/>
</element>
<element name="C108" library="microbuilder" package="_0603" value="0.1 uF" x="39.243" y="35.814" smashed="yes" rot="R180">
<attribute name="NAME" x="40.613" y="35.0615" size="0.8128" layer="25" ratio="18" rot="R180"/>
<attribute name="VALUE" x="40.513" y="37.3063" size="0.4064" layer="27" ratio="10" rot="R180"/>
</element>
<element name="C109" library="microbuilder" package="_0603" value="0.1 uF" x="51.943" y="38.862" smashed="yes">
<attribute name="NAME" x="51.673" y="39.9145" size="0.8128" layer="25" ratio="18"/>
<attribute name="VALUE" x="50.673" y="37.3697" size="0.4064" layer="27" ratio="10"/>
</element>
<element name="R141" library="microbuilder" package="_0603" value="505.1" x="39.243" y="38.862" smashed="yes" rot="R180">
<attribute name="NAME" x="40.613" y="40.5095" size="0.8128" layer="25" ratio="18" rot="R180"/>
<attribute name="VALUE" x="40.513" y="40.3543" size="0.4064" layer="27" ratio="10" rot="R180"/>
</element>
<element name="R142" library="microbuilder" package="_0603" value="10k" x="39.243" y="37.084" smashed="yes">
<attribute name="NAME" x="37.2635" y="35.873" size="0.8128" layer="25" ratio="18" rot="R90"/>
<attribute name="VALUE" x="37.973" y="35.5917" size="0.4064" layer="27" ratio="10"/>
</element>
<element name="U47" library="INA121U" package="SOIC127P600X175-8N" value="INA121U" x="45.593" y="50.292" smashed="yes">
<attribute name="AVAILABILITY" value="Unavailable" x="3.683" y="-453.898" size="1.778" layer="27" display="off"/>
<attribute name="DESCRIPTION" value=" Ic Opamp Instr 600khz Sgl 8soic - Ina121u " x="3.683" y="-453.898" size="1.778" layer="27" display="off"/>
<attribute name="MF" value="Texas Instruments" x="3.683" y="-453.898" size="1.778" layer="27" display="off"/>
<attribute name="MP" value="INA121U" x="3.683" y="-453.898" size="1.778" layer="27" display="off"/>
<attribute name="NAME" x="45.01385" y="53.174209375" size="0.8128" layer="25" ratio="10" rot="SR0"/>
<attribute name="PACKAGE" value="SOIC-8 Burr Brown" x="3.683" y="-453.898" size="1.778" layer="27" display="off"/>
<attribute name="PRICE" value="None" x="3.683" y="-453.898" size="1.778" layer="27" display="off"/>
</element>
<element name="C110" library="microbuilder" package="_0603" value="0.1 uF" x="39.243" y="48.514" smashed="yes" rot="R180">
<attribute name="NAME" x="40.613" y="47.6615" size="0.8128" layer="25" ratio="18" rot="R180"/>
<attribute name="VALUE" x="41.656" y="48.4823" size="0.4064" layer="27" ratio="10" rot="R180"/>
</element>
<element name="C111" library="microbuilder" package="_0603" value="0.1 uF" x="51.943" y="51.562" smashed="yes">
<attribute name="NAME" x="51.673" y="52.6145" size="0.8128" layer="25" ratio="18"/>
<attribute name="VALUE" x="53.848" y="51.7207" size="0.4064" layer="27" ratio="10"/>
</element>
<element name="R143" library="microbuilder" package="_0603" value="505.1" x="39.243" y="51.562" smashed="yes" rot="R180">
<attribute name="NAME" x="37.887" y="52.5905" size="0.8128" layer="25" ratio="18"/>
<attribute name="VALUE" x="40.513" y="53.0543" size="0.4064" layer="27" ratio="10" rot="R180"/>
</element>
<element name="R144" library="microbuilder" package="_0603" value="10k" x="39.243" y="49.784" smashed="yes">
<attribute name="NAME" x="36.8635" y="48.573" size="0.8128" layer="25" ratio="18" rot="R90"/>
<attribute name="VALUE" x="41.021" y="50.3237" size="0.4064" layer="27" ratio="10"/>
</element>
<element name="C112" library="microbuilder" package="_0603" value="0.1 uF" x="69.215" y="11.176" smashed="yes" rot="R270">
<attribute name="NAME" x="68.8675" y="9.546" size="0.8128" layer="25" ratio="18" rot="R270"/>
<attribute name="VALUE" x="67.7227" y="12.446" size="0.4064" layer="27" ratio="10" rot="R270"/>
</element>
<element name="U48" library="microbuilder" package="MSOP10" value="ADS1115" x="64.897" y="38.608" smashed="yes" rot="R180">
<attribute name="NAME" x="66.675" y="40.132" size="0.8128" layer="25" ratio="18" rot="R270"/>
<attribute name="VALUE" x="62.357" y="40.132" size="0.4064" layer="27" ratio="10" rot="R270"/>
</element>
<element name="U$4" library="pat" package="SOIC16" value="ADG442" x="15.748" y="9.271" smashed="yes" rot="R270">
<attribute name="NAME" x="13.208" y="14.351" size="0.8128" layer="25"/>
<attribute name="VALUE" x="15.113" y="12.446" size="1.27" layer="27" rot="R270"/>
</element>
<element name="U$5" library="pat" package="SOIC16" value="ADG442" x="15.621" y="22.606" smashed="yes" rot="R270">
<attribute name="NAME" x="13.081" y="27.686" size="0.8128" layer="25"/>
<attribute name="VALUE" x="14.986" y="25.781" size="1.27" layer="27" rot="R270"/>
</element>
<element name="JP5" library="pinhead" library_urn="urn:adsk.eagle:library:325" package="2X04" package3d_urn="urn:adsk.eagle:package:22461/2" value="" x="4.953" y="16.002" smashed="yes" rot="R90">
<attribute name="NAME" x="5.478" y="9.478" size="0.8128" layer="25" ratio="10" rot="R180"/>
<attribute name="VALUE" x="9.398" y="10.922" size="1.27" layer="27" rot="R90"/>
</element>
<element name="U20" library="SparkFun-IC-Logic" library_urn="urn:adsk.eagle:library:523" package="SO16" package3d_urn="urn:adsk.eagle:package:38808/1" value="SN74HC595D" x="18.288" y="34.925" smashed="yes" rot="R90">
<attribute name="NAME" x="18.288" y="29.21" size="0.8128" layer="25" font="vector" ratio="20" rot="R180" align="bottom-center"/>
<attribute name="PROD_ID" value="IC-07875" x="18.288" y="34.925" size="1.778" layer="27" rot="R90" display="off"/>
</element>
<element name="JP2" library="pinhead" library_urn="urn:adsk.eagle:library:325" package="2X03" package3d_urn="urn:adsk.eagle:package:22462/2" value="" x="15.367" y="44.45" smashed="yes">
<attribute name="NAME" x="11.142" y="42.202" size="0.8128" layer="25" ratio="10" rot="R90"/>
<attribute name="VALUE" x="3.302" y="50.038" size="1.27" layer="27"/>
</element>
<element name="X3" library="Rembrandt Electronics - JST XH Connectors v1-0" package="JST-XH-03-PACKAGE-LONG-PAD" value="JST-XH-03-PIN-LONG-PAD" x="2.667" y="33.401" smashed="yes" rot="R270">
<attribute name="NAME" x="2.227" y="38.956" size="0.8128" layer="25" ratio="10"/>
</element>
<element name="X1" library="Rembrandt Electronics - JST XH Connectors v1-0" package="JST-XH-03-PACKAGE-LONG-PAD" value="JST-XH-03-PIN-LONG-PAD" x="8.763" y="33.401" smashed="yes" rot="R270">
<attribute name="NAME" x="6.723" y="38.956" size="0.8128" layer="25" ratio="10"/>
</element>
<element name="X7" library="Rembrandt Electronics - JST XH Connectors v1-0" package="JST-XH-02-PACKAGE-LONG-PAD" value="JST-XH-02-PIN-LONG-PAD" x="2.667" y="44.704" smashed="yes" rot="R270">
<attribute name="NAME" x="0.427" y="48.859" size="0.8128" layer="25" ratio="10"/>
</element>
<element name="JP1" library="pinhead" library_urn="urn:adsk.eagle:library:325" package="1X02" package3d_urn="urn:adsk.eagle:package:22435/2" value="" x="8.001" y="46.482" smashed="yes" rot="R270">
<attribute name="NAME" x="9.8298" y="40.8982" size="0.8128" layer="25" ratio="10" rot="R270"/>
<attribute name="VALUE" x="4.826" y="49.022" size="1.27" layer="27" rot="R270"/>
</element>
<element name="R1" library="microbuilder" package="_0603" value="10k" x="3.429" y="53.213" smashed="yes">
<attribute name="NAME" x="0.459" y="52.8655" size="0.8128" layer="25" ratio="18"/>
<attribute name="VALUE" x="1.524" y="52.8637" size="0.4064" layer="27" ratio="10"/>
</element>
<element name="R4" library="microbuilder" package="_0603" value="10k" x="3.429" y="54.737" smashed="yes">
<attribute name="NAME" x="0.459" y="54.3895" size="0.8128" layer="25" ratio="18"/>
<attribute name="VALUE" x="1.27" y="54.6417" size="0.4064" layer="27" ratio="10"/>
</element>
<element name="JP3" library="pinhead" library_urn="urn:adsk.eagle:library:325" package="1X02" package3d_urn="urn:adsk.eagle:package:22435/2" value="" x="8.001" y="41.275" smashed="yes" rot="R90">
<attribute name="NAME" x="6.1722" y="38.6588" size="0.8128" layer="25" ratio="10" rot="R90"/>
<attribute name="VALUE" x="11.176" y="38.735" size="1.27" layer="27" rot="R90"/>
</element>
</elements>
<signals>
<signal name="GND">
<contactref element="U27" pad="10"/>
<contactref element="C63" pad="2"/>
<contactref element="C64" pad="2"/>
<contactref element="C65" pad="2"/>
<contactref element="C66" pad="2"/>
<contactref element="C67" pad="2"/>
<contactref element="C68" pad="2"/>
<contactref element="U32" pad="10"/>
<contactref element="C69" pad="2"/>
<contactref element="C70" pad="2"/>
<contactref element="C71" pad="2"/>
<contactref element="C72" pad="2"/>
<contactref element="C73" pad="2"/>
<contactref element="C74" pad="2"/>
<contactref element="C75" pad="2"/>
<contactref element="U37" pad="3"/>
<contactref element="U38" pad="3"/>
<contactref element="C76" pad="2"/>
<contactref element="U38" pad="5"/>
<contactref element="U38" pad="10"/>
<contactref element="U38" pad="12"/>
<contactref element="C77" pad="2"/>
<contactref element="C82" pad="2"/>
<contactref element="C83" pad="2"/>
<contactref element="C84" pad="2"/>
<contactref element="C85" pad="2"/>
<contactref element="C86" pad="2"/>
<contactref element="C87" pad="2"/>
<contactref element="U39" pad="5"/>
<contactref element="C88" pad="2"/>
<contactref element="C89" pad="2"/>
<contactref element="U40" pad="5"/>
<contactref element="C90" pad="2"/>
<contactref element="C91" pad="2"/>
<contactref element="U41" pad="5"/>
<contactref element="C92" pad="2"/>
<contactref element="C93" pad="2"/>
<contactref element="U42" pad="5"/>
<contactref element="U43" pad="3"/>
<contactref element="C94" pad="2"/>
<contactref element="U43" pad="5"/>
<contactref element="U43" pad="10"/>
<contactref element="U43" pad="12"/>
<contactref element="C95" pad="2"/>
<contactref element="C100" pad="2"/>
<contactref element="C101" pad="2"/>
<contactref element="C102" pad="2"/>
<contactref element="C103" pad="2"/>
<contactref element="C104" pad="2"/>
<contactref element="C105" pad="2"/>
<contactref element="U44" pad="5"/>
<contactref element="C106" pad="2"/>
<contactref element="C107" pad="2"/>
<contactref element="U45" pad="5"/>
<contactref element="C108" pad="2"/>
<contactref element="C109" pad="2"/>
<contactref element="U46" pad="5"/>
<contactref element="C110" pad="2"/>
<contactref element="C111" pad="2"/>
<contactref element="U47" pad="5"/>
<contactref element="C112" pad="2"/>
<contactref element="U48" pad="3"/>
<wire x1="57.643" y1="15.606" x2="57.643" y2="14.322" width="0.3048" layer="1"/>
<wire x1="57.785" y1="15.748" x2="57.643" y2="15.606" width="0.3048" layer="1"/>
<wire x1="58.943" y1="20.222" x2="58.943" y2="18.684" width="0.3048" layer="1"/>
<wire x1="58.943" y1="18.684" x2="58.801" y2="18.542" width="0.3048" layer="1"/>
<wire x1="57.643" y1="20.222" x2="57.643" y2="18.684" width="0.3048" layer="1"/>
<wire x1="57.785" y1="18.542" x2="57.643" y2="18.684" width="0.3048" layer="1"/>
<wire x1="58.293" y1="18.542" x2="57.785" y2="18.542" width="0.3048" layer="1"/>
<wire x1="58.801" y1="18.542" x2="58.293" y2="18.542" width="0.3048" layer="1"/>
<wire x1="57.643" y1="37.196" x2="57.643" y2="35.658" width="0.3048" layer="1"/>
<wire x1="57.785" y1="37.338" x2="57.643" y2="37.196" width="0.3048" layer="1"/>
<wire x1="58.801" y1="37.338" x2="58.293" y2="37.338" width="0.3048" layer="1"/>
<wire x1="58.293" y1="37.338" x2="57.785" y2="37.338" width="0.3048" layer="1"/>
<wire x1="58.943" y1="37.196" x2="58.943" y2="35.658" width="0.3048" layer="1"/>
<wire x1="58.943" y1="37.196" x2="58.801" y2="37.338" width="0.3048" layer="1"/>
<wire x1="57.643" y1="41.558" x2="57.643" y2="40.274" width="0.3048" layer="1"/>
<wire x1="57.785" y1="40.132" x2="57.643" y2="40.274" width="0.3048" layer="1"/>
<wire x1="58.547" y1="40.132" x2="58.293" y2="40.132" width="0.3048" layer="1"/>
<wire x1="58.293" y1="40.132" x2="57.785" y2="40.132" width="0.3048" layer="1"/>
<wire x1="58.943" y1="41.558" x2="58.943" y2="40.528" width="0.3048" layer="1"/>
<wire x1="58.943" y1="40.528" x2="58.547" y2="40.132" width="0.3048" layer="1"/>
<via x="58.293" y="37.338" extent="1-16" drill="0.35"/>
<via x="58.293" y="40.132" extent="1-16" drill="0.35"/>
<wire x1="58.293" y1="40.132" x2="58.293" y2="37.338" width="0.3048" layer="16"/>
<wire x1="59.563" y1="45.466" x2="59.563" y2="41.402" width="0.3048" layer="16"/>
<wire x1="59.563" y1="41.402" x2="58.293" y2="40.132" width="0.3048" layer="16"/>
<wire x1="59.563" y1="45.466" x2="58.293" y2="46.736" width="0.3048" layer="16"/>
<via x="58.293" y="46.736" extent="1-16" drill="0.35"/>
<wire x1="58.293" y1="46.736" x2="58.293" y2="45.72" width="0.3048" layer="1"/>
<wire x1="59.563" y1="36.068" x2="58.293" y2="37.338" width="0.3048" layer="16"/>
<wire x1="59.563" y1="36.068" x2="59.563" y2="31.75" width="0.3048" layer="16"/>
<wire x1="59.563" y1="31.75" x2="58.293" y2="30.48" width="0.3048" layer="16"/>
<via x="58.293" y="30.48" extent="1-16" drill="0.35"/>
<wire x1="58.293" y1="31.496" x2="58.293" y2="30.48" width="0.3048" layer="1"/>
<wire x1="59.309" y1="47.752" x2="58.293" y2="46.736" width="0.3048" layer="1"/>
<wire x1="64.643" y1="47.498" x2="64.389" y2="47.752" width="0.3048" layer="1"/>
<wire x1="64.643" y1="47.498" x2="64.643" y2="45.72" width="0.3048" layer="1"/>
<wire x1="64.389" y1="47.752" x2="59.309" y2="47.752" width="0.3048" layer="1"/>
<wire x1="66.167" y1="45.72" x2="64.643" y2="45.72" width="0.3048" layer="1"/>
<wire x1="59.055" y1="29.718" x2="58.293" y2="30.48" width="0.3048" layer="1"/>
<wire x1="64.643" y1="29.972" x2="64.389" y2="29.718" width="0.3048" layer="1"/>
<wire x1="64.643" y1="31.496" x2="64.643" y2="29.972" width="0.3048" layer="1"/>
<wire x1="64.389" y1="29.718" x2="59.055" y2="29.718" width="0.3048" layer="1"/>
<wire x1="66.167" y1="31.496" x2="64.643" y2="31.496" width="0.3048" layer="1"/>
<wire x1="69.215" y1="31.496" x2="68.453" y2="32.258" width="0.3048" layer="1"/>
<wire x1="68.453" y1="32.258" x2="66.929" y2="32.258" width="0.3048" layer="1"/>
<wire x1="66.929" y1="32.258" x2="66.167" y2="31.496" width="0.3048" layer="1"/>
<wire x1="68.58" y1="43.561" x2="68.453" y2="43.434" width="0.254" layer="1"/>
<wire x1="68.58" y1="44.704" x2="68.58" y2="43.561" width="0.254" layer="1"/>
<wire x1="68.453" y1="44.958" x2="66.421" y2="44.958" width="0.254" layer="1"/>
<wire x1="66.421" y1="44.958" x2="66.167" y2="45.212" width="0.254" layer="1"/>
<wire x1="66.167" y1="45.72" x2="66.167" y2="45.212" width="0.254" layer="1"/>
<wire x1="68.453" y1="43.434" x2="66.421" y2="43.434" width="0.254" layer="1"/>
<wire x1="64.897" y1="20.828" x2="64.897" y2="19.3851" width="0.254" layer="1"/>
<wire x1="65.913" y1="21.844" x2="64.897" y2="20.828" width="0.254" layer="1"/>
<via x="58.293" y="18.542" extent="1-16" drill="0.35"/>
<wire x1="58.293" y1="18.542" x2="58.293" y2="15.748" width="0.3048" layer="16"/>
<wire x1="59.309" y1="24.384" x2="59.309" y2="19.558" width="0.3048" layer="16"/>
<wire x1="59.309" y1="19.558" x2="58.293" y2="18.542" width="0.3048" layer="16"/>
<wire x1="59.309" y1="24.384" x2="58.293" y2="25.4" width="0.3048" layer="16"/>
<via x="58.293" y="25.4" extent="1-16" drill="0.35"/>
<wire x1="58.293" y1="25.4" x2="58.293" y2="24.384" width="0.3048" layer="1"/>
<wire x1="59.309" y1="14.732" x2="58.293" y2="15.748" width="0.3048" layer="16"/>
<wire x1="59.309" y1="14.732" x2="59.309" y2="10.414" width="0.3048" layer="16"/>
<wire x1="59.309" y1="10.414" x2="58.293" y2="9.398" width="0.3048" layer="16"/>
<via x="58.293" y="9.398" extent="1-16" drill="0.35"/>
<wire x1="58.293" y1="10.414" x2="58.293" y2="9.398" width="0.3048" layer="1"/>
<wire x1="58.547" y1="9.144" x2="58.293" y2="9.398" width="0.3048" layer="1"/>
<wire x1="64.389" y1="9.144" x2="58.547" y2="9.144" width="0.3048" layer="1"/>
<wire x1="64.643" y1="9.398" x2="64.389" y2="9.144" width="0.3048" layer="1"/>
<wire x1="64.643" y1="10.414" x2="64.643" y2="9.398" width="0.3048" layer="1"/>
<wire x1="66.167" y1="10.414" x2="64.643" y2="10.414" width="0.3048" layer="1"/>
<wire x1="66.929" y1="11.176" x2="66.167" y2="10.414" width="0.3048" layer="1"/>
<wire x1="68.453" y1="11.176" x2="66.929" y2="11.176" width="0.3048" layer="1"/>
<wire x1="69.215" y1="10.414" x2="68.453" y2="11.176" width="0.3048" layer="1"/>
<wire x1="59.055" y1="26.162" x2="58.293" y2="25.4" width="0.3048" layer="1"/>
<wire x1="64.643" y1="25.908" x2="64.389" y2="26.162" width="0.3048" layer="1"/>
<wire x1="64.643" y1="25.908" x2="64.643" y2="24.384" width="0.3048" layer="1"/>
<wire x1="64.389" y1="26.162" x2="59.055" y2="26.162" width="0.3048" layer="1"/>
<wire x1="66.167" y1="24.384" x2="64.643" y2="24.384" width="0.3048" layer="1"/>
<wire x1="52.705" y1="19.812" x2="52.1398" y2="19.2468" width="0.3048" layer="1"/>
<wire x1="52.1398" y1="19.2468" x2="52.12875" y2="19.2468" width="0.3048" layer="1"/>
<wire x1="52.12875" y1="19.2468" x2="51.943" y2="19.06105" width="0.3048" layer="1"/>
<wire x1="51.75725" y1="16.5672" x2="51.7462" y2="16.5672" width="0.3048" layer="1"/>
<wire x1="51.7462" y1="16.5672" x2="51.689" y2="16.51" width="0.3048" layer="1"/>
<wire x1="51.943" y1="16.75295" x2="51.75725" y2="16.5672" width="0.3048" layer="1"/>
<wire x1="51.943" y1="19.06105" x2="51.943" y2="16.75295" width="0.3048" layer="1"/>
<wire x1="48.1838" y1="16.51" x2="48.0568" y2="16.637" width="0.3048" layer="1"/>
<wire x1="51.689" y1="16.51" x2="48.1838" y2="16.51" width="0.3048" layer="1"/>
<wire x1="52.705" y1="13.462" x2="52.1398" y2="12.8968" width="0.3048" layer="1"/>
<wire x1="52.1398" y1="12.8968" x2="52.12875" y2="12.8968" width="0.3048" layer="1"/>
<wire x1="52.12875" y1="12.8968" x2="51.943" y2="12.71105" width="0.3048" layer="1"/>
<wire x1="51.75725" y1="10.2172" x2="51.7462" y2="10.2172" width="0.3048" layer="1"/>
<wire x1="51.7462" y1="10.2172" x2="51.689" y2="10.16" width="0.3048" layer="1"/>
<wire x1="51.943" y1="10.40295" x2="51.75725" y2="10.2172" width="0.3048" layer="1"/>
<wire x1="51.943" y1="12.71105" x2="51.943" y2="10.40295" width="0.3048" layer="1"/>
<wire x1="51.689" y1="10.16" x2="48.1838" y2="10.16" width="0.3048" layer="1"/>
<wire x1="48.1838" y1="10.16" x2="48.0568" y2="10.287" width="0.3048" layer="1"/>
<wire x1="52.705" y1="7.112" x2="52.1398" y2="6.5468" width="0.3048" layer="1"/>
<wire x1="52.1398" y1="6.5468" x2="52.12875" y2="6.5468" width="0.3048" layer="1"/>
<wire x1="52.12875" y1="6.5468" x2="51.943" y2="6.36105" width="0.3048" layer="1"/>
<wire x1="51.75725" y1="3.8672" x2="51.7462" y2="3.8672" width="0.3048" layer="1"/>
<wire x1="51.7462" y1="3.8672" x2="51.689" y2="3.81" width="0.3048" layer="1"/>
<wire x1="51.943" y1="6.36105" x2="51.943" y2="4.05295" width="0.3048" layer="1"/>
<wire x1="51.943" y1="4.05295" x2="51.75725" y2="3.8672" width="0.3048" layer="1"/>
<wire x1="51.689" y1="3.81" x2="48.1838" y2="3.81" width="0.3048" layer="1"/>
<wire x1="48.1838" y1="3.81" x2="48.0568" y2="3.937" width="0.3048" layer="1"/>
<wire x1="52.12875" y1="25.5968" x2="51.9502" y2="25.41825" width="0.3048" layer="1"/>
<wire x1="52.705" y1="26.162" x2="52.1398" y2="25.5968" width="0.3048" layer="1"/>
<wire x1="52.1398" y1="25.5968" x2="52.12875" y2="25.5968" width="0.3048" layer="1"/>
<wire x1="51.9502" y1="25.41825" x2="51.9502" y2="23.3752" width="0.3048" layer="1"/>
<wire x1="51.9358" y1="23.3608" x2="51.9358" y2="23.09575" width="0.3048" layer="1"/>
<wire x1="51.9358" y1="23.09575" x2="51.75725" y2="22.9172" width="0.3048" layer="1"/>
<wire x1="51.75725" y1="22.9172" x2="51.7462" y2="22.9172" width="0.3048" layer="1"/>
<wire x1="51.7462" y1="22.9172" x2="51.689" y2="22.86" width="0.3048" layer="1"/>
<wire x1="51.9502" y1="23.3752" x2="51.9358" y2="23.3608" width="0.3048" layer="1"/>
<wire x1="48.1838" y1="22.86" x2="48.0568" y2="22.987" width="0.3048" layer="1"/>
<wire x1="51.689" y1="22.86" x2="48.1838" y2="22.86" width="0.3048" layer="1"/>
<wire x1="52.705" y1="32.512" x2="52.1398" y2="31.9468" width="0.3048" layer="1"/>
<wire x1="52.1398" y1="31.9468" x2="52.12875" y2="31.9468" width="0.3048" layer="1"/>
<wire x1="51.9358" y1="29.44575" x2="51.75725" y2="29.2672" width="0.3048" layer="1"/>
<wire x1="51.75725" y1="29.2672" x2="51.7462" y2="29.2672" width="0.3048" layer="1"/>
<wire x1="51.7462" y1="29.2672" x2="51.689" y2="29.21" width="0.3048" layer="1"/>
<wire x1="52.12875" y1="31.9468" x2="51.9358" y2="31.75385" width="0.3048" layer="1"/>
<wire x1="51.9358" y1="31.75385" x2="51.9358" y2="29.44575" width="0.3048" layer="1"/>
<wire x1="51.689" y1="29.21" x2="48.1838" y2="29.21" width="0.3048" layer="1"/>
<wire x1="48.1838" y1="29.21" x2="48.0568" y2="29.337" width="0.3048" layer="1"/>
<wire x1="52.12875" y1="38.2968" x2="51.9502" y2="38.11825" width="0.3048" layer="1"/>
<wire x1="52.705" y1="38.862" x2="52.1398" y2="38.2968" width="0.3048" layer="1"/>
<wire x1="52.1398" y1="38.2968" x2="52.12875" y2="38.2968" width="0.3048" layer="1"/>
<wire x1="51.9502" y1="38.11825" x2="51.9502" y2="35.8212" width="0.3048" layer="1"/>
<wire x1="51.9358" y1="35.8068" x2="51.9358" y2="35.79575" width="0.3048" layer="1"/>
<wire x1="51.9358" y1="35.79575" x2="51.70005" y2="35.56" width="0.3048" layer="1"/>
<wire x1="51.9502" y1="35.8212" x2="51.9358" y2="35.8068" width="0.3048" layer="1"/>
<wire x1="48.1838" y1="35.56" x2="48.0568" y2="35.687" width="0.3048" layer="1"/>
<wire x1="51.70005" y1="35.56" x2="48.1838" y2="35.56" width="0.3048" layer="1"/>
<wire x1="52.12875" y1="44.6468" x2="51.9502" y2="44.46825" width="0.3048" layer="1"/>
<wire x1="52.705" y1="45.212" x2="52.1398" y2="44.6468" width="0.3048" layer="1"/>
<wire x1="52.1398" y1="44.6468" x2="52.12875" y2="44.6468" width="0.3048" layer="1"/>
<wire x1="51.9502" y1="44.46825" x2="51.9502" y2="42.1712" width="0.3048" layer="1"/>
<wire x1="51.9358" y1="42.1568" x2="51.9358" y2="42.14575" width="0.3048" layer="1"/>
<wire x1="51.70005" y1="41.91" x2="51.504025" y2="41.713975" width="0.3048" layer="1"/>
<wire x1="51.9358" y1="42.14575" x2="51.70005" y2="41.91" width="0.3048" layer="1"/>
<wire x1="51.9502" y1="42.1712" x2="51.9358" y2="42.1568" width="0.3048" layer="1"/>
<wire x1="51.70005" y1="41.91" x2="47.9298" y2="41.91" width="0.3048" layer="1"/>
<wire x1="47.9298" y1="41.91" x2="47.625" y2="41.91" width="0.3048" layer="1"/>
<wire x1="48.0568" y1="42.037" x2="47.9298" y2="41.91" width="0.3048" layer="1"/>
<wire x1="52.12875" y1="50.9968" x2="51.9502" y2="50.81825" width="0.3048" layer="1"/>
<wire x1="52.705" y1="51.562" x2="52.1398" y2="50.9968" width="0.3048" layer="1"/>
<wire x1="52.1398" y1="50.9968" x2="52.12875" y2="50.9968" width="0.3048" layer="1"/>
<wire x1="51.9502" y1="50.81825" x2="51.9502" y2="48.7752" width="0.3048" layer="1"/>
<wire x1="51.9358" y1="48.7608" x2="51.9358" y2="48.49575" width="0.3048" layer="1"/>
<wire x1="51.9358" y1="48.49575" x2="51.75725" y2="48.3172" width="0.3048" layer="1"/>
<wire x1="51.75725" y1="48.3172" x2="51.50325" y2="48.0632" width="0.3048" layer="1"/>
<wire x1="51.75725" y1="48.3172" x2="51.4922" y2="48.3172" width="0.3048" layer="1"/>
<wire x1="51.4922" y1="48.3172" x2="51.435" y2="48.26" width="0.3048" layer="1"/>
<wire x1="51.9502" y1="48.7752" x2="51.9358" y2="48.7608" width="0.3048" layer="1"/>
<wire x1="51.435" y1="48.26" x2="48.1838" y2="48.26" width="0.3048" layer="1"/>
<wire x1="48.1838" y1="48.26" x2="48.0568" y2="48.387" width="0.3048" layer="1"/>
<wire x1="52.705" y1="46.86145" x2="52.705" y2="45.212" width="0.3048" layer="1"/>
<wire x1="52.705" y1="46.86145" x2="51.50325" y2="48.0632" width="0.3048" layer="1"/>
<wire x1="52.451" y1="40.767" x2="52.451" y2="39.116" width="0.3048" layer="1"/>
<wire x1="52.705" y1="38.862" x2="52.451" y2="39.116" width="0.3048" layer="1"/>
<wire x1="52.451" y1="40.767" x2="51.504025" y2="41.713975" width="0.3048" layer="1"/>
<wire x1="52.705" y1="34.55505" x2="52.705" y2="32.512" width="0.3048" layer="1"/>
<wire x1="52.705" y1="34.55505" x2="51.70005" y2="35.56" width="0.3048" layer="1"/>
<wire x1="52.705" y1="28.194" x2="52.705" y2="26.162" width="0.3048" layer="1"/>
<wire x1="52.705" y1="28.194" x2="51.689" y2="29.21" width="0.3048" layer="1"/>
<wire x1="53.086" y1="27.813" x2="52.705" y2="28.194" width="0.3048" layer="1"/>
<wire x1="52.705" y1="21.96945" x2="52.705" y2="19.812" width="0.3048" layer="1"/>
<wire x1="52.705" y1="21.96945" x2="51.75725" y2="22.9172" width="0.3048" layer="1"/>
<wire x1="52.705" y1="15.494" x2="52.705" y2="13.462" width="0.3048" layer="1"/>
<wire x1="52.705" y1="15.494" x2="51.689" y2="16.51" width="0.3048" layer="1"/>
<wire x1="52.705" y1="9.26945" x2="52.705" y2="8.509" width="0.3048" layer="1"/>
<wire x1="52.705" y1="8.509" x2="52.705" y2="7.112" width="0.3048" layer="1"/>
<wire x1="52.705" y1="9.26945" x2="51.75725" y2="10.2172" width="0.3048" layer="1"/>
<wire x1="55.753" y1="15.748" x2="55.245" y2="15.24" width="0.3048" layer="1"/>
<wire x1="57.785" y1="15.748" x2="55.753" y2="15.748" width="0.3048" layer="1"/>
<wire x1="48.0568" y1="29.337" x2="46.6598" y2="27.94" width="0.3048" layer="1"/>
<wire x1="36.195" y1="27.94" x2="34.671" y2="29.464" width="0.3048" layer="1"/>
<wire x1="34.671" y1="30.988" x2="34.671" y2="29.464" width="0.3048" layer="1"/>
<wire x1="46.6598" y1="27.94" x2="36.957" y2="27.94" width="0.3048" layer="1"/>
<wire x1="36.957" y1="27.94" x2="36.195" y2="27.94" width="0.3048" layer="1"/>
<wire x1="48.0568" y1="22.987" x2="46.6598" y2="21.59" width="0.3048" layer="1"/>
<wire x1="35.687" y1="21.59" x2="34.671" y2="22.606" width="0.3048" layer="1"/>
<wire x1="34.671" y1="24.638" x2="34.671" y2="22.606" width="0.3048" layer="1"/>
<wire x1="46.6598" y1="21.59" x2="36.957" y2="21.59" width="0.3048" layer="1"/>
<wire x1="36.957" y1="21.59" x2="35.687" y2="21.59" width="0.3048" layer="1"/>
<wire x1="48.0568" y1="16.637" x2="46.6598" y2="15.24" width="0.3048" layer="1"/>
<wire x1="35.433" y1="15.24" x2="34.671" y2="16.002" width="0.3048" layer="1"/>
<wire x1="34.671" y1="18.288" x2="34.671" y2="16.002" width="0.3048" layer="1"/>
<wire x1="46.6598" y1="15.24" x2="36.957" y2="15.24" width="0.3048" layer="1"/>
<wire x1="36.957" y1="15.24" x2="35.433" y2="15.24" width="0.3048" layer="1"/>
<wire x1="48.0568" y1="10.287" x2="46.609" y2="8.8392" width="0.3048" layer="1"/>
<wire x1="35.4838" y1="8.8392" x2="34.671" y2="9.652" width="0.3048" layer="1"/>
<wire x1="34.671" y1="11.938" x2="34.671" y2="9.652" width="0.3048" layer="1"/>
<wire x1="46.609" y1="8.8392" x2="36.957" y2="8.8392" width="0.3048" layer="1"/>
<wire x1="36.957" y1="8.8392" x2="35.4838" y2="8.8392" width="0.3048" layer="1"/>
<wire x1="48.0568" y1="3.937" x2="46.6598" y2="2.54" width="0.3048" layer="1"/>
<wire x1="35.433" y1="2.54" x2="34.671" y2="3.302" width="0.3048" layer="1"/>
<wire x1="34.671" y1="5.588" x2="34.671" y2="3.302" width="0.3048" layer="1"/>
<wire x1="46.6598" y1="2.54" x2="35.433" y2="2.54" width="0.3048" layer="1"/>
<wire x1="48.0568" y1="35.687" x2="46.6598" y2="34.29" width="0.3048" layer="1"/>
<wire x1="35.433" y1="34.29" x2="34.671" y2="35.052" width="0.3048" layer="1"/>
<wire x1="34.671" y1="37.338" x2="34.671" y2="35.052" width="0.3048" layer="1"/>
<wire x1="46.6598" y1="34.29" x2="36.957" y2="34.29" width="0.3048" layer="1"/>
<wire x1="36.957" y1="34.29" x2="35.433" y2="34.29" width="0.3048" layer="1"/>
<wire x1="48.0568" y1="42.037" x2="46.6598" y2="40.64" width="0.3048" layer="1"/>
<wire x1="35.687" y1="40.64" x2="34.671" y2="41.656" width="0.3048" layer="1"/>
<wire x1="34.671" y1="43.688" x2="34.671" y2="41.656" width="0.3048" layer="1"/>
<wire x1="46.6598" y1="40.64" x2="36.957" y2="40.64" width="0.3048" layer="1"/>
<wire x1="36.957" y1="40.64" x2="35.941" y2="40.64" width="0.3048" layer="1"/>
<wire x1="35.941" y1="40.64" x2="35.687" y2="40.64" width="0.3048" layer="1"/>
<wire x1="34.671" y1="50.038" x2="34.671" y2="47.752" width="0.3048" layer="1"/>
<wire x1="38.481" y1="48.514" x2="37.211" y2="48.514" width="0.3048" layer="1"/>
<wire x1="37.211" y1="48.514" x2="37.0205" y2="48.7045" width="0.3048" layer="1"/>
<wire x1="37.0205" y1="48.7045" x2="36.703" y2="49.022" width="0.3048" layer="1"/>
<wire x1="36.703" y1="52.07" x2="36.703" y2="49.022" width="0.3048" layer="1"/>
<wire x1="37.9222" y1="53.2892" x2="36.703" y2="52.07" width="0.3048" layer="1"/>
<wire x1="52.705" y1="52.832" x2="52.2478" y2="53.2892" width="0.3048" layer="1"/>
<wire x1="38.481" y1="42.164" x2="37.719" y2="42.164" width="0.3048" layer="1"/>
<wire x1="37.34958125" y1="35.814" x2="37.026290625" y2="36.137290625" width="0.3048" layer="1"/>
<wire x1="38.481" y1="35.814" x2="37.34958125" y2="35.814" width="0.3048" layer="1"/>
<wire x1="37.026290625" y1="40.570709375" x2="37.026290625" y2="36.137290625" width="0.3048" layer="1"/>
<wire x1="37.026290625" y1="40.570709375" x2="36.957" y2="40.64" width="0.3048" layer="1"/>
<wire x1="38.481" y1="29.464" x2="37.465" y2="29.464" width="0.3048" layer="1"/>
<wire x1="37.465" y1="29.464" x2="36.957" y2="29.972" width="0.3048" layer="1"/>
<wire x1="36.957" y1="34.29" x2="36.957" y2="29.972" width="0.3048" layer="1"/>
<wire x1="38.481" y1="23.114" x2="37.465" y2="23.114" width="0.3048" layer="1"/>
<wire x1="37.465" y1="23.114" x2="36.957" y2="23.622" width="0.3048" layer="1"/>
<wire x1="36.957" y1="27.94" x2="36.957" y2="23.622" width="0.3048" layer="1"/>
<wire x1="38.481" y1="16.764" x2="37.34958125" y2="16.764" width="0.3048" layer="1"/>
<wire x1="36.957" y1="21.59" x2="36.957" y2="17.15658125" width="0.3048" layer="1"/>
<wire x1="37.34958125" y1="16.764" x2="36.957" y2="17.15658125" width="0.3048" layer="1"/>
<wire x1="38.481" y1="10.414" x2="37.34958125" y2="10.414" width="0.3048" layer="1"/>
<wire x1="37.34958125" y1="10.414" x2="36.9062" y2="10.85738125" width="0.3048" layer="1"/>
<wire x1="36.9062" y1="15.1892" x2="36.9062" y2="10.85738125" width="0.3048" layer="1"/>
<wire x1="36.957" y1="15.24" x2="36.9062" y2="15.1892" width="0.3048" layer="1"/>
<wire x1="38.481" y1="4.064" x2="37.211" y2="4.064" width="0.3048" layer="1"/>
<wire x1="37.211" y1="4.064" x2="36.957" y2="4.318" width="0.3048" layer="1"/>
<wire x1="36.957" y1="8.8392" x2="36.957" y2="4.318" width="0.3048" layer="1"/>
<wire x1="64.897" y1="41.91" x2="64.897" y2="40.7211" width="0.254" layer="1"/>
<wire x1="66.421" y1="43.434" x2="64.897" y2="41.91" width="0.254" layer="1"/>
<wire x1="35.433" y1="15.24" x2="27.813" y2="15.24" width="0.3048" layer="1"/>
<wire x1="35.941" y1="40.64" x2="35.6362" y2="40.3352" width="0.3048" layer="1"/>
<wire x1="35.6362" y1="40.3352" x2="27.8638" y2="40.3352" width="0.3048" layer="1"/>
<via x="27.813" y="15.24" extent="1-16" drill="0.35"/>
<wire x1="27.8638" y1="40.3352" x2="27.813" y2="40.386" width="0.3048" layer="1"/>
<via x="27.813" y="40.386" extent="1-16" drill="0.35"/>
<wire x1="66.802" y1="27.813" x2="53.086" y2="27.813" width="0.3048" layer="1"/>
<wire x1="68.453" y1="32.258" x2="68.453" y2="29.464" width="0.3048" layer="1"/>
<wire x1="68.453" y1="29.464" x2="66.802" y2="27.813" width="0.3048" layer="1"/>
<contactref element="U$4" pad="5"/>
<contactref element="U$5" pad="5"/>
<wire x1="44.6278" y1="53.2892" x2="37.9222" y2="53.2892" width="0.3048" layer="1"/>
<wire x1="45.1358" y1="52.7812" x2="44.6278" y2="53.2892" width="0.3048" layer="1"/>
<wire x1="52.2478" y1="53.2892" x2="50.8762" y2="53.2892" width="0.3048" layer="1"/>
<wire x1="50.3682" y1="52.7812" x2="45.1358" y2="52.7812" width="0.3048" layer="1"/>
<wire x1="50.8762" y1="53.2892" x2="50.3682" y2="52.7812" width="0.3048" layer="1"/>
<contactref element="U20" pad="8"/>
<contactref element="U20" pad="13"/>
<wire x1="55.245" y1="15.24" x2="55.245" y2="13.97" width="0.3048" layer="1"/>
<wire x1="54.102" y1="12.827" x2="54.102" y2="9.017" width="0.3048" layer="1"/>
<wire x1="54.102" y1="9.017" x2="53.594" y2="8.509" width="0.3048" layer="1"/>
<wire x1="53.594" y1="8.509" x2="52.705" y2="8.509" width="0.3048" layer="1"/>
<wire x1="55.245" y1="13.97" x2="54.102" y2="12.827" width="0.3048" layer="1"/>
<wire x1="10.414" y1="55.118" x2="10.414" y2="53.721" width="0.3048" layer="1"/>
<wire x1="23.3934" y1="52.4256" x2="23.3934" y2="52.1716" width="0.3048" layer="1"/>
<wire x1="23.3934" y1="52.4256" x2="22.098" y2="53.721" width="0.3048" layer="1"/>
<wire x1="22.098" y1="55.118" x2="22.098" y2="53.721" width="0.3048" layer="1"/>
<wire x1="13.053" y1="8.636" x2="11.049" y2="8.636" width="0.3048" layer="1"/>
<wire x1="9.779" y1="21.59" x2="9.779" y2="9.906" width="0.3048" layer="1"/>
<via x="9.779" y="21.59" extent="1-16" drill="0.35"/>
<wire x1="11.176" y1="21.59" x2="9.779" y2="21.59" width="0.3048" layer="16"/>
<wire x1="11.557" y1="21.971" x2="11.176" y2="21.59" width="0.3048" layer="16"/>
<via x="11.557" y="21.971" extent="1-16" drill="0.35"/>
<wire x1="12.926" y1="21.971" x2="11.557" y2="21.971" width="0.3048" layer="1"/>
<wire x1="11.049" y1="8.636" x2="9.779" y2="9.906" width="0.3048" layer="1"/>
<wire x1="9.652" y1="25.146" x2="9.652" y2="24.003" width="0.3048" layer="16"/>
<wire x1="10.033" y1="23.622" x2="9.652" y2="24.003" width="0.3048" layer="16"/>
<wire x1="11.557" y1="23.241" x2="11.557" y2="21.971" width="0.3048" layer="16"/>
<wire x1="11.176" y1="26.67" x2="9.652" y2="25.146" width="0.3048" layer="16"/>
<wire x1="11.176" y1="23.622" x2="10.033" y2="23.622" width="0.3048" layer="16"/>
<wire x1="11.557" y1="23.241" x2="11.176" y2="23.622" width="0.3048" layer="16"/>
<wire x1="22.098" y1="53.721" x2="22.098" y2="50.546" width="0.3556" layer="1"/>
<wire x1="22.098" y1="50.546" x2="21.717" y2="50.165" width="0.3556" layer="1"/>
<via x="21.717" y="50.165" extent="1-16" drill="0.35"/>
<wire x1="68.58" y1="23.368" x2="68.58" y2="22.352" width="0.254" layer="1"/>
<wire x1="68.58" y1="23.368" x2="68.326" y2="23.622" width="0.254" layer="1"/>
<wire x1="68.326" y1="23.622" x2="66.675" y2="23.622" width="0.254" layer="1"/>
<wire x1="66.675" y1="23.622" x2="66.167" y2="24.13" width="0.254" layer="1"/>
<wire x1="66.167" y1="24.384" x2="66.167" y2="24.13" width="0.254" layer="1"/>
<wire x1="68.072" y1="21.844" x2="65.913" y2="21.844" width="0.254" layer="1"/>
<wire x1="68.58" y1="22.352" x2="68.072" y2="21.844" width="0.254" layer="1"/>
<wire x1="58.943" y1="14.322" x2="58.928" y2="14.337" width="0.3048" layer="1"/>
<wire x1="58.928" y1="15.621" x2="58.801" y2="15.748" width="0.3048" layer="1"/>
<wire x1="58.801" y1="15.748" x2="58.293" y2="15.748" width="0.3048" layer="1"/>
<wire x1="58.928" y1="15.621" x2="58.928" y2="14.337" width="0.3048" layer="1"/>
<via x="58.293" y="15.748" extent="1-16" drill="0.35"/>
<wire x1="58.293" y1="15.748" x2="57.785" y2="15.748" width="0.3048" layer="1"/>
<via x="11.43" y="53.721" extent="1-16" drill="0.35"/>
<wire x1="11.43" y1="53.721" x2="10.414" y2="53.721" width="0.3048" layer="1"/>
<wire x1="27.90068125" y1="53.721" x2="22.098" y2="53.721" width="0.508" layer="1"/>
<wire x1="28.55828125" y1="54.3786" x2="27.90068125" y2="53.721" width="0.508" layer="1"/>
<wire x1="52.705" y1="52.832" x2="51.1584" y2="54.3786" width="0.508" layer="1"/>
<wire x1="51.1584" y1="54.3786" x2="28.55828125" y2="54.3786" width="0.508" layer="1"/>
<wire x1="52.705" y1="52.832" x2="52.705" y2="51.562" width="0.508" layer="1"/>
<wire x1="53.086" y1="51.562" x2="52.705" y2="51.562" width="0.508" layer="1"/>
<wire x1="55.8546" y1="48.7934" x2="53.086" y2="51.562" width="0.508" layer="1"/>
<wire x1="68.4974" y1="47.44594375" x2="67.14994375" y2="48.7934" width="0.508" layer="1"/>
<wire x1="68.4974" y1="47.44594375" x2="68.4974" y2="44.9136" width="0.508" layer="1"/>
<wire x1="67.14994375" y1="48.7934" x2="55.8546" y2="48.7934" width="0.508" layer="1"/>
<via x="34.671" y="47.752" extent="1-16" drill="0.35"/>
<via x="37.0205" y="48.7045" extent="1-16" drill="0.35"/>
<wire x1="37.0205" y1="48.7045" x2="36.957" y2="48.7045" width="0.254" layer="16"/>
<wire x1="36.957" y1="48.7045" x2="35.6235" y2="48.7045" width="0.254" layer="16"/>
<wire x1="35.6235" y1="48.7045" x2="34.671" y2="47.752" width="0.254" layer="16"/>
<via x="37.036" y="45.8449125" extent="1-16" drill="0.35"/>
<wire x1="37.4466125" y1="42.7764" x2="37.0614" y2="43.1616125" width="0.254" layer="1"/>
<wire x1="38.481" y1="42.164" x2="37.8686" y2="42.7764" width="0.254" layer="1"/>
<wire x1="37.8686" y1="42.7764" x2="37.4466125" y2="42.7764" width="0.254" layer="1"/>
<wire x1="37.0614" y1="45.8195125" x2="37.036" y2="45.8449125" width="0.254" layer="1"/>
<wire x1="37.0614" y1="45.8195125" x2="37.0614" y2="43.1616125" width="0.254" layer="1"/>
<wire x1="37.036" y1="48.6255" x2="37.036" y2="45.8449125" width="0.254" layer="16"/>
<wire x1="37.036" y1="48.6255" x2="36.957" y2="48.7045" width="0.254" layer="16"/>
<contactref element="JP2" pad="6"/>
<contactref element="U48" pad="1"/>
<wire x1="65.897" y1="40.7211" x2="65.897" y2="39.735" width="0.254" layer="1"/>
<wire x1="65.897" y1="39.735" x2="65.532" y2="39.37" width="0.254" layer="1"/>
<wire x1="65.532" y1="39.37" x2="65.151" y2="39.37" width="0.254" layer="1"/>
<wire x1="65.151" y1="39.37" x2="64.897" y2="39.624" width="0.254" layer="1"/>
<wire x1="64.897" y1="40.7211" x2="64.897" y2="39.624" width="0.254" layer="1"/>
<wire x1="12.5476" y1="52.1716" x2="11.7094" y2="52.1716" width="0.254" layer="1"/>
<wire x1="12.954" y1="52.578" x2="12.5476" y2="52.1716" width="0.254" layer="1"/>
<via x="12.954" y="52.578" extent="1-16" drill="0.35"/>
<wire x1="12.954" y1="52.578" x2="11.811" y2="53.721" width="0.254" layer="16"/>
<wire x1="11.811" y1="53.721" x2="11.43" y2="53.721" width="0.254" layer="16"/>
<wire x1="21.717" y1="50.165" x2="17.907" y2="46.355" width="0.508" layer="16"/>
<wire x1="17.907" y1="46.355" x2="17.907" y2="45.72" width="0.508" layer="16"/>
<wire x1="15.488" y1="34.29" x2="13.462" y2="34.29" width="0.3556" layer="1"/>
<wire x1="13.462" y1="34.29" x2="13.208" y2="34.036" width="0.3556" layer="1"/>
<via x="13.208" y="34.036" extent="1-16" drill="0.35"/>
<wire x1="13.208" y1="34.036" x2="12.192" y2="33.02" width="0.3556" layer="16"/>
<wire x1="12.192" y1="27.686" x2="11.176" y2="26.67" width="0.3556" layer="16"/>
<wire x1="12.192" y1="33.02" x2="12.192" y2="27.686" width="0.3556" layer="16"/>
<wire x1="16.764" y1="34.29" x2="15.488" y2="34.29" width="0.3556" layer="1"/>
<wire x1="18.034" y1="38.354" x2="18.034" y2="35.56" width="0.3556" layer="1"/>
<wire x1="19.05" y1="39.37" x2="18.034" y2="38.354" width="0.3556" layer="1"/>
<wire x1="19.9164" y1="39.37" x2="19.05" y2="39.37" width="0.3556" layer="1"/>
<wire x1="21.088" y1="39.37" x2="19.9164" y2="39.37" width="0.3556" layer="1"/>
<wire x1="18.034" y1="35.56" x2="16.764" y2="34.29" width="0.3556" layer="1"/>
<wire x1="22.86" y1="39.37" x2="21.088" y2="39.37" width="0.3556" layer="1"/>
<via x="22.86" y="39.37" extent="1-16" drill="0.35"/>
<wire x1="26.797" y1="39.37" x2="22.86" y2="39.37" width="0.3556" layer="16"/>
<wire x1="27.813" y1="40.386" x2="26.797" y2="39.37" width="0.3556" layer="16"/>
<wire x1="19.431" y1="45.72" x2="17.907" y2="45.72" width="0.3556" layer="16"/>
<wire x1="19.939" y1="45.212" x2="19.431" y2="45.72" width="0.3556" layer="16"/>
<wire x1="19.939" y1="45.212" x2="19.939" y2="39.3926" width="0.3556" layer="16"/>
<wire x1="19.939" y1="39.3926" x2="19.9164" y2="39.37" width="0.3556" layer="16"/>
<via x="19.9164" y="39.37" extent="1-16" drill="0.35"/>
<wire x1="19.29295" y1="55.118" x2="10.414" y2="55.118" width="0.3048" layer="1"/>
<wire x1="20.016478125" y1="55.841528125" x2="19.29295" y2="55.118" width="0.3048" layer="1"/>
<wire x1="22.098" y1="55.499" x2="22.098" y2="55.118" width="0.3048" layer="1"/>
<wire x1="21.755471875" y1="55.841528125" x2="20.016478125" y2="55.841528125" width="0.3048" layer="1"/>
<wire x1="22.098" y1="55.499" x2="21.755471875" y2="55.841528125" width="0.3048" layer="1"/>
<wire x1="68.58" y1="44.831" x2="68.4974" y2="44.9136" width="0.3048" layer="1"/>
<wire x1="68.58" y1="44.831" x2="68.58" y2="44.704" width="0.3048" layer="1"/>
</signal>
<signal name="SDA">
<contactref element="U27" pad="3"/>
<contactref element="U32" pad="3"/>
<contactref element="U37" pad="9"/>
<contactref element="U48" pad="9"/>
<wire x1="69.03773125" y1="34.4424" x2="66.2686" y2="34.4424" width="0.254" layer="1"/>
<wire x1="69.456565625" y1="34.023565625" x2="69.03773125" y2="34.4424" width="0.254" layer="1"/>
<wire x1="70.231" y1="33.24913125" x2="69.456565625" y2="34.023565625" width="0.254" layer="1"/>
<wire x1="70.231" y1="14.478" x2="69.469" y2="13.716" width="0.254" layer="1"/>
<wire x1="70.231" y1="33.24913125" x2="70.231" y2="14.478" width="0.254" layer="1"/>
<wire x1="65.397" y1="15.1589" x2="65.397" y2="14.486" width="0.254" layer="1"/>
<wire x1="66.167" y1="13.716" x2="65.397" y2="14.486" width="0.254" layer="1"/>
<wire x1="69.469" y1="13.716" x2="66.167" y2="13.716" width="0.254" layer="1"/>
<wire x1="65.405" y1="36.4869" x2="65.397" y2="36.4949" width="0.254" layer="1"/>
<wire x1="65.405" y1="36.4869" x2="65.405" y2="35.306" width="0.254" layer="1"/>
<wire x1="66.2686" y1="34.4424" x2="65.405" y2="35.306" width="0.254" layer="1"/>
<wire x1="69.898" y1="35.3829125" x2="69.898" y2="34.465" width="0.3048" layer="1"/>
<wire x1="69.898" y1="34.465" x2="69.456565625" y2="34.023565625" width="0.3048" layer="1"/>
<via x="66.86445625" y="38.41645625" extent="1-16" drill="0.35"/>
<wire x1="66.86445625" y1="38.41645625" x2="63.754" y2="41.5269125" width="0.3048" layer="16"/>
<wire x1="63.754" y1="47.12858125" x2="63.754" y2="41.5269125" width="0.3048" layer="16"/>
<wire x1="69.898" y1="35.3829125" x2="66.86445625" y2="38.41645625" width="0.3048" layer="1"/>
<wire x1="63.754" y1="47.12858125" x2="56.06938125" y2="54.8132" width="0.3048" layer="16"/>
<via x="16.05" y="52.6412375" extent="1-16" drill="0.35"/>
<wire x1="16.68865625" y1="52.6412375" x2="16.05" y2="52.6412375" width="0.3048" layer="16"/>
<wire x1="18.86061875" y1="54.8132" x2="16.68865625" y2="52.6412375" width="0.3048" layer="16"/>
<wire x1="56.06938125" y1="54.8132" x2="18.86061875" y2="54.8132" width="0.3048" layer="16"/>
<wire x1="15.827" y1="52.0989125" x2="15.827" y2="51.5330875" width="0.3048" layer="1"/>
<wire x1="16.2270875" y1="51.133" x2="15.827" y2="51.5330875" width="0.3048" layer="1"/>
<wire x1="16.7929125" y1="51.133" x2="16.2270875" y2="51.133" width="0.3048" layer="1"/>
<wire x1="16.05" y1="52.6412375" x2="16.05" y2="52.3219125" width="0.3048" layer="1"/>
<wire x1="16.05" y1="52.3219125" x2="15.827" y2="52.0989125" width="0.3048" layer="1"/>
<wire x1="16.8409125" y1="51.181" x2="16.7929125" y2="51.133" width="0.3048" layer="1"/>
<wire x1="19.2786" y1="51.181" x2="16.8409125" y2="51.181" width="0.3048" layer="1"/>
<via x="9.652" y="51.006" extent="1-16" drill="0.35"/>
<wire x1="9.652" y1="51.3580875" x2="9.604" y2="51.4060875" width="0.3048" layer="16"/>
<wire x1="9.652" y1="51.3580875" x2="9.652" y2="51.006" width="0.3048" layer="16"/>
<wire x1="9.652" y1="51.006" x2="9.477" y2="51.181" width="0.3048" layer="1"/>
<wire x1="9.477" y1="51.181" x2="7.5946" y2="51.181" width="0.3048" layer="1"/>
<wire x1="7.5946" y1="51.181" x2="2.6067375" y2="51.181" width="0.254" layer="1"/>
<wire x1="2.6067375" y1="51.181" x2="2.19236875" y2="50.76663125" width="0.254" layer="1"/>
<wire x1="2.19236875" y1="50.76663125" x2="2.1844" y2="50.7586625" width="0.254" layer="1"/>
<wire x1="66.9269125" y1="38.354" x2="66.86445625" y2="38.41645625" width="0.254" layer="1"/>
<contactref element="X7" pad="2"/>
<contactref element="R1" pad="1"/>
<wire x1="9.604" y1="53.927" x2="9.604" y2="51.4060875" width="0.254" layer="16"/>
<wire x1="16.05" y1="54.054" x2="16.05" y2="52.6412375" width="0.254" layer="16"/>
<wire x1="10.16" y1="54.483" x2="9.604" y2="53.927" width="0.254" layer="16"/>
<wire x1="15.621" y1="54.483" x2="10.16" y2="54.483" width="0.254" layer="16"/>
<wire x1="16.05" y1="54.054" x2="15.621" y2="54.483" width="0.254" layer="16"/>
<wire x1="2.667" y1="53.213" x2="2.667" y2="51.2412625" width="0.254" layer="1"/>
<wire x1="2.667" y1="51.2412625" x2="2.6067375" y2="51.181" width="0.254" layer="1"/>
<contactref element="JP3" pad="2"/>
<wire x1="2.19236875" y1="50.76663125" x2="2.19236875" y2="48.09963125" width="0.254" layer="1"/>
<wire x1="3.937" y1="47.244" x2="3.048" y2="47.244" width="0.254" layer="1"/>
<wire x1="4.826" y1="46.355" x2="3.937" y2="47.244" width="0.254" layer="1"/>
<wire x1="4.826" y1="43.942" x2="4.318" y2="43.434" width="0.254" layer="1"/>
<wire x1="4.318" y1="43.434" x2="2.667" y2="43.434" width="0.254" layer="1"/>
<wire x1="3.048" y1="47.244" x2="2.19236875" y2="48.09963125" width="0.254" layer="1"/>
<wire x1="4.826" y1="46.355" x2="4.826" y2="43.942" width="0.254" layer="1"/>
<wire x1="8.001" y1="42.545" x2="5.207" y2="42.545" width="0.254" layer="1"/>
<wire x1="5.207" y1="42.545" x2="4.318" y2="43.434" width="0.254" layer="1"/>
</signal>
<signal name="SCL">
<contactref element="U27" pad="2"/>
<contactref element="U32" pad="2"/>
<contactref element="U37" pad="10"/>
<contactref element="U48" pad="10"/>
<wire x1="65.897" y1="15.1589" x2="65.897" y2="14.5607375" width="0.254" layer="1"/>
<wire x1="66.32736875" y1="14.13036875" x2="65.897" y2="14.5607375" width="0.254" layer="1"/>
<wire x1="69.05463125" y1="14.13036875" x2="66.32736875" y2="14.13036875" width="0.254" layer="1"/>
<wire x1="69.0626" y1="14.1224" x2="69.05463125" y2="14.13036875" width="0.254" layer="1"/>
<wire x1="69.723" y1="29.718" x2="69.215" y2="30.226" width="0.254" layer="1"/>
<via x="69.215" y="30.226" extent="1-16" drill="0.35"/>
<wire x1="69.215" y1="35.1" x2="69.215" y2="30.226" width="0.254" layer="16"/>
<via x="69.215" y="35.1" extent="1-16" drill="0.35"/>
<wire x1="69.215" y1="35.1" x2="69.167" y2="35.052" width="0.254" layer="1"/>
<wire x1="69.167" y1="35.052" x2="66.675" y2="35.052" width="0.254" layer="1"/>
<wire x1="65.897" y1="36.4949" x2="65.897" y2="35.83" width="0.254" layer="1"/>
<wire x1="66.675" y1="35.052" x2="65.897" y2="35.83" width="0.254" layer="1"/>
<wire x1="69.215" y1="35.1" x2="69.1388" y2="35.1762" width="0.3048" layer="1"/>
<wire x1="69.215" y1="35.1" x2="63.246" y2="41.069" width="0.3048" layer="16"/>
<wire x1="63.246" y1="46.99" x2="63.246" y2="41.069" width="0.3048" layer="16"/>
<wire x1="63.246" y1="46.99" x2="55.88" y2="54.356" width="0.3048" layer="16"/>
<wire x1="55.88" y1="54.356" x2="19.05" y2="54.356" width="0.3048" layer="16"/>
<wire x1="19.05" y1="54.356" x2="16.51" y2="51.816" width="0.3048" layer="16"/>
<via x="16.51" y="51.816" extent="1-16" drill="0.35"/>
<wire x1="16.637" y1="51.689" x2="16.51" y2="51.816" width="0.3048" layer="1"/>
<wire x1="19.2786" y1="51.689" x2="16.637" y2="51.689" width="0.3048" layer="1"/>
<wire x1="10.287" y1="51.689" x2="7.5946" y2="51.689" width="0.3048" layer="1"/>
<via x="10.287" y="51.689" extent="1-16" drill="0.35"/>
<wire x1="16.383" y1="51.689" x2="11.049" y2="51.689" width="0.3048" layer="16"/>
<wire x1="16.51" y1="51.816" x2="16.383" y2="51.689" width="0.3048" layer="16"/>
<wire x1="69.30863125" y1="14.13036875" x2="69.05463125" y2="14.13036875" width="0.254" layer="1"/>
<wire x1="69.8246" y1="14.6463375" x2="69.30863125" y2="14.13036875" width="0.254" layer="1"/>
<wire x1="69.8246" y1="29.591" x2="69.8246" y2="14.6463375" width="0.254" layer="1"/>
<wire x1="69.8246" y1="29.591" x2="69.215" y2="30.2006" width="0.254" layer="1"/>
<wire x1="69.215" y1="30.226" x2="69.215" y2="30.2006" width="0.254" layer="1"/>
<contactref element="X7" pad="1"/>
<contactref element="R4" pad="1"/>
<wire x1="11.049" y1="51.689" x2="10.287" y2="51.689" width="0.254" layer="16"/>
<wire x1="7.5946" y1="51.689" x2="3.683" y2="51.689" width="0.254" layer="1"/>
<wire x1="3.683" y1="51.689" x2="3.429" y2="51.943" width="0.254" layer="1"/>
<wire x1="3.429" y1="53.975" x2="3.429" y2="51.943" width="0.254" layer="1"/>
<wire x1="3.429" y1="53.975" x2="2.667" y2="54.737" width="0.254" layer="1"/>
<wire x1="2.667" y1="54.737" x2="2.667" y2="54.45813125" width="0.254" layer="1"/>
<wire x1="2.667" y1="54.737" x2="2.159" y2="54.737" width="0.254" layer="1"/>
<wire x1="2.159" y1="54.737" x2="1.778" y2="54.356" width="0.254" layer="1"/>
<contactref element="JP3" pad="1"/>
<wire x1="8.001" y1="40.005" x2="7.239" y2="40.005" width="0.3048" layer="1"/>
<wire x1="2.667" y1="45.974" x2="1.778" y2="46.863" width="0.254" layer="1"/>
<wire x1="1.778" y1="54.356" x2="1.778" y2="46.863" width="0.254" layer="1"/>
<wire x1="8.001" y1="40.005" x2="5.334" y2="42.672" width="0.254" layer="16"/>
<wire x1="5.334" y1="43.307" x2="2.667" y2="45.974" width="0.254" layer="16"/>
<wire x1="5.334" y1="43.307" x2="5.334" y2="42.672" width="0.254" layer="16"/>
</signal>
<signal name="V_OFFSET">
<contactref element="R3" pad="2"/>
<contactref element="R32" pad="2"/>
<contactref element="R84" pad="2"/>
<contactref element="R86" pad="2"/>
<contactref element="R89" pad="2"/>
<contactref element="R91" pad="2"/>
<contactref element="R93" pad="2"/>
<contactref element="R95" pad="2"/>
<wire x1="35.687" y1="50.546" x2="34.671" y2="51.562" width="0.3048" layer="1"/>
<wire x1="35.687" y1="50.546" x2="35.687" y2="47.752" width="0.3048" layer="1"/>
<via x="35.687" y="47.752" extent="1-16" drill="0.35"/>
<via x="35.687" y="7.112" extent="1-16" drill="0.35"/>
<wire x1="35.687" y1="7.112" x2="34.671" y2="7.112" width="0.3048" layer="1"/>
<wire x1="35.687" y1="13.462" x2="34.671" y2="13.462" width="0.3048" layer="1"/>
<via x="35.687" y="13.462" extent="1-16" drill="0.35"/>
<wire x1="35.687" y1="19.812" x2="34.671" y2="19.812" width="0.3048" layer="1"/>
<via x="35.687" y="19.812" extent="1-16" drill="0.35"/>
<wire x1="35.687" y1="26.162" x2="34.671" y2="26.162" width="0.3048" layer="1"/>
<via x="35.687" y="26.162" extent="1-16" drill="0.35"/>
<wire x1="35.687" y1="31.496" x2="34.671" y2="32.512" width="0.3048" layer="1"/>
<wire x1="35.687" y1="31.496" x2="35.687" y2="29.718" width="0.3048" layer="1"/>
<via x="35.687" y="29.718" extent="1-16" drill="0.35"/>
<wire x1="35.687" y1="38.862" x2="34.671" y2="38.862" width="0.3048" layer="1"/>
<via x="35.687" y="38.862" extent="1-16" drill="0.35"/>
<wire x1="35.687" y1="45.212" x2="34.671" y2="45.212" width="0.3048" layer="1"/>
<via x="35.687" y="45.212" extent="1-16" drill="0.35"/>
<wire x1="35.687" y1="47.752" x2="35.687" y2="45.212" width="0.3048" layer="16"/>
<wire x1="35.433" y1="45.212" x2="35.433" y2="41.783" width="0.3048" layer="16"/>
<wire x1="35.433" y1="41.783" x2="35.433" y2="38.862" width="0.3048" layer="16"/>
<wire x1="35.433" y1="38.862" x2="35.433" y2="29.718" width="0.3048" layer="16"/>
<wire x1="35.433" y1="29.718" x2="35.433" y2="26.162" width="0.3048" layer="16"/>
<wire x1="35.433" y1="26.162" x2="35.433" y2="19.812" width="0.3048" layer="16"/>
<wire x1="35.433" y1="19.812" x2="35.433" y2="13.716" width="0.3048" layer="16"/>
<wire x1="35.687" y1="13.462" x2="35.433" y2="13.716" width="0.3048" layer="16"/>
<wire x1="35.687" y1="19.812" x2="35.433" y2="19.812" width="0.3048" layer="16"/>
<wire x1="35.687" y1="26.162" x2="35.433" y2="26.162" width="0.3048" layer="16"/>
<wire x1="35.687" y1="29.718" x2="35.433" y2="29.718" width="0.3048" layer="16"/>
<wire x1="35.687" y1="38.862" x2="35.433" y2="38.862" width="0.3048" layer="16"/>
<wire x1="35.687" y1="45.212" x2="35.433" y2="45.212" width="0.3048" layer="16"/>
<wire x1="35.687" y1="13.462" x2="35.687" y2="7.112" width="0.3048" layer="16"/>
<wire x1="22.86" y1="43.942" x2="19.685" y2="43.942" width="0.3048" layer="1"/>
<via x="22.86" y="43.942" extent="1-16" drill="0.35"/>
<wire x1="23.495" y1="43.942" x2="22.86" y2="43.942" width="0.3048" layer="16"/>
<wire x1="26.543" y1="46.99" x2="23.495" y2="43.942" width="0.3048" layer="16"/>
<wire x1="31.115" y1="46.99" x2="26.543" y2="46.99" width="0.3048" layer="16"/>
<wire x1="32.004" y1="46.101" x2="31.115" y2="46.99" width="0.3048" layer="16"/>
<wire x1="35.433" y1="41.783" x2="32.766" y2="41.783" width="0.3048" layer="16"/>
<wire x1="32.004" y1="46.101" x2="32.004" y2="42.545" width="0.3048" layer="16"/>
<wire x1="32.766" y1="41.783" x2="32.004" y2="42.545" width="0.3048" layer="16"/>
<contactref element="JP2" pad="2"/>
<wire x1="19.685" y1="43.942" x2="19.177" y2="44.45" width="0.3048" layer="1"/>
<wire x1="14.097" y1="44.45" x2="12.827" y2="45.72" width="0.3048" layer="1"/>
<wire x1="19.177" y1="44.45" x2="14.097" y2="44.45" width="0.3048" layer="1"/>
</signal>
<signal name="3V3">
<contactref element="U27" pad="1"/>
<contactref element="C63" pad="1"/>
<contactref element="C64" pad="1"/>
<contactref element="R2" pad="2"/>
<contactref element="U32" pad="1"/>
<contactref element="C69" pad="1"/>
<contactref element="C70" pad="1"/>
<contactref element="R88" pad="2"/>
<contactref element="C75" pad="1"/>
<contactref element="U37" pad="8"/>
<contactref element="C112" pad="1"/>
<contactref element="U48" pad="8"/>
<wire x1="69.215" y1="33.528" x2="68.707" y2="34.036" width="0.254" layer="1"/>
<wire x1="69.215" y1="33.528" x2="69.215" y2="33.02" width="0.254" layer="1"/>
<wire x1="68.707" y1="34.036" x2="65.913" y2="34.036" width="0.254" layer="1"/>
<wire x1="64.897" y1="15.1589" x2="64.897" y2="14.224" width="0.254" layer="1"/>
<wire x1="68.453" y1="13.208" x2="65.913" y2="13.208" width="0.254" layer="1"/>
<wire x1="69.215" y1="12.446" x2="69.215" y2="11.938" width="0.254" layer="1"/>
<wire x1="65.913" y1="13.208" x2="64.897" y2="14.224" width="0.254" layer="1"/>
<wire x1="69.215" y1="12.446" x2="68.453" y2="13.208" width="0.254" layer="1"/>
<wire x1="64.897" y1="16.51" x2="64.897" y2="15.1589" width="0.254" layer="1"/>
<via x="64.897" y="16.51" extent="1-16" drill="0.35"/>
<wire x1="64.897" y1="38.1" x2="64.897" y2="16.51" width="0.254" layer="16"/>
<via x="64.897" y="38.1" extent="1-16" drill="0.35"/>
<wire x1="64.897" y1="38.1" x2="64.897" y2="36.4949" width="0.254" layer="1"/>
<wire x1="64.897" y1="36.4949" x2="64.897" y2="35.052" width="0.254" layer="1"/>
<wire x1="65.913" y1="34.036" x2="64.897" y2="35.052" width="0.254" layer="1"/>
<wire x1="69.215" y1="11.938" x2="69.215" y2="11.69505" width="0.3048" layer="1"/>
<wire x1="69.5716625" y1="13.208" x2="68.453" y2="13.208" width="0.3048" layer="1"/>
<wire x1="70.6628" y1="14.2991375" x2="69.5716625" y2="13.208" width="0.3048" layer="1"/>
<via x="69.8874125" y="36.3594125" extent="1-16" drill="0.35"/>
<wire x1="70.6628" y1="35.584025" x2="70.6628" y2="14.2991375" width="0.3048" layer="1"/>
<wire x1="70.6628" y1="35.584025" x2="69.8874125" y2="36.3594125" width="0.3048" layer="1"/>
<wire x1="69.8874125" y1="36.3594125" x2="64.2112" y2="42.035625" width="0.3048" layer="16"/>
<wire x1="64.2112" y1="47.3179625" x2="64.2112" y2="42.035625" width="0.3048" layer="16"/>
<wire x1="8.89" y1="55.118" x2="8.89" y2="53.721" width="0.3048" layer="1"/>
<wire x1="7.62" y1="52.197" x2="7.5946" y2="52.1716" width="0.3048" layer="1"/>
<wire x1="7.62" y1="53.086" x2="7.62" y2="52.197" width="0.3048" layer="1"/>
<wire x1="8.255" y1="53.721" x2="7.62" y2="53.086" width="0.3048" layer="1"/>
<wire x1="8.89" y1="53.721" x2="8.255" y2="53.721" width="0.3048" layer="1"/>
<wire x1="19.2786" y1="52.4256" x2="19.2786" y2="52.1716" width="0.3048" layer="1"/>
<wire x1="20.574" y1="53.721" x2="19.2786" y2="52.4256" width="0.3048" layer="1"/>
<wire x1="20.574" y1="55.118" x2="20.574" y2="53.721" width="0.3048" layer="1"/>
<wire x1="15.367" y1="53.594" x2="15.367" y2="50.165" width="0.3048" layer="1"/>
<wire x1="20.574" y1="53.721" x2="15.494" y2="53.721" width="0.3048" layer="1"/>
<wire x1="15.494" y1="53.721" x2="15.367" y2="53.594" width="0.3048" layer="1"/>
<wire x1="64.2112" y1="47.3179625" x2="56.2587625" y2="55.2704" width="0.3048" layer="16"/>
<via x="7.62" y="54.483" extent="1-16" drill="0.35"/>
<wire x1="7.62" y1="54.483" x2="7.62" y2="53.086" width="0.3048" layer="1"/>
<via x="3.302" y="49.149" extent="1-16" drill="0.35"/>
<wire x1="3.302" y1="50.165" x2="3.302" y2="49.149" width="0.3048" layer="1"/>
<wire x1="7.62" y1="54.483" x2="7.62" y2="54.4035" width="0.3048" layer="16"/>
<wire x1="9.223" y1="53.388" x2="8.89" y2="53.721" width="0.3048" layer="1"/>
<wire x1="9.2999125" y1="53.388" x2="9.223" y2="53.388" width="0.3048" layer="1"/>
<wire x1="9.7289125" y1="52.959" x2="9.2999125" y2="53.388" width="0.3048" layer="1"/>
<contactref element="R1" pad="2"/>
<contactref element="R4" pad="2"/>
<contactref element="JP2" pad="5"/>
<contactref element="U37" pad="1"/>
<wire x1="65.897" y1="19.3851" x2="65.897" y2="17.51" width="0.254" layer="1"/>
<wire x1="65.897" y1="17.51" x2="64.897" y2="16.51" width="0.254" layer="1"/>
<wire x1="11.938" y1="52.959" x2="9.7289125" y2="52.959" width="0.254" layer="1"/>
<wire x1="12.7" y1="53.721" x2="11.938" y2="52.959" width="0.254" layer="1"/>
<wire x1="15.494" y1="53.721" x2="12.7" y2="53.721" width="0.254" layer="1"/>
<wire x1="4.191" y1="54.737" x2="4.191" y2="53.213" width="0.254" layer="1"/>
<wire x1="7.5946" y1="52.1716" x2="5.2324" y2="52.1716" width="0.254" layer="1"/>
<wire x1="5.2324" y1="52.1716" x2="4.191" y2="53.213" width="0.254" layer="1"/>
<wire x1="17.907" y1="43.18" x2="16.637" y2="44.45" width="0.508" layer="16"/>
<wire x1="16.637" y1="44.45" x2="10.795" y2="44.45" width="0.508" layer="16"/>
<wire x1="10.795" y1="44.45" x2="10.287" y2="43.942" width="0.508" layer="16"/>
<wire x1="10.287" y1="43.942" x2="5.969" y2="43.942" width="0.508" layer="16"/>
<wire x1="5.969" y1="43.942" x2="5.207" y2="44.704" width="0.508" layer="16"/>
<wire x1="4.572" y1="49.149" x2="3.302" y2="49.149" width="0.508" layer="16"/>
<wire x1="6.604" y1="53.848" x2="6.604" y2="51.181" width="0.508" layer="16"/>
<wire x1="7.1595" y1="54.4035" x2="6.604" y2="53.848" width="0.508" layer="16"/>
<wire x1="7.62" y1="54.4035" x2="7.1595" y2="54.4035" width="0.508" layer="16"/>
<wire x1="6.604" y1="51.181" x2="4.572" y2="49.149" width="0.508" layer="16"/>
<wire x1="9.40565625" y1="54.483" x2="7.62" y2="54.483" width="0.508" layer="16"/>
<wire x1="64.3128" y1="47.36005" x2="56.30085" y2="55.372" width="0.508" layer="16"/>
<wire x1="64.3128" y1="47.36005" x2="64.3128" y2="42.07770625" width="0.508" layer="16"/>
<wire x1="10.29465625" y1="55.372" x2="9.40565625" y2="54.483" width="0.508" layer="16"/>
<wire x1="56.30085" y1="55.372" x2="10.29465625" y2="55.372" width="0.508" layer="16"/>
<wire x1="69.8874125" y1="36.50309375" x2="69.8874125" y2="36.3594125" width="0.508" layer="16"/>
<wire x1="69.8874125" y1="36.50309375" x2="64.3128" y2="42.07770625" width="0.508" layer="16"/>
<wire x1="5.207" y1="48.514" x2="4.572" y2="49.149" width="0.508" layer="16"/>
<wire x1="5.207" y1="48.514" x2="5.207" y2="44.704" width="0.508" layer="16"/>
</signal>
<signal name="5V">
<contactref element="C65" pad="1"/>
<contactref element="U28" pad="5"/>
<contactref element="C66" pad="1"/>
<contactref element="U29" pad="5"/>
<contactref element="C67" pad="1"/>
<contactref element="U30" pad="5"/>
<contactref element="C68" pad="1"/>
<contactref element="U31" pad="5"/>
<contactref element="C71" pad="1"/>
<contactref element="U33" pad="5"/>
<contactref element="C72" pad="1"/>
<contactref element="U34" pad="5"/>
<contactref element="C73" pad="1"/>
<contactref element="U35" pad="5"/>
<contactref element="C74" pad="1"/>
<contactref element="U36" pad="5"/>
<contactref element="C76" pad="1"/>
<contactref element="U38" pad="4"/>
<contactref element="C87" pad="1"/>
<contactref element="U39" pad="7"/>
<contactref element="C89" pad="1"/>
<contactref element="U40" pad="7"/>
<contactref element="C91" pad="1"/>
<contactref element="U41" pad="7"/>
<contactref element="C93" pad="1"/>
<contactref element="U42" pad="7"/>
<contactref element="C94" pad="1"/>
<contactref element="U43" pad="4"/>
<contactref element="C105" pad="1"/>
<contactref element="U44" pad="7"/>
<contactref element="C107" pad="1"/>
<contactref element="U45" pad="7"/>
<contactref element="C109" pad="1"/>
<contactref element="U46" pad="7"/>
<contactref element="C111" pad="1"/>
<contactref element="U47" pad="7"/>
<wire x1="33.0708" y1="24.5618" x2="30.1244" y2="24.5618" width="0.3048" layer="1"/>
<wire x1="33.147" y1="24.638" x2="33.0708" y2="24.5618" width="0.3048" layer="1"/>
<wire x1="33.0708" y1="18.2118" x2="30.1244" y2="18.2118" width="0.3048" layer="1"/>
<wire x1="33.147" y1="18.288" x2="33.0708" y2="18.2118" width="0.3048" layer="1"/>
<wire x1="33.0708" y1="11.8618" x2="30.1244" y2="11.8618" width="0.3048" layer="1"/>
<wire x1="33.147" y1="11.938" x2="33.0708" y2="11.8618" width="0.3048" layer="1"/>
<wire x1="33.0708" y1="5.5118" x2="30.1244" y2="5.5118" width="0.3048" layer="1"/>
<wire x1="33.147" y1="5.588" x2="33.0708" y2="5.5118" width="0.3048" layer="1"/>
<wire x1="33.0708" y1="49.9618" x2="30.1244" y2="49.9618" width="0.3048" layer="1"/>
<wire x1="33.147" y1="50.038" x2="33.0708" y2="49.9618" width="0.3048" layer="1"/>
<wire x1="33.0708" y1="43.6118" x2="30.1244" y2="43.6118" width="0.3048" layer="1"/>
<wire x1="33.147" y1="43.688" x2="33.0708" y2="43.6118" width="0.3048" layer="1"/>
<wire x1="33.0708" y1="37.2618" x2="30.1244" y2="37.2618" width="0.3048" layer="1"/>
<wire x1="33.147" y1="37.338" x2="33.0708" y2="37.2618" width="0.3048" layer="1"/>
<wire x1="33.0708" y1="30.9118" x2="30.1244" y2="30.9118" width="0.3048" layer="1"/>
<wire x1="33.147" y1="30.988" x2="33.0708" y2="30.9118" width="0.3048" layer="1"/>
<wire x1="51.181" y1="51.562" x2="49.657" y2="51.562" width="0.3048" layer="1"/>
<wire x1="49.022" y1="50.927" x2="48.0568" y2="50.927" width="0.3048" layer="1"/>
<wire x1="49.657" y1="51.562" x2="49.022" y2="50.927" width="0.3048" layer="1"/>
<wire x1="49.022" y1="44.577" x2="48.0568" y2="44.577" width="0.3048" layer="1"/>
<wire x1="51.181" y1="45.212" x2="49.657" y2="45.212" width="0.3048" layer="1"/>
<wire x1="49.657" y1="45.212" x2="49.022" y2="44.577" width="0.3048" layer="1"/>
<wire x1="49.022" y1="38.227" x2="48.0568" y2="38.227" width="0.3048" layer="1"/>
<wire x1="51.181" y1="38.862" x2="49.657" y2="38.862" width="0.3048" layer="1"/>
<wire x1="49.657" y1="38.862" x2="49.022" y2="38.227" width="0.3048" layer="1"/>
<wire x1="51.181" y1="32.512" x2="49.911" y2="32.512" width="0.3048" layer="1"/>
<wire x1="49.911" y1="32.512" x2="49.276" y2="31.877" width="0.3048" layer="1"/>
<wire x1="49.276" y1="31.877" x2="48.0568" y2="31.877" width="0.3048" layer="1"/>
<wire x1="51.181" y1="26.162" x2="49.911" y2="26.162" width="0.3048" layer="1"/>
<wire x1="49.911" y1="26.162" x2="49.276" y2="25.527" width="0.3048" layer="1"/>
<wire x1="49.276" y1="25.527" x2="48.0568" y2="25.527" width="0.3048" layer="1"/>
<wire x1="51.181" y1="19.812" x2="49.911" y2="19.812" width="0.3048" layer="1"/>
<wire x1="49.276" y1="19.177" x2="48.0568" y2="19.177" width="0.3048" layer="1"/>
<wire x1="49.911" y1="19.812" x2="49.276" y2="19.177" width="0.3048" layer="1"/>
<wire x1="51.181" y1="13.462" x2="49.911" y2="13.462" width="0.3048" layer="1"/>
<wire x1="49.911" y1="13.462" x2="49.276" y2="12.827" width="0.3048" layer="1"/>
<wire x1="49.276" y1="12.827" x2="48.0568" y2="12.827" width="0.3048" layer="1"/>
<wire x1="51.181" y1="7.112" x2="49.911" y2="7.112" width="0.3048" layer="1"/>
<wire x1="49.911" y1="7.112" x2="49.276" y2="6.477" width="0.3048" layer="1"/>
<wire x1="49.276" y1="6.477" x2="48.0568" y2="6.477" width="0.3048" layer="1"/>
<wire x1="58.293" y1="14.322" x2="58.293" y2="11.938" width="0.3048" layer="1"/>
<wire x1="58.293" y1="34.29" x2="58.293" y2="33.02" width="0.3048" layer="1"/>
<wire x1="51.181" y1="52.578" x2="51.181" y2="51.562" width="0.3048" layer="1"/>
<via x="51.181" y="52.578" extent="1-16" drill="0.35"/>
<wire x1="51.181" y1="52.578" x2="51.181" y2="46.482" width="0.3048" layer="16"/>
<via x="51.181" y="8.128" extent="1-16" drill="0.35"/>
<wire x1="51.181" y1="46.482" x2="51.181" y2="40.132" width="0.3048" layer="16"/>
<wire x1="51.181" y1="40.132" x2="51.181" y2="33.528" width="0.3048" layer="16"/>
<wire x1="51.181" y1="33.528" x2="51.181" y2="28.448" width="0.3048" layer="16"/>
<wire x1="51.181" y1="28.448" x2="51.181" y2="27.432" width="0.3048" layer="16"/>
<wire x1="51.181" y1="27.432" x2="51.181" y2="20.828" width="0.3048" layer="16"/>
<wire x1="51.181" y1="20.828" x2="51.181" y2="14.478" width="0.3048" layer="16"/>
<wire x1="51.181" y1="14.478" x2="51.181" y2="8.128" width="0.3048" layer="16"/>
<wire x1="51.181" y1="8.128" x2="51.181" y2="7.112" width="0.3048" layer="1"/>
<wire x1="51.181" y1="14.478" x2="51.181" y2="13.462" width="0.3048" layer="1"/>
<via x="51.181" y="14.478" extent="1-16" drill="0.35"/>
<wire x1="51.181" y1="20.828" x2="51.181" y2="19.812" width="0.3048" layer="1"/>
<via x="51.181" y="20.828" extent="1-16" drill="0.35"/>
<wire x1="51.181" y1="27.432" x2="51.181" y2="26.162" width="0.3048" layer="1"/>
<via x="51.181" y="27.432" extent="1-16" drill="0.35"/>
<wire x1="51.181" y1="33.528" x2="51.181" y2="32.512" width="0.3048" layer="1"/>
<via x="51.181" y="33.528" extent="1-16" drill="0.35"/>
<wire x1="51.181" y1="40.132" x2="51.181" y2="38.862" width="0.3048" layer="1"/>
<via x="51.181" y="40.132" extent="1-16" drill="0.35"/>
<wire x1="51.181" y1="46.482" x2="51.181" y2="45.212" width="0.3048" layer="1"/>
<via x="51.181" y="46.482" extent="1-16" drill="0.35"/>
<wire x1="33.147" y1="50.038" x2="33.147" y2="49.022" width="0.3048" layer="1"/>
<via x="33.147" y="49.022" extent="1-16" drill="0.35"/>
<via x="33.147" y="42.672" extent="1-16" drill="0.35"/>
<wire x1="33.147" y1="43.5356" x2="33.147" y2="42.672" width="0.3048" layer="1"/>
<wire x1="33.147" y1="43.5356" x2="33.0708" y2="43.6118" width="0.3048" layer="1"/>
<via x="33.147" y="4.572" extent="1-16" drill="0.35"/>
<wire x1="33.147" y1="5.588" x2="33.147" y2="4.572" width="0.3048" layer="1"/>
<wire x1="33.147" y1="11.938" x2="33.147" y2="10.922" width="0.3048" layer="1"/>
<via x="33.147" y="10.922" extent="1-16" drill="0.35"/>
<wire x1="33.147" y1="18.288" x2="33.147" y2="17.272" width="0.3048" layer="1"/>
<via x="33.147" y="17.272" extent="1-16" drill="0.35"/>
<wire x1="33.147" y1="24.638" x2="33.147" y2="23.622" width="0.3048" layer="1"/>
<via x="33.147" y="23.622" extent="1-16" drill="0.35"/>
<wire x1="33.147" y1="30.988" x2="33.147" y2="29.972" width="0.3048" layer="1"/>
<via x="33.147" y="29.972" extent="1-16" drill="0.35"/>
<wire x1="33.147" y1="37.338" x2="33.147" y2="36.322" width="0.3048" layer="1"/>
<via x="33.147" y="36.322" extent="1-16" drill="0.35"/>
<via x="58.293" y="11.938" extent="1-16" drill="0.35"/>
<wire x1="58.293" y1="11.938" x2="57.1472" y2="10.7922" width="0.3048" layer="16"/>
<wire x1="57.1472" y1="10.7922" x2="57.1472" y2="8.0482875" width="0.3048" layer="16"/>
<wire x1="57.1472" y1="8.0482875" x2="54.6869125" y2="5.588" width="0.3048" layer="16"/>
<wire x1="54.6869125" y1="5.588" x2="51.435" y2="5.588" width="0.3048" layer="16"/>
<wire x1="51.435" y1="5.588" x2="51.181" y2="5.842" width="0.3048" layer="16"/>
<wire x1="51.181" y1="8.128" x2="51.181" y2="5.842" width="0.3048" layer="16"/>
<wire x1="58.293" y1="35.658" x2="58.293" y2="34.29" width="0.3048" layer="1"/>
<via x="58.293" y="34.29" extent="1-16" drill="0.35"/>
<wire x1="58.293" y1="34.29" x2="57.023" y2="33.02" width="0.3048" layer="16"/>
<wire x1="57.023" y1="33.02" x2="57.023" y2="29.21" width="0.3048" layer="16"/>
<wire x1="57.023" y1="29.21" x2="56.261" y2="28.448" width="0.3048" layer="16"/>
<wire x1="56.261" y1="28.448" x2="51.181" y2="28.448" width="0.3048" layer="16"/>
<via x="45.593" y="53.594" extent="1-16" drill="0.35"/>
<wire x1="45.593" y1="53.594" x2="45.593" y2="51.054" width="0.3048" layer="16"/>
<wire x1="45.847" y1="50.8" x2="45.593" y2="51.054" width="0.3048" layer="16"/>
<via x="45.847" y="50.8" extent="1-16" drill="0.35"/>
<wire x1="45.974" y1="50.927" x2="45.847" y2="50.8" width="0.3048" layer="1"/>
<wire x1="48.0568" y1="50.927" x2="45.974" y2="50.927" width="0.3048" layer="1"/>
<contactref element="U$4" pad="13"/>
<contactref element="U$5" pad="13"/>
<wire x1="33.147" y1="49.022" x2="33.147" y2="42.672" width="0.3048" layer="16"/>
<wire x1="33.147" y1="36.322" x2="33.147" y2="29.972" width="0.3048" layer="16"/>
<wire x1="33.147" y1="29.972" x2="33.147" y2="23.622" width="0.3048" layer="16"/>
<wire x1="33.147" y1="23.622" x2="33.147" y2="17.272" width="0.3048" layer="16"/>
<wire x1="33.147" y1="17.272" x2="33.147" y2="10.922" width="0.3048" layer="16"/>
<wire x1="33.147" y1="10.922" x2="33.147" y2="4.572" width="0.3048" layer="16"/>
<wire x1="33.147" y1="49.022" x2="26.035" y2="49.022" width="0.3048" layer="16"/>
<via x="26.035" y="49.022" extent="1-16" drill="0.35"/>
<wire x1="26.035" y1="51.06505" x2="26.035" y2="49.022" width="0.3048" layer="1"/>
<wire x1="45.593" y1="53.594" x2="45.4406" y2="53.7464" width="0.3048" layer="1"/>
<wire x1="45.4406" y1="53.7464" x2="28.71635" y2="53.7464" width="0.3048" layer="1"/>
<wire x1="33.147" y1="23.622" x2="30.861" y2="21.336" width="0.3048" layer="1"/>
<via x="25.2956" y="21.336" extent="1-16" drill="0.35"/>
<wire x1="30.861" y1="21.336" x2="25.2956" y2="21.336" width="0.3048" layer="1"/>
<contactref element="U20" pad="16"/>
<contactref element="U20" pad="10"/>
<wire x1="28.71635" y1="53.7464" x2="26.035" y2="51.06505" width="0.3048" layer="1"/>
<wire x1="18.796" y1="9.906" x2="18.443" y2="9.906" width="0.3048" layer="1"/>
<via x="21.209" y="20.018" extent="1-16" drill="0.35"/>
<wire x1="25.2956" y1="21.336" x2="23.9776" y2="20.018" width="0.508" layer="16"/>
<wire x1="23.9776" y1="20.018" x2="21.209" y2="20.018" width="0.508" layer="16"/>
<wire x1="33.147" y1="41.0182" x2="33.147" y2="36.322" width="0.3048" layer="16"/>
<via x="33.147" y="41.0182" extent="1-16" drill="0.35"/>
<wire x1="33.147" y1="42.672" x2="33.147" y2="41.0182" width="0.3048" layer="1"/>
<contactref element="JP2" pad="1"/>
<wire x1="15.494" y1="40.513" x2="12.827" y2="43.18" width="0.508" layer="1"/>
<wire x1="17.145" y1="39.624" x2="16.256" y2="40.513" width="0.508" layer="1"/>
<wire x1="17.145" y1="38.481" x2="16.764" y2="38.1" width="0.508" layer="1"/>
<wire x1="16.764" y1="38.1" x2="15.488" y2="38.1" width="0.508" layer="1"/>
<wire x1="16.256" y1="40.513" x2="15.494" y2="40.513" width="0.508" layer="1"/>
<wire x1="17.145" y1="39.624" x2="17.145" y2="38.481" width="0.508" layer="1"/>
<wire x1="15.488" y1="38.1" x2="14.351" y2="38.1" width="0.508" layer="1"/>
<via x="14.351" y="38.1" extent="1-16" drill="0.35"/>
<wire x1="14.351" y1="38.1" x2="14.351" y2="30.48" width="0.508" layer="16"/>
<via x="14.351" y="30.48" extent="1-16" drill="0.35"/>
<wire x1="15.488" y1="30.48" x2="14.351" y2="30.48" width="0.508" layer="1"/>
<wire x1="16.80521875" y1="28.02578125" x2="14.351" y2="30.48" width="0.508" layer="16"/>
<wire x1="18.71021875" y1="28.02578125" x2="16.80521875" y2="28.02578125" width="0.508" layer="16"/>
<via x="18.71021875" y="28.02578125" extent="1-16" drill="0.35"/>
<wire x1="20.48821875" y1="28.02578125" x2="18.71021875" y2="28.02578125" width="0.508" layer="1"/>
<wire x1="20.447" y1="23.241" x2="18.316" y2="23.241" width="0.508" layer="1"/>
<wire x1="21.209" y1="22.479" x2="20.447" y2="23.241" width="0.508" layer="1"/>
<wire x1="21.209" y1="22.479" x2="21.209" y2="20.018" width="0.508" layer="1"/>
<wire x1="19.939" y1="9.906" x2="18.443" y2="9.906" width="0.508" layer="1"/>
<wire x1="21.209" y1="11.176" x2="19.939" y2="9.906" width="0.508" layer="1"/>
<wire x1="21.209" y1="20.018" x2="21.209" y2="11.176" width="0.508" layer="1"/>
<wire x1="21.209" y1="27.305" x2="21.209" y2="22.479" width="0.508" layer="1"/>
<wire x1="21.209" y1="27.305" x2="20.48821875" y2="28.02578125" width="0.508" layer="1"/>
</signal>
<signal name="-5V">
<contactref element="U28" pad="2"/>
<contactref element="U29" pad="2"/>
<contactref element="U30" pad="2"/>
<contactref element="U31" pad="2"/>
<contactref element="U33" pad="2"/>
<contactref element="U34" pad="2"/>
<contactref element="U35" pad="2"/>
<contactref element="U36" pad="2"/>
<contactref element="U38" pad="11"/>
<contactref element="C77" pad="1"/>
<contactref element="C86" pad="1"/>
<contactref element="U39" pad="4"/>
<contactref element="C88" pad="1"/>
<contactref element="U40" pad="4"/>
<contactref element="C90" pad="1"/>
<contactref element="U41" pad="4"/>
<contactref element="C92" pad="1"/>
<contactref element="U42" pad="4"/>
<contactref element="U43" pad="11"/>
<contactref element="C95" pad="1"/>
<contactref element="C104" pad="1"/>
<contactref element="U44" pad="4"/>
<contactref element="C106" pad="1"/>
<contactref element="U45" pad="4"/>
<contactref element="C108" pad="1"/>
<contactref element="U46" pad="4"/>
<contactref element="C110" pad="1"/>
<contactref element="U47" pad="4"/>
<wire x1="43.1292" y1="3.937" x2="40.132" y2="3.937" width="0.3048" layer="1"/>
<wire x1="40.132" y1="3.937" x2="40.005" y2="4.064" width="0.3048" layer="1"/>
<wire x1="43.1292" y1="10.287" x2="40.132" y2="10.287" width="0.3048" layer="1"/>
<wire x1="40.132" y1="10.287" x2="40.005" y2="10.414" width="0.3048" layer="1"/>
<wire x1="43.1292" y1="16.637" x2="40.132" y2="16.637" width="0.3048" layer="1"/>
<wire x1="40.132" y1="16.637" x2="40.005" y2="16.764" width="0.3048" layer="1"/>
<wire x1="43.1292" y1="22.987" x2="40.132" y2="22.987" width="0.3048" layer="1"/>
<wire x1="40.132" y1="22.987" x2="40.005" y2="23.114" width="0.3048" layer="1"/>
<wire x1="43.1292" y1="29.337" x2="40.132" y2="29.337" width="0.3048" layer="1"/>
<wire x1="40.132" y1="29.337" x2="40.005" y2="29.464" width="0.3048" layer="1"/>
<wire x1="43.1292" y1="48.387" x2="40.132" y2="48.387" width="0.3048" layer="1"/>
<wire x1="40.132" y1="48.387" x2="40.005" y2="48.514" width="0.3048" layer="1"/>
<wire x1="58.293" y1="44.196" x2="58.293" y2="41.558" width="0.3048" layer="1"/>
<wire x1="58.293" y1="21.717" x2="58.293" y2="20.222" width="0.3048" layer="1"/>
<wire x1="43.1292" y1="35.687" x2="40.132" y2="35.687" width="0.3048" layer="1"/>
<wire x1="40.132" y1="35.687" x2="40.005" y2="35.814" width="0.3048" layer="1"/>
<wire x1="43.1292" y1="42.037" x2="40.132" y2="42.037" width="0.3048" layer="1"/>
<wire x1="40.132" y1="42.037" x2="40.005" y2="42.164" width="0.3048" layer="1"/>
<wire x1="44.958" y1="22.987" x2="43.1292" y2="22.987" width="0.3048" layer="1"/>
<wire x1="45.085" y1="23.114" x2="44.958" y2="22.987" width="0.3048" layer="1"/>
<via x="45.085" y="23.114" extent="1-16" drill="0.35"/>
<wire x1="45.085" y1="29.21" x2="45.085" y2="23.114" width="0.3048" layer="16"/>
<via x="45.085" y="48.514" extent="1-16" drill="0.35"/>
<wire x1="45.085" y1="35.814" x2="45.085" y2="29.21" width="0.3048" layer="16"/>
<wire x1="45.085" y1="42.164" x2="45.085" y2="35.814" width="0.3048" layer="16"/>
<wire x1="45.085" y1="48.514" x2="45.085" y2="42.164" width="0.3048" layer="16"/>
<wire x1="45.085" y1="48.514" x2="44.958" y2="48.387" width="0.3048" layer="1"/>
<wire x1="44.958" y1="48.387" x2="43.1292" y2="48.387" width="0.3048" layer="1"/>
<wire x1="43.2562" y1="42.164" x2="43.1292" y2="42.037" width="0.3048" layer="1"/>
<wire x1="45.085" y1="42.164" x2="43.2562" y2="42.164" width="0.3048" layer="1"/>
<via x="45.085" y="42.164" extent="1-16" drill="0.35"/>
<wire x1="44.958" y1="35.687" x2="43.1292" y2="35.687" width="0.3048" layer="1"/>
<wire x1="45.085" y1="35.814" x2="44.958" y2="35.687" width="0.3048" layer="1"/>
<via x="45.085" y="35.814" extent="1-16" drill="0.35"/>
<wire x1="44.958" y1="29.337" x2="43.1292" y2="29.337" width="0.3048" layer="1"/>
<wire x1="45.085" y1="29.21" x2="44.958" y2="29.337" width="0.3048" layer="1"/>
<via x="45.085" y="29.21" extent="1-16" drill="0.35"/>
<wire x1="44.958" y1="16.637" x2="43.1292" y2="16.637" width="0.3048" layer="1"/>
<wire x1="45.085" y1="16.764" x2="44.958" y2="16.637" width="0.3048" layer="1"/>
<via x="45.085" y="16.764" extent="1-16" drill="0.35"/>
<wire x1="45.085" y1="23.114" x2="45.085" y2="16.764" width="0.3048" layer="16"/>
<wire x1="45.085" y1="16.764" x2="45.085" y2="10.414" width="0.3048" layer="16"/>
<wire x1="45.085" y1="10.414" x2="45.085" y2="4.064" width="0.3048" layer="16"/>
<via x="44.831" y="4.064" extent="1-16" drill="0.35"/>
<wire x1="45.085" y1="4.064" x2="45.085" y2="2.032" width="0.3048" layer="16"/>
<wire x1="44.831" y1="4.064" x2="44.704" y2="3.937" width="0.3048" layer="1"/>
<wire x1="44.704" y1="3.937" x2="43.1292" y2="3.937" width="0.3048" layer="1"/>
<wire x1="44.958" y1="10.287" x2="43.1292" y2="10.287" width="0.3048" layer="1"/>
<wire x1="45.085" y1="10.414" x2="44.958" y2="10.287" width="0.3048" layer="1"/>
<via x="45.085" y="10.414" extent="1-16" drill="0.35"/>
<wire x1="28.2186875" y1="10.922" x2="27.5336" y2="10.922" width="0.3048" layer="1"/>
<wire x1="28.6992" y1="10.4414875" x2="28.2186875" y2="10.922" width="0.3048" layer="1"/>
<via x="28.6992" y="10.4414875" extent="1-16" drill="0.35"/>
<via x="27.3022" y="46.101" extent="1-16" drill="0.35"/>
<wire x1="28.4734" y1="47.2722" x2="27.3022" y2="46.101" width="0.3048" layer="1"/>
<wire x1="28.4734" y1="48.48785" x2="28.4734" y2="47.2722" width="0.3048" layer="1"/>
<wire x1="28.4734" y1="48.48785" x2="27.93925" y2="49.022" width="0.3048" layer="1"/>
<wire x1="27.93925" y1="49.022" x2="27.5336" y2="49.022" width="0.3048" layer="1"/>
<via x="28.6992" y="41.148" extent="1-16" drill="0.35"/>
<wire x1="28.6992" y1="42.2938" x2="28.6992" y2="41.148" width="0.3048" layer="1"/>
<wire x1="28.321" y1="42.672" x2="27.5336" y2="42.672" width="0.3048" layer="1"/>
<wire x1="28.6992" y1="42.2938" x2="28.321" y2="42.672" width="0.3048" layer="1"/>
<via x="28.6992" y="34.544" extent="1-16" drill="0.35"/>
<wire x1="28.6992" y1="35.6898" x2="28.6992" y2="34.544" width="0.3048" layer="1"/>
<wire x1="28.6992" y1="35.6898" x2="28.067" y2="36.322" width="0.3048" layer="1"/>
<wire x1="28.067" y1="36.322" x2="27.5336" y2="36.322" width="0.3048" layer="1"/>
<via x="28.6992" y="28.448" extent="1-16" drill="0.35"/>
<wire x1="28.6992" y1="29.3398" x2="28.6992" y2="28.448" width="0.3048" layer="1"/>
<wire x1="28.6992" y1="29.3398" x2="28.067" y2="29.972" width="0.3048" layer="1"/>
<wire x1="28.067" y1="29.972" x2="27.5336" y2="29.972" width="0.3048" layer="1"/>
<via x="28.6992" y="22.098" extent="1-16" drill="0.35"/>
<wire x1="28.6992" y1="22.9898" x2="28.6992" y2="22.098" width="0.3048" layer="1"/>
<wire x1="28.067" y1="23.622" x2="27.5336" y2="23.622" width="0.3048" layer="1"/>
<wire x1="28.6992" y1="22.9898" x2="28.067" y2="23.622" width="0.3048" layer="1"/>
<via x="28.6992" y="16.002" extent="1-16" drill="0.35"/>
<wire x1="28.6992" y1="16.8938" x2="28.6992" y2="16.002" width="0.3048" layer="1"/>
<wire x1="28.321" y1="17.272" x2="27.5336" y2="17.272" width="0.3048" layer="1"/>
<wire x1="28.6992" y1="16.8938" x2="28.321" y2="17.272" width="0.3048" layer="1"/>
<wire x1="28.575" y1="4.064" x2="28.575" y2="3.302" width="0.3048" layer="1"/>
<wire x1="28.575" y1="4.064" x2="28.067" y2="4.572" width="0.3048" layer="1"/>
<wire x1="28.067" y1="4.572" x2="27.5336" y2="4.572" width="0.3048" layer="1"/>
<via x="44.831" y="1.778" extent="1-16" drill="0.35"/>
<wire x1="44.5262" y1="2.0828" x2="35.24361875" y2="2.0828" width="0.3048" layer="1"/>
<wire x1="44.704" y1="1.905" x2="44.5262" y2="2.0828" width="0.3048" layer="1"/>
<wire x1="44.831" y1="1.778" x2="44.704" y2="1.905" width="0.3048" layer="1"/>
<wire x1="35.24361875" y1="2.0828" x2="34.27841875" y2="3.048" width="0.3048" layer="1"/>
<wire x1="45.085" y1="2.032" x2="44.831" y2="1.778" width="0.3048" layer="16"/>
<via x="58.293" y="21.717" extent="1-16" drill="0.35"/>
<wire x1="58.293" y1="21.717" x2="56.007" y2="19.431" width="0.3048" layer="16"/>
<via x="56.007" y="7.874" extent="1-16" drill="0.35"/>
<wire x1="56.007" y1="19.431" x2="56.007" y2="13.80449375" width="0.3048" layer="16"/>
<wire x1="56.007" y1="8.1780875" x2="56.007" y2="7.874" width="0.3048" layer="16"/>
<wire x1="56.69" y1="8.8610875" x2="56.007" y2="8.1780875" width="0.3048" layer="16"/>
<wire x1="56.69" y1="13.12149375" x2="56.007" y2="13.80449375" width="0.3048" layer="16"/>
<wire x1="56.69" y1="13.12149375" x2="56.69" y2="8.8610875" width="0.3048" layer="16"/>
<wire x1="56.007" y1="7.874" x2="56.007" y2="5.08" width="0.3048" layer="1"/>
<wire x1="56.007" y1="5.08" x2="52.832" y2="1.905" width="0.3048" layer="1"/>
<wire x1="52.832" y1="1.905" x2="44.704" y2="1.905" width="0.3048" layer="1"/>
<via x="58.293" y="44.196" extent="1-16" drill="0.35"/>
<wire x1="57.404" y1="47.498" x2="57.404" y2="45.085" width="0.3048" layer="16"/>
<wire x1="58.293" y1="44.196" x2="57.404" y2="45.085" width="0.3048" layer="16"/>
<wire x1="57.404" y1="47.498" x2="51.562" y2="53.34" width="0.3048" layer="16"/>
<wire x1="49.911" y1="53.34" x2="45.085" y2="48.514" width="0.3048" layer="16"/>
<wire x1="51.562" y1="53.34" x2="49.911" y2="53.34" width="0.3048" layer="16"/>
<contactref element="U$4" pad="4"/>
<contactref element="U$5" pad="4"/>
<wire x1="28.829" y1="10.3116875" x2="28.6992" y2="10.4414875" width="0.3048" layer="16"/>
<wire x1="28.6992" y1="16.002" x2="28.6992" y2="10.4414875" width="0.3048" layer="16"/>
<wire x1="28.6992" y1="22.098" x2="28.6992" y2="16.002" width="0.3048" layer="16"/>
<wire x1="28.6992" y1="28.448" x2="28.6992" y2="22.098" width="0.3048" layer="16"/>
<wire x1="28.6992" y1="34.544" x2="28.6992" y2="28.448" width="0.3048" layer="16"/>
<wire x1="28.6992" y1="41.148" x2="28.6992" y2="34.544" width="0.3048" layer="16"/>
<wire x1="27.3022" y1="46.101" x2="27.3022" y2="42.545" width="0.3048" layer="16"/>
<wire x1="28.6992" y1="41.148" x2="27.3022" y2="42.545" width="0.3048" layer="16"/>
<wire x1="28.6992" y1="28.448" x2="27.559" y2="28.448" width="0.3048" layer="1"/>
<wire x1="34.27841875" y1="3.048" x2="28.829" y2="3.048" width="0.3048" layer="1"/>
<wire x1="28.829" y1="3.048" x2="28.575" y2="3.302" width="0.3048" layer="1"/>
<wire x1="28.6992" y1="10.4414875" x2="28.6992" y2="9.3952" width="0.3048" layer="1"/>
<wire x1="27.051" y1="4.572" x2="26.416" y2="5.207" width="0.3048" layer="1"/>
<wire x1="27.5336" y1="4.572" x2="27.051" y2="4.572" width="0.3048" layer="1"/>
<wire x1="28.6992" y1="9.3952" x2="26.416" y2="7.112" width="0.3048" layer="1"/>
<wire x1="26.416" y1="7.112" x2="26.416" y2="5.207" width="0.3048" layer="1"/>
<wire x1="13.053" y1="9.906" x2="11.43" y2="9.906" width="0.3048" layer="1"/>
<wire x1="11.303" y1="23.241" x2="10.668" y2="22.606" width="0.3048" layer="1"/>
<wire x1="12.926" y1="23.241" x2="11.303" y2="23.241" width="0.3048" layer="1"/>
<wire x1="11.43" y1="9.906" x2="10.668" y2="10.668" width="0.3048" layer="1"/>
<wire x1="10.668" y1="22.606" x2="10.668" y2="10.668" width="0.3048" layer="1"/>
<wire x1="6.604" y1="22.606" x2="5.207" y2="22.606" width="0.3048" layer="16"/>
<via x="10.668" y="22.606" extent="1-16" drill="0.35"/>
<wire x1="1.905" y1="21.59" x2="1.905" y2="11.557" width="0.508" layer="16"/>
<wire x1="44.831" y1="1.778" x2="11.684" y2="1.778" width="0.508" layer="16"/>
<wire x1="11.684" y1="1.778" x2="1.905" y2="11.557" width="0.508" layer="16"/>
<wire x1="45.085" y1="4.064" x2="44.831" y2="4.064" width="0.254" layer="16"/>
<wire x1="58.293" y1="22.86" x2="58.293" y2="21.717" width="0.3048" layer="1"/>
<contactref element="JP2" pad="3"/>
<wire x1="2.921" y1="22.606" x2="1.905" y2="21.59" width="0.508" layer="16"/>
<wire x1="6.604" y1="22.606" x2="2.921" y2="22.606" width="0.508" layer="16"/>
<wire x1="10.668" y1="22.606" x2="6.604" y2="22.606" width="0.508" layer="16"/>
<wire x1="6.604" y1="37.211" x2="6.604" y2="22.606" width="0.508" layer="16"/>
<wire x1="6.858" y1="37.465" x2="6.604" y2="37.211" width="0.508" layer="16"/>
<wire x1="15.367" y1="43.18" x2="15.367" y2="40.767" width="0.508" layer="16"/>
<wire x1="12.065" y1="37.465" x2="6.858" y2="37.465" width="0.508" layer="16"/>
<wire x1="15.367" y1="40.767" x2="12.065" y2="37.465" width="0.508" layer="16"/>
</signal>
<signal name="-1V65">
<contactref element="R104" pad="1"/>
<contactref element="R107" pad="1"/>
<contactref element="R98" pad="1"/>
<contactref element="R101" pad="1"/>
<contactref element="R128" pad="1"/>
<contactref element="R131" pad="1"/>
<contactref element="R122" pad="1"/>
<contactref element="R125" pad="1"/>
<wire x1="51.181" y1="23.622" x2="50.165" y2="23.622" width="0.3048" layer="1"/>
<via x="50.165" y="23.622" extent="1-16" drill="0.35"/>
<wire x1="50.165" y1="23.622" x2="50.165" y2="17.193" width="0.3048" layer="16"/>
<via x="50.165" y="4.572" extent="1-16" drill="0.35"/>
<wire x1="50.165" y1="17.193" x2="50.165" y2="10.922" width="0.3048" layer="16"/>
<wire x1="50.165" y1="10.922" x2="50.165" y2="4.572" width="0.3048" layer="16"/>
<wire x1="51.181" y1="4.572" x2="50.165" y2="4.572" width="0.3048" layer="1"/>
<wire x1="50.165" y1="29.972" x2="50.165" y2="23.622" width="0.3048" layer="16"/>
<via x="50.165" y="49.022" extent="1-16" drill="0.35"/>
<wire x1="50.165" y1="36.322" x2="50.165" y2="29.972" width="0.3048" layer="16"/>
<wire x1="50.165" y1="42.672" x2="50.165" y2="36.322" width="0.3048" layer="16"/>
<wire x1="50.165" y1="46.609" x2="50.165" y2="42.672" width="0.3048" layer="16"/>
<wire x1="50.165" y1="49.022" x2="50.165" y2="46.609" width="0.3048" layer="16"/>
<wire x1="51.181" y1="49.022" x2="50.165" y2="49.022" width="0.3048" layer="1"/>
<wire x1="51.181" y1="42.672" x2="50.165" y2="42.672" width="0.3048" layer="1"/>
<via x="50.165" y="42.672" extent="1-16" drill="0.35"/>
<wire x1="51.181" y1="36.322" x2="50.165" y2="36.322" width="0.3048" layer="1"/>
<via x="50.165" y="36.322" extent="1-16" drill="0.35"/>
<wire x1="51.181" y1="29.972" x2="50.165" y2="29.972" width="0.3048" layer="1"/>
<via x="50.165" y="29.972" extent="1-16" drill="0.35"/>
<wire x1="51.181" y1="17.272" x2="50.244" y2="17.272" width="0.3048" layer="1"/>
<wire x1="50.244" y1="17.272" x2="50.165" y2="17.193" width="0.3048" layer="1"/>
<via x="50.165" y="17.193" extent="1-16" drill="0.35"/>
<wire x1="51.181" y1="10.922" x2="50.165" y2="10.922" width="0.3048" layer="1"/>
<via x="50.165" y="10.922" extent="1-16" drill="0.35"/>
<wire x1="22.781" y1="45.212" x2="21.003" y2="46.99" width="0.3048" layer="1"/>
<via x="22.781" y="45.212" extent="1-16" drill="0.35"/>
<wire x1="32.258" y1="47.752" x2="25.321" y2="47.752" width="0.3048" layer="16"/>
<via x="32.258" y="47.752" extent="1-16" drill="0.35"/>
<wire x1="34.3662" y1="47.0408" x2="33.655" y2="47.752" width="0.3048" layer="1"/>
<wire x1="33.655" y1="47.752" x2="32.258" y2="47.752" width="0.3048" layer="1"/>
<wire x1="49.7332" y1="47.0408" x2="34.3662" y2="47.0408" width="0.3048" layer="1"/>
<wire x1="25.321" y1="47.752" x2="22.781" y2="45.212" width="0.3048" layer="16"/>
<via x="50.165" y="46.609" extent="1-16" drill="0.35"/>
<wire x1="50.165" y1="46.609" x2="49.7332" y2="47.0408" width="0.254" layer="1"/>
<contactref element="JP2" pad="4"/>
<wire x1="16.637" y1="46.99" x2="15.367" y2="45.72" width="0.3048" layer="1"/>
<wire x1="21.003" y1="46.99" x2="16.637" y2="46.99" width="0.3048" layer="1"/>
</signal>
<signal name="3V30">
</signal>
<signal name="VB_1">
<contactref element="R17" pad="1"/>
<contactref element="U28" pad="1"/>
<contactref element="R114" pad="2"/>
<contactref element="U39" pad="3"/>
<wire x1="27.5336" y1="6.5786" x2="27.5336" y2="5.5118" width="0.3048" layer="1"/>
<wire x1="28.067" y1="7.112" x2="27.5336" y2="6.5786" width="0.3048" layer="1"/>
<wire x1="43.1292" y1="5.207" x2="40.132" y2="5.207" width="0.3048" layer="1"/>
<wire x1="40.132" y1="5.207" x2="40.005" y2="5.334" width="0.3048" layer="1"/>
<wire x1="29.083" y1="8.128" x2="28.067" y2="7.112" width="0.3048" layer="1"/>
<wire x1="35.687" y1="8.128" x2="29.083" y2="8.128" width="0.3048" layer="1"/>
<wire x1="37.211" y1="3.048" x2="36.449" y2="3.81" width="0.3048" layer="1"/>
<wire x1="39.2358" y1="3.5488" x2="39.2358" y2="3.53775" width="0.3048" layer="1"/>
<wire x1="38.74605" y1="3.048" x2="37.211" y2="3.048" width="0.3048" layer="1"/>
<wire x1="39.2358" y1="3.53775" x2="38.74605" y2="3.048" width="0.3048" layer="1"/>
<wire x1="39.2502" y1="4.59025" x2="39.2502" y2="3.5632" width="0.3048" layer="1"/>
<wire x1="39.42875" y1="4.7688" x2="39.2502" y2="4.59025" width="0.3048" layer="1"/>
<wire x1="39.4398" y1="4.7688" x2="39.42875" y2="4.7688" width="0.3048" layer="1"/>
<wire x1="40.005" y1="5.334" x2="39.4398" y2="4.7688" width="0.3048" layer="1"/>
<wire x1="39.2502" y1="3.5632" x2="39.2358" y2="3.5488" width="0.3048" layer="1"/>
<wire x1="36.449" y1="7.366" x2="35.687" y2="8.128" width="0.3048" layer="1"/>
<wire x1="36.449" y1="7.366" x2="36.449" y2="3.81" width="0.3048" layer="1"/>
</signal>
<signal name="VB_2">
<contactref element="R83" pad="1"/>
<contactref element="U29" pad="1"/>
<contactref element="R118" pad="2"/>
<contactref element="U41" pad="3"/>
<wire x1="27.5336" y1="12.9286" x2="27.5336" y2="11.8618" width="0.3048" layer="1"/>
<wire x1="28.067" y1="13.462" x2="27.5336" y2="12.9286" width="0.3048" layer="1"/>
<wire x1="43.1292" y1="11.557" x2="40.132" y2="11.557" width="0.3048" layer="1"/>
<wire x1="40.132" y1="11.557" x2="40.005" y2="11.684" width="0.3048" layer="1"/>
<wire x1="29.083" y1="14.478" x2="28.067" y2="13.462" width="0.3048" layer="1"/>
<wire x1="36.449" y1="13.97" x2="35.941" y2="14.478" width="0.3048" layer="1"/>
<wire x1="36.449" y1="13.97" x2="36.449" y2="10.668" width="0.3048" layer="1"/>
<wire x1="37.719" y1="9.398" x2="36.449" y2="10.668" width="0.3048" layer="1"/>
<wire x1="39.243" y1="9.652" x2="38.989" y2="9.398" width="0.3048" layer="1"/>
<wire x1="39.4398" y1="11.1188" x2="39.42875" y2="11.1188" width="0.3048" layer="1"/>
<wire x1="40.005" y1="11.684" x2="39.4398" y2="11.1188" width="0.3048" layer="1"/>
<wire x1="39.243" y1="10.93305" x2="39.243" y2="9.652" width="0.3048" layer="1"/>
<wire x1="39.42875" y1="11.1188" x2="39.243" y2="10.93305" width="0.3048" layer="1"/>
<wire x1="35.941" y1="14.478" x2="29.083" y2="14.478" width="0.3048" layer="1"/>
<wire x1="38.989" y1="9.398" x2="37.719" y2="9.398" width="0.3048" layer="1"/>
</signal>
<signal name="VB_3">
<contactref element="R85" pad="1"/>
<contactref element="U30" pad="1"/>
<contactref element="R116" pad="2"/>
<contactref element="U40" pad="3"/>
<wire x1="27.5336" y1="19.2786" x2="27.5336" y2="18.2118" width="0.3048" layer="1"/>
<wire x1="28.067" y1="19.812" x2="27.5336" y2="19.2786" width="0.3048" layer="1"/>
<wire x1="43.1292" y1="17.907" x2="40.132" y2="17.907" width="0.3048" layer="1"/>
<wire x1="40.132" y1="17.907" x2="40.005" y2="18.034" width="0.3048" layer="1"/>
<wire x1="29.083" y1="20.828" x2="28.067" y2="19.812" width="0.3048" layer="1"/>
<wire x1="36.449" y1="20.32" x2="35.941" y2="20.828" width="0.3048" layer="1"/>
<wire x1="36.449" y1="20.32" x2="36.449" y2="17.018" width="0.3048" layer="1"/>
<wire x1="37.465" y1="16.002" x2="36.449" y2="17.018" width="0.3048" layer="1"/>
<wire x1="39.2358" y1="17.5188" x2="39.2358" y2="16.23775" width="0.3048" layer="1"/>
<wire x1="39.2358" y1="16.23775" x2="39.00005" y2="16.002" width="0.3048" layer="1"/>
<wire x1="39.00005" y1="16.002" x2="37.465" y2="16.002" width="0.3048" layer="1"/>
<wire x1="40.132" y1="17.907" x2="39.624" y2="17.907" width="0.3048" layer="1"/>
<wire x1="35.941" y1="20.828" x2="29.083" y2="20.828" width="0.3048" layer="1"/>
<wire x1="39.624" y1="17.907" x2="39.2358" y2="17.5188" width="0.3048" layer="1"/>
</signal>
<signal name="VB_4">
<contactref element="R87" pad="1"/>
<contactref element="U31" pad="1"/>
<contactref element="R120" pad="2"/>
<contactref element="U42" pad="3"/>
<wire x1="27.5336" y1="25.6286" x2="27.5336" y2="24.5618" width="0.3048" layer="1"/>
<wire x1="28.067" y1="26.162" x2="27.5336" y2="25.6286" width="0.3048" layer="1"/>
<wire x1="43.1292" y1="24.257" x2="40.132" y2="24.257" width="0.3048" layer="1"/>
<wire x1="40.132" y1="24.257" x2="40.005" y2="24.384" width="0.3048" layer="1"/>
<wire x1="29.083" y1="27.178" x2="28.067" y2="26.162" width="0.3048" layer="1"/>
<wire x1="35.941" y1="27.178" x2="29.083" y2="27.178" width="0.3048" layer="1"/>
<wire x1="36.449" y1="26.67" x2="35.941" y2="27.178" width="0.3048" layer="1"/>
<wire x1="36.449" y1="26.67" x2="36.449" y2="23.368" width="0.3048" layer="1"/>
<wire x1="37.719" y1="22.098" x2="36.449" y2="23.368" width="0.3048" layer="1"/>
<wire x1="38.989" y1="22.098" x2="37.719" y2="22.098" width="0.3048" layer="1"/>
<wire x1="39.42875" y1="23.8188" x2="39.2502" y2="23.64025" width="0.3048" layer="1"/>
<wire x1="39.4398" y1="23.8188" x2="39.42875" y2="23.8188" width="0.3048" layer="1"/>
<wire x1="40.005" y1="24.384" x2="39.4398" y2="23.8188" width="0.3048" layer="1"/>
<wire x1="39.2502" y1="23.64025" x2="39.2502" y2="22.3592" width="0.3048" layer="1"/>
<wire x1="39.2502" y1="22.3592" x2="38.989" y2="22.098" width="0.3048" layer="1"/>
</signal>
<signal name="VB_5">
<contactref element="R90" pad="1"/>
<contactref element="U33" pad="1"/>
<contactref element="R138" pad="2"/>
<contactref element="U44" pad="3"/>
<wire x1="27.5336" y1="31.9786" x2="27.5336" y2="30.9118" width="0.3048" layer="1"/>
<wire x1="28.067" y1="32.512" x2="27.5336" y2="31.9786" width="0.3048" layer="1"/>
<wire x1="43.1292" y1="30.607" x2="40.132" y2="30.607" width="0.3048" layer="1"/>
<wire x1="40.132" y1="30.607" x2="40.005" y2="30.734" width="0.3048" layer="1"/>
<wire x1="29.083" y1="33.528" x2="28.067" y2="32.512" width="0.3048" layer="1"/>
<wire x1="36.449" y1="33.02" x2="35.941" y2="33.528" width="0.3048" layer="1"/>
<wire x1="36.449" y1="33.02" x2="36.449" y2="29.718" width="0.3048" layer="1"/>
<wire x1="37.719" y1="28.448" x2="36.449" y2="29.718" width="0.3048" layer="1"/>
<wire x1="38.989" y1="28.448" x2="37.719" y2="28.448" width="0.3048" layer="1"/>
<wire x1="39.243" y1="28.702" x2="38.989" y2="28.448" width="0.3048" layer="1"/>
<wire x1="39.86695" y1="30.607" x2="39.243" y2="29.98305" width="0.3048" layer="1"/>
<wire x1="39.243" y1="29.98305" x2="39.243" y2="28.702" width="0.3048" layer="1"/>
<wire x1="40.132" y1="30.607" x2="39.86695" y2="30.607" width="0.3048" layer="1"/>
<wire x1="35.941" y1="33.528" x2="29.083" y2="33.528" width="0.3048" layer="1"/>
</signal>
<signal name="VB_6">
<contactref element="R92" pad="1"/>
<contactref element="U34" pad="1"/>
<contactref element="R142" pad="2"/>
<contactref element="U46" pad="3"/>
<wire x1="27.5336" y1="38.3286" x2="27.5336" y2="37.2618" width="0.3048" layer="1"/>
<wire x1="28.067" y1="38.862" x2="27.5336" y2="38.3286" width="0.3048" layer="1"/>
<wire x1="29.083" y1="39.878" x2="28.067" y2="38.862" width="0.3048" layer="1"/>
<wire x1="36.449" y1="39.37" x2="36.449" y2="36.068" width="0.3048" layer="1"/>
<wire x1="37.719" y1="34.798" x2="36.449" y2="36.068" width="0.3048" layer="1"/>
<wire x1="39.42875" y1="36.5188" x2="39.2502" y2="36.34025" width="0.3048" layer="1"/>
<wire x1="39.4398" y1="36.5188" x2="39.42875" y2="36.5188" width="0.3048" layer="1"/>
<wire x1="40.005" y1="37.084" x2="39.4398" y2="36.5188" width="0.3048" layer="1"/>
<wire x1="39.2502" y1="36.34025" x2="39.2502" y2="35.0592" width="0.3048" layer="1"/>
<wire x1="39.2502" y1="35.0592" x2="38.989" y2="34.798" width="0.3048" layer="1"/>
<wire x1="35.941" y1="39.878" x2="29.083" y2="39.878" width="0.3048" layer="1"/>
<wire x1="36.449" y1="39.37" x2="35.941" y2="39.878" width="0.3048" layer="1"/>
<wire x1="38.989" y1="34.798" x2="37.719" y2="34.798" width="0.3048" layer="1"/>
<wire x1="43.1292" y1="36.957" x2="40.132" y2="36.957" width="0.3048" layer="1"/>
<wire x1="40.132" y1="36.957" x2="40.005" y2="37.084" width="0.3048" layer="1"/>
</signal>
<signal name="VB_7">
<contactref element="R94" pad="1"/>
<contactref element="U35" pad="1"/>
<contactref element="R140" pad="2"/>
<contactref element="U45" pad="3"/>
<wire x1="27.5336" y1="44.6786" x2="27.5336" y2="43.6118" width="0.3048" layer="1"/>
<wire x1="28.067" y1="45.212" x2="27.5336" y2="44.6786" width="0.3048" layer="1"/>
<wire x1="29.083" y1="46.228" x2="28.067" y2="45.212" width="0.3048" layer="1"/>
<wire x1="36.449" y1="45.466" x2="35.687" y2="46.228" width="0.3048" layer="1"/>
<wire x1="36.449" y1="45.466" x2="36.449" y2="42.164" width="0.3048" layer="1"/>
<wire x1="37.465" y1="41.148" x2="36.449" y2="42.164" width="0.3048" layer="1"/>
<wire x1="39.2358" y1="41.6488" x2="39.2358" y2="41.63775" width="0.3048" layer="1"/>
<wire x1="39.2358" y1="41.63775" x2="38.74605" y2="41.148" width="0.3048" layer="1"/>
<wire x1="38.74605" y1="41.148" x2="37.465" y2="41.148" width="0.3048" layer="1"/>
<wire x1="39.2502" y1="42.69025" x2="39.2502" y2="41.6632" width="0.3048" layer="1"/>
<wire x1="39.42875" y1="42.8688" x2="39.2502" y2="42.69025" width="0.3048" layer="1"/>
<wire x1="39.4398" y1="42.8688" x2="39.42875" y2="42.8688" width="0.3048" layer="1"/>
<wire x1="40.005" y1="43.434" x2="39.4398" y2="42.8688" width="0.3048" layer="1"/>
<wire x1="39.2502" y1="41.6632" x2="39.2358" y2="41.6488" width="0.3048" layer="1"/>
<wire x1="35.687" y1="46.228" x2="29.083" y2="46.228" width="0.3048" layer="1"/>
<wire x1="43.1292" y1="43.307" x2="40.132" y2="43.307" width="0.3048" layer="1"/>
<wire x1="40.132" y1="43.307" x2="40.005" y2="43.434" width="0.3048" layer="1"/>
</signal>
<signal name="VB_8">
<contactref element="R96" pad="1"/>
<contactref element="U36" pad="1"/>
<contactref element="R144" pad="2"/>
<contactref element="U47" pad="3"/>
<wire x1="27.5336" y1="51.0286" x2="27.5336" y2="49.9618" width="0.3048" layer="1"/>
<wire x1="28.067" y1="51.562" x2="27.5336" y2="51.0286" width="0.3048" layer="1"/>
<wire x1="43.1292" y1="49.657" x2="40.132" y2="49.657" width="0.3048" layer="1"/>
<wire x1="40.132" y1="49.657" x2="40.005" y2="49.784" width="0.3048" layer="1"/>
<wire x1="29.083" y1="52.578" x2="28.067" y2="51.562" width="0.3048" layer="1"/>
<wire x1="36.195" y1="52.07" x2="35.687" y2="52.578" width="0.3048" layer="1"/>
<wire x1="36.195" y1="52.07" x2="36.195" y2="48.514" width="0.3048" layer="1"/>
<wire x1="36.957" y1="47.752" x2="36.195" y2="48.514" width="0.254" layer="1"/>
<wire x1="39.2358" y1="47.9988" x2="39.2358" y2="47.98775" width="0.3048" layer="1"/>
<wire x1="39.00005" y1="47.752" x2="36.957" y2="47.752" width="0.254" layer="1"/>
<wire x1="39.2358" y1="47.98775" x2="39.00005" y2="47.752" width="0.254" layer="1"/>
<wire x1="39.2502" y1="49.04025" x2="39.2502" y2="48.0132" width="0.3048" layer="1"/>
<wire x1="39.42875" y1="49.2188" x2="39.2502" y2="49.04025" width="0.3048" layer="1"/>
<wire x1="39.4398" y1="49.2188" x2="39.42875" y2="49.2188" width="0.3048" layer="1"/>
<wire x1="40.005" y1="49.784" x2="39.4398" y2="49.2188" width="0.3048" layer="1"/>
<wire x1="39.2502" y1="48.0132" x2="39.2358" y2="47.9988" width="0.3048" layer="1"/>
<wire x1="35.687" y1="52.578" x2="29.083" y2="52.578" width="0.3048" layer="1"/>
</signal>
<signal name="LO_4">
<contactref element="R120" pad="1"/>
<contactref element="U42" pad="2"/>
<wire x1="43.1292" y1="25.527" x2="41.402" y2="25.527" width="0.3048" layer="1"/>
<wire x1="41.402" y1="25.527" x2="41.021" y2="25.146" width="0.3048" layer="1"/>
<wire x1="39.243" y1="25.146" x2="38.481" y2="24.384" width="0.3048" layer="1"/>
<wire x1="41.021" y1="25.146" x2="39.243" y2="25.146" width="0.3048" layer="1"/>
<contactref element="U$4" pad="6"/>
<wire x1="38.481" y1="24.384" x2="37.64" y2="24.384" width="0.3048" layer="1"/>
<via x="37.64" y="24.384" extent="1-16" drill="0.35"/>
<wire x1="37.64" y1="24.384" x2="37.64" y2="19.0789125" width="0.3048" layer="16"/>
<wire x1="39.3164" y1="17.4025125" x2="37.64" y2="19.0789125" width="0.3048" layer="16"/>
<wire x1="39.3164" y1="17.4025125" x2="39.3164" y2="4.672325" width="0.3048" layer="16"/>
<wire x1="39.3164" y1="4.672325" x2="37.082475" y2="2.4384" width="0.3048" layer="16"/>
<wire x1="26.73685625" y1="2.4384" x2="24.57095" y2="4.60430625" width="0.3048" layer="16"/>
<wire x1="37.082475" y1="2.4384" x2="26.73685625" y2="2.4384" width="0.3048" layer="16"/>
<wire x1="24.57095" y1="4.60430625" x2="17.23969375" y2="4.60430625" width="0.3048" layer="16"/>
<wire x1="17.23969375" y1="4.60430625" x2="14.605" y2="7.239" width="0.3048" layer="16"/>
<via x="14.605" y="7.239" extent="1-16" drill="0.35"/>
<wire x1="14.605" y1="7.239" x2="14.478" y2="7.366" width="0.3048" layer="1"/>
<wire x1="14.478" y1="7.366" x2="13.053" y2="7.366" width="0.3048" layer="1"/>
</signal>
<signal name="LO_3">
<contactref element="R116" pad="1"/>
<contactref element="U40" pad="2"/>
<wire x1="43.1292" y1="19.177" x2="41.402" y2="19.177" width="0.3048" layer="1"/>
<wire x1="39.243" y1="18.796" x2="38.481" y2="18.034" width="0.3048" layer="1"/>
<wire x1="41.402" y1="19.177" x2="41.021" y2="18.796" width="0.3048" layer="1"/>
<wire x1="41.021" y1="18.796" x2="39.243" y2="18.796" width="0.3048" layer="1"/>
<contactref element="U$4" pad="11"/>
<wire x1="38.481" y1="18.034" x2="37.719" y2="18.034" width="0.3048" layer="1"/>
<via x="37.719" y="18.034" extent="1-16" drill="0.35"/>
<wire x1="38.8592" y1="16.8938" x2="38.8592" y2="4.86170625" width="0.3048" layer="16"/>
<wire x1="38.8592" y1="16.8938" x2="37.719" y2="18.034" width="0.3048" layer="16"/>
<wire x1="38.8592" y1="4.86170625" x2="36.89309375" y2="2.8956" width="0.3048" layer="16"/>
<wire x1="36.89309375" y1="2.8956" x2="26.9262375" y2="2.8956" width="0.3048" layer="16"/>
<wire x1="26.9262375" y1="2.8956" x2="24.76033125" y2="5.06150625" width="0.3048" layer="16"/>
<wire x1="24.76033125" y1="5.06150625" x2="17.79849375" y2="5.06150625" width="0.3048" layer="16"/>
<wire x1="17.79849375" y1="5.06150625" x2="16.891" y2="5.969" width="0.3048" layer="16"/>
<via x="16.891" y="5.969" extent="1-16" drill="0.35"/>
<wire x1="16.891" y1="6.985" x2="16.891" y2="5.969" width="0.3048" layer="1"/>
<wire x1="17.272" y1="7.366" x2="16.891" y2="6.985" width="0.3048" layer="1"/>
<wire x1="18.443" y1="7.366" x2="17.272" y2="7.366" width="0.3048" layer="1"/>
</signal>
<signal name="LO_2">
<contactref element="R118" pad="1"/>
<contactref element="U41" pad="2"/>
<wire x1="43.1292" y1="12.827" x2="41.148" y2="12.827" width="0.3048" layer="1"/>
<wire x1="41.148" y1="12.827" x2="40.767" y2="12.446" width="0.3048" layer="1"/>
<wire x1="40.767" y1="12.446" x2="39.243" y2="12.446" width="0.3048" layer="1"/>
<wire x1="39.243" y1="12.446" x2="38.481" y2="11.684" width="0.3048" layer="1"/>
<contactref element="U$4" pad="14"/>
<wire x1="38.481" y1="11.684" x2="37.719" y2="11.684" width="0.3048" layer="1"/>
<via x="37.719" y="11.684" extent="1-16" drill="0.35"/>
<wire x1="38.402" y1="11.001" x2="38.402" y2="5.0510875" width="0.3048" layer="16"/>
<wire x1="38.402" y1="11.001" x2="37.719" y2="11.684" width="0.3048" layer="16"/>
<wire x1="38.402" y1="5.0510875" x2="36.7037125" y2="3.3528" width="0.3048" layer="16"/>
<wire x1="36.7037125" y1="3.3528" x2="27.11561875" y2="3.3528" width="0.3048" layer="16"/>
<wire x1="18.57" y1="11.049" x2="18.443" y2="11.176" width="0.3048" layer="1"/>
<wire x1="18.443" y1="11.176" x2="17.399" y2="11.176" width="0.3048" layer="1"/>
<wire x1="17.399" y1="11.176" x2="17.145" y2="10.922" width="0.3048" layer="1"/>
<via x="17.145" y="10.922" extent="1-16" drill="0.35"/>
<wire x1="19.54641875" y1="10.922" x2="17.145" y2="10.922" width="0.3048" layer="16"/>
<wire x1="27.11561875" y1="3.3528" x2="19.54641875" y2="10.922" width="0.3048" layer="16"/>
</signal>
<signal name="LO_1">
<contactref element="R114" pad="1"/>
<contactref element="U39" pad="2"/>
<wire x1="43.1292" y1="6.477" x2="41.402" y2="6.477" width="0.3048" layer="1"/>
<wire x1="41.402" y1="6.477" x2="41.021" y2="6.096" width="0.3048" layer="1"/>
<wire x1="41.021" y1="6.096" x2="39.243" y2="6.096" width="0.3048" layer="1"/>
<wire x1="39.243" y1="6.096" x2="38.481" y2="5.334" width="0.3048" layer="1"/>
<contactref element="U$4" pad="3"/>
<wire x1="38.481" y1="5.334" x2="37.719" y2="5.334" width="0.3048" layer="1"/>
<via x="37.719" y="5.334" extent="1-16" drill="0.35"/>
<wire x1="37.719" y1="5.334" x2="36.068" y2="5.334" width="0.3048" layer="16"/>
<wire x1="36.068" y1="5.334" x2="34.544" y2="3.81" width="0.3048" layer="16"/>
<wire x1="34.544" y1="3.81" x2="27.305" y2="3.81" width="0.3048" layer="16"/>
<via x="14.605" y="11.176" extent="1-16" drill="0.35"/>
<wire x1="19.987" y1="11.4589125" x2="19.987" y2="11.128" width="0.3048" layer="16"/>
<wire x1="19.987" y1="11.4589125" x2="19.7139125" y2="11.732" width="0.3048" layer="16"/>
<wire x1="19.7139125" y1="11.732" x2="15.161" y2="11.732" width="0.3048" layer="16"/>
<wire x1="15.161" y1="11.732" x2="14.605" y2="11.176" width="0.3048" layer="16"/>
<wire x1="14.605" y1="11.176" x2="13.053" y2="11.176" width="0.3048" layer="1"/>
<wire x1="27.305" y1="3.81" x2="19.987" y2="11.128" width="0.3048" layer="16"/>
</signal>
<signal name="I_1">
<contactref element="R109" pad="2"/>
<contactref element="C82" pad="1"/>
<contactref element="U37" pad="4"/>
<wire x1="64.397" y1="21.09" x2="64.397" y2="19.3851" width="0.254" layer="1"/>
<wire x1="66.167" y1="22.86" x2="64.397" y2="21.09" width="0.254" layer="1"/>
<wire x1="67.691" y1="22.86" x2="66.167" y2="22.86" width="0.3048" layer="1"/>
</signal>
<signal name="I_2">
<contactref element="R111" pad="2"/>
<contactref element="C84" pad="1"/>
<contactref element="U37" pad="5"/>
<wire x1="63.897" y1="22.082" x2="63.897" y2="19.3851" width="0.254" layer="1"/>
<wire x1="63.897" y1="22.082" x2="63.119" y2="22.86" width="0.254" layer="1"/>
<wire x1="64.643" y1="22.86" x2="63.119" y2="22.86" width="0.3048" layer="1"/>
</signal>
<signal name="I_3">
<contactref element="R110" pad="2"/>
<contactref element="C83" pad="1"/>
<contactref element="U37" pad="6"/>
<wire x1="63.897" y1="15.1589" x2="63.897" y2="12.716" width="0.254" layer="1"/>
<wire x1="63.897" y1="12.716" x2="63.119" y2="11.938" width="0.254" layer="1"/>
<wire x1="64.643" y1="11.938" x2="63.119" y2="11.938" width="0.3048" layer="1"/>
</signal>
<signal name="I_4">
<contactref element="R112" pad="2"/>
<contactref element="C85" pad="1"/>
<contactref element="U37" pad="7"/>
<wire x1="64.397" y1="15.1589" x2="64.397" y2="13.708" width="0.254" layer="1"/>
<wire x1="66.167" y1="11.938" x2="64.397" y2="13.708" width="0.254" layer="1"/>
<wire x1="67.691" y1="11.938" x2="66.167" y2="11.938" width="0.3048" layer="1"/>
</signal>
<signal name="LO_5">
<contactref element="R138" pad="1"/>
<contactref element="U44" pad="2"/>
<wire x1="43.1292" y1="31.877" x2="41.402" y2="31.877" width="0.3048" layer="1"/>
<wire x1="41.402" y1="31.877" x2="41.021" y2="31.496" width="0.3048" layer="1"/>
<wire x1="41.021" y1="31.496" x2="39.243" y2="31.496" width="0.3048" layer="1"/>
<wire x1="39.243" y1="31.496" x2="38.481" y2="30.734" width="0.3048" layer="1"/>
<contactref element="U$5" pad="3"/>
<wire x1="38.481" y1="30.734" x2="37.719" y2="30.734" width="0.3048" layer="1"/>
<via x="37.719" y="30.734" extent="1-16" drill="0.35"/>
<wire x1="38.3923" y1="37.3669125" x2="38.1665" y2="37.5927125" width="0.3048" layer="16"/>
<wire x1="38.3923" y1="37.3669125" x2="38.3923" y2="31.4073" width="0.3048" layer="16"/>
<wire x1="38.3923" y1="31.4073" x2="37.719" y2="30.734" width="0.3048" layer="16"/>
<wire x1="38.1665" y1="42.26900625" x2="38.1665" y2="37.5927125" width="0.3048" layer="16"/>
<wire x1="38.8592" y1="43.90629375" x2="38.6842" y2="44.08129375" width="0.3048" layer="16"/>
<wire x1="38.8592" y1="43.90629375" x2="38.8592" y2="42.96170625" width="0.3048" layer="16"/>
<wire x1="38.8592" y1="42.96170625" x2="38.1665" y2="42.26900625" width="0.3048" layer="16"/>
<wire x1="39.2374" y1="49.122325" x2="38.6842" y2="48.569125" width="0.3048" layer="16"/>
<wire x1="39.2374" y1="50.445675" x2="39.0116" y2="50.671475" width="0.3048" layer="16"/>
<wire x1="39.2374" y1="50.445675" x2="39.2374" y2="49.122325" width="0.3048" layer="16"/>
<wire x1="38.6842" y1="48.569125" x2="38.6842" y2="44.08129375" width="0.3048" layer="16"/>
<wire x1="39.0116" y1="51.44714375" x2="39.0116" y2="50.671475" width="0.3048" layer="16"/>
<wire x1="39.0116" y1="51.44714375" x2="36.76314375" y2="53.6956" width="0.3048" layer="16"/>
<wire x1="36.76314375" y1="53.6956" x2="27.80294375" y2="53.6956" width="0.3048" layer="16"/>
<wire x1="27.80294375" y1="53.6956" x2="20.5994" y2="46.49205625" width="0.3048" layer="16"/>
<wire x1="14.605" y1="24.511" x2="11.557" y2="24.511" width="0.3048" layer="16"/>
<via x="11.557" y="24.511" extent="1-16" drill="0.35"/>
<wire x1="12.926" y1="24.511" x2="11.557" y2="24.511" width="0.3048" layer="1"/>
<wire x1="15.367" y1="25.273" x2="14.605" y2="24.511" width="0.3048" layer="16"/>
<wire x1="20.066" y1="25.273" x2="15.367" y2="25.273" width="0.3048" layer="16"/>
<wire x1="20.5994" y1="25.8064" x2="20.066" y2="25.273" width="0.3048" layer="16"/>
<wire x1="20.5994" y1="46.49205625" x2="20.5994" y2="25.8064" width="0.3048" layer="16"/>
</signal>
<signal name="LO_6">
<contactref element="R142" pad="1"/>
<contactref element="U46" pad="2"/>
<wire x1="43.1292" y1="38.227" x2="41.148" y2="38.227" width="0.3048" layer="1"/>
<wire x1="39.243" y1="37.846" x2="38.481" y2="37.084" width="0.3048" layer="1"/>
<wire x1="41.148" y1="38.227" x2="40.767" y2="37.846" width="0.3048" layer="1"/>
<wire x1="40.767" y1="37.846" x2="39.243" y2="37.846" width="0.3048" layer="1"/>
<contactref element="U$5" pad="14"/>
<wire x1="38.481" y1="37.084" x2="37.7093" y2="37.084" width="0.3048" layer="1"/>
<via x="37.7093" y="37.084" extent="1-16" drill="0.35"/>
<wire x1="38.402" y1="43.7169125" x2="38.402" y2="43.1510875" width="0.3048" layer="16"/>
<wire x1="37.7093" y1="42.4583875" x2="37.7093" y2="37.084" width="0.3048" layer="16"/>
<wire x1="38.402" y1="43.1510875" x2="37.7093" y2="42.4583875" width="0.3048" layer="16"/>
<wire x1="38.402" y1="43.7169125" x2="38.227" y2="43.8919125" width="0.3048" layer="16"/>
<wire x1="38.7802" y1="49.31170625" x2="38.227" y2="48.75850625" width="0.3048" layer="16"/>
<wire x1="38.7802" y1="50.25629375" x2="38.5544" y2="50.48209375" width="0.3048" layer="16"/>
<wire x1="38.7802" y1="50.25629375" x2="38.7802" y2="49.31170625" width="0.3048" layer="16"/>
<wire x1="38.227" y1="48.75850625" x2="38.227" y2="43.8919125" width="0.3048" layer="16"/>
<wire x1="38.5544" y1="51.2577625" x2="38.5544" y2="50.48209375" width="0.3048" layer="16"/>
<wire x1="38.5544" y1="51.2577625" x2="36.5737625" y2="53.2384" width="0.3048" layer="16"/>
<wire x1="36.5737625" y1="53.2384" x2="27.992325" y2="53.2384" width="0.3048" layer="16"/>
<wire x1="27.992325" y1="53.2384" x2="21.0566" y2="46.302675" width="0.3048" layer="16"/>
<via x="19.685" y="24.511" extent="1-16" drill="0.35"/>
<wire x1="19.685" y1="24.511" x2="18.316" y2="24.511" width="0.3048" layer="1"/>
<wire x1="21.0566" y1="25.2476" x2="20.32" y2="24.511" width="0.3048" layer="16"/>
<wire x1="20.32" y1="24.511" x2="19.685" y2="24.511" width="0.3048" layer="16"/>
<wire x1="21.0566" y1="46.302675" x2="21.0566" y2="25.2476" width="0.3048" layer="16"/>
</signal>
<signal name="LO_7">
<contactref element="R140" pad="1"/>
<contactref element="U45" pad="2"/>
<wire x1="43.1292" y1="44.577" x2="40.894" y2="44.577" width="0.3048" layer="1"/>
<wire x1="40.513" y1="44.196" x2="38.989" y2="44.196" width="0.3048" layer="1"/>
<wire x1="38.989" y1="44.196" x2="38.481" y2="43.688" width="0.3048" layer="1"/>
<wire x1="38.481" y1="43.688" x2="38.481" y2="43.434" width="0.3048" layer="1"/>
<wire x1="40.894" y1="44.577" x2="40.513" y2="44.196" width="0.3048" layer="1"/>
<contactref element="U$5" pad="11"/>
<wire x1="38.481" y1="43.434" x2="37.719" y2="43.434" width="0.3048" layer="1"/>
<via x="37.719" y="43.434" extent="1-16" drill="0.35"/>
<wire x1="38.323" y1="50.0669125" x2="38.323" y2="49.5010875" width="0.3048" layer="16"/>
<wire x1="38.323" y1="50.0669125" x2="38.0972" y2="50.2927125" width="0.3048" layer="16"/>
<wire x1="37.719" y1="48.8970875" x2="37.719" y2="43.434" width="0.3048" layer="16"/>
<wire x1="38.323" y1="49.5010875" x2="37.719" y2="48.8970875" width="0.3048" layer="16"/>
<wire x1="38.0972" y1="51.06838125" x2="38.0972" y2="50.2927125" width="0.3048" layer="16"/>
<wire x1="38.0972" y1="51.06838125" x2="36.38438125" y2="52.7812" width="0.3048" layer="16"/>
<wire x1="36.38438125" y1="52.7812" x2="28.18170625" y2="52.7812" width="0.3048" layer="16"/>
<via x="19.939" y="21.384" extent="1-16" drill="0.35"/>
<wire x1="19.939" y1="21.384" x2="19.256" y2="20.701" width="0.3048" layer="1"/>
<wire x1="19.256" y1="20.701" x2="18.316" y2="20.701" width="0.3048" layer="1"/>
<wire x1="20.749" y1="21.384" x2="19.939" y2="21.384" width="0.3048" layer="16"/>
<wire x1="21.545753125" y1="46.145246875" x2="21.545753125" y2="22.180753125" width="0.3048" layer="16"/>
<wire x1="21.545753125" y1="22.180753125" x2="20.749" y2="21.384" width="0.3048" layer="16"/>
<wire x1="28.18170625" y1="52.7812" x2="21.545753125" y2="46.145246875" width="0.3048" layer="16"/>
</signal>
<signal name="LO_8">
<contactref element="R144" pad="1"/>
<contactref element="U47" pad="2"/>
<wire x1="43.1292" y1="50.927" x2="40.894" y2="50.927" width="0.3048" layer="1"/>
<wire x1="40.894" y1="50.927" x2="40.513" y2="50.546" width="0.3048" layer="1"/>
<wire x1="40.513" y1="50.546" x2="39.243" y2="50.546" width="0.3048" layer="1"/>
<wire x1="39.243" y1="50.546" x2="38.481" y2="49.784" width="0.3048" layer="1"/>
<contactref element="U$5" pad="6"/>
<wire x1="38.481" y1="49.784" x2="37.386" y2="49.784" width="0.3048" layer="1"/>
<via x="37.386" y="49.784" extent="1-16" drill="0.35"/>
<wire x1="37.386" y1="51.133" x2="37.386" y2="49.784" width="0.3048" layer="16"/>
<wire x1="37.386" y1="51.133" x2="36.195" y2="52.324" width="0.3048" layer="16"/>
<wire x1="28.3710875" y1="52.324" x2="22.098" y2="46.0509125" width="0.3048" layer="16"/>
<via x="11.557" y="20.701" extent="1-16" drill="0.35"/>
<wire x1="12.926" y1="20.701" x2="11.557" y2="20.701" width="0.3048" layer="1"/>
<wire x1="36.195" y1="52.324" x2="28.3710875" y2="52.324" width="0.3048" layer="16"/>
<wire x1="22.098" y1="21.57841875" x2="21.22058125" y2="20.701" width="0.3048" layer="16"/>
<wire x1="21.22058125" y1="20.701" x2="11.557" y2="20.701" width="0.3048" layer="16"/>
<wire x1="22.098" y1="46.0509125" x2="22.098" y2="21.57841875" width="0.3048" layer="16"/>
</signal>
<signal name="I_8">
<contactref element="R136" pad="2"/>
<contactref element="C103" pad="1"/>
<contactref element="U48" pad="7"/>
<wire x1="67.691" y1="33.02" x2="66.167" y2="33.02" width="0.3048" layer="1"/>
<wire x1="64.397" y1="36.4949" x2="64.397" y2="34.79" width="0.254" layer="1"/>
<wire x1="66.167" y1="33.02" x2="64.397" y2="34.79" width="0.254" layer="1"/>
</signal>
<signal name="I_7">
<contactref element="R134" pad="2"/>
<contactref element="C101" pad="1"/>
<contactref element="U48" pad="6"/>
<wire x1="64.643" y1="33.02" x2="63.119" y2="33.02" width="0.3048" layer="1"/>
<wire x1="64.643" y1="33.02" x2="64.405" y2="33.258" width="0.254" layer="1"/>
<wire x1="63.897" y1="36.4949" x2="63.897" y2="33.766" width="0.254" layer="1"/>
<wire x1="64.643" y1="33.02" x2="63.897" y2="33.766" width="0.254" layer="1"/>
</signal>
<signal name="I_6">
<contactref element="R135" pad="2"/>
<contactref element="C102" pad="1"/>
<contactref element="U48" pad="5"/>
<wire x1="64.643" y1="44.196" x2="63.119" y2="44.196" width="0.3048" layer="1"/>
<wire x1="64.643" y1="44.196" x2="64.405" y2="43.958" width="0.254" layer="1"/>
<wire x1="63.897" y1="43.45" x2="63.897" y2="40.7211" width="0.254" layer="1"/>
<wire x1="64.643" y1="44.196" x2="63.897" y2="43.45" width="0.254" layer="1"/>
</signal>
<signal name="I_5">
<contactref element="R133" pad="2"/>
<contactref element="C100" pad="1"/>
<contactref element="U48" pad="4"/>
<wire x1="67.691" y1="44.196" x2="66.167" y2="44.196" width="0.3048" layer="1"/>
<wire x1="64.397" y1="42.426" x2="64.397" y2="40.7211" width="0.254" layer="1"/>
<wire x1="66.167" y1="44.196" x2="64.397" y2="42.426" width="0.254" layer="1"/>
</signal>
<signal name="E5">
<contactref element="U$5" pad="1"/>
<contactref element="U20" pad="4"/>
<wire x1="12.954" y1="27.079" x2="12.926" y2="27.051" width="0.3048" layer="1"/>
<wire x1="21.088" y1="34.29" x2="20.066" y2="34.29" width="0.254" layer="1"/>
<wire x1="12.926" y1="31.976" x2="12.926" y2="27.051" width="0.254" layer="1"/>
<wire x1="20.066" y1="34.29" x2="18.161" y2="32.385" width="0.254" layer="1"/>
<wire x1="18.161" y1="32.385" x2="13.335" y2="32.385" width="0.254" layer="1"/>
<wire x1="13.335" y1="32.385" x2="12.926" y2="31.976" width="0.254" layer="1"/>
</signal>
<signal name="E6">
<contactref element="U$5" pad="16"/>
<contactref element="U20" pad="5"/>
<wire x1="21.088" y1="35.56" x2="19.685" y2="35.56" width="0.254" layer="1"/>
<via x="19.685" y="35.56" extent="1-16" drill="0.35"/>
<wire x1="19.685" y1="35.56" x2="19.685" y2="27.051" width="0.254" layer="16"/>
<via x="19.685" y="27.051" extent="1-16" drill="0.35"/>
<wire x1="19.685" y1="27.051" x2="18.316" y2="27.051" width="0.254" layer="1"/>
</signal>
<signal name="E7">
<contactref element="U$5" pad="9"/>
<contactref element="U20" pad="6"/>
<wire x1="19.47245" y1="29.718" x2="17.3022" y2="27.54775" width="0.254" layer="1"/>
<wire x1="23.241" y1="35.941" x2="23.241" y2="31.115" width="0.254" layer="1"/>
<wire x1="23.241" y1="35.941" x2="22.352" y2="36.83" width="0.254" layer="1"/>
<wire x1="22.352" y1="36.83" x2="21.088" y2="36.83" width="0.254" layer="1"/>
<wire x1="21.844" y1="29.718" x2="19.47245" y2="29.718" width="0.254" layer="1"/>
<wire x1="23.241" y1="31.115" x2="21.844" y2="29.718" width="0.254" layer="1"/>
<wire x1="17.3022" y1="27.54775" x2="17.3022" y2="27.51183125" width="0.254" layer="1"/>
<wire x1="17.3022" y1="27.51183125" x2="16.7894" y2="26.99903125" width="0.254" layer="1"/>
<wire x1="17.145" y1="18.161" x2="16.7894" y2="18.5166" width="0.254" layer="1"/>
<wire x1="18.316" y1="18.161" x2="17.145" y2="18.161" width="0.254" layer="1"/>
<wire x1="16.7894" y1="26.99903125" x2="16.7894" y2="18.5166" width="0.254" layer="1"/>
</signal>
<signal name="E8">
<contactref element="U$5" pad="8"/>
<contactref element="U20" pad="7"/>
<wire x1="14.224" y1="18.161" x2="12.926" y2="18.161" width="0.254" layer="1"/>
<wire x1="14.478" y1="18.415" x2="14.224" y2="18.161" width="0.254" layer="1"/>
<wire x1="14.478" y1="27.9884125" x2="14.478" y2="18.415" width="0.254" layer="1"/>
<wire x1="16.9916875" y1="30.5021" x2="14.478" y2="27.9884125" width="0.254" layer="1"/>
<via x="16.9916875" y="30.5021" extent="1-16" drill="0.35"/>
<wire x1="16.9916875" y1="32.6126875" x2="16.9916875" y2="30.5021" width="0.254" layer="16"/>
<wire x1="18.796" y1="34.417" x2="16.9916875" y2="32.6126875" width="0.254" layer="16"/>
<via x="18.796" y="34.417" extent="1-16" drill="0.35"/>
<wire x1="18.796" y1="37.465" x2="18.796" y2="34.417" width="0.254" layer="1"/>
<wire x1="19.431" y1="38.1" x2="18.796" y2="37.465" width="0.254" layer="1"/>
<wire x1="21.088" y1="38.1" x2="19.431" y2="38.1" width="0.254" layer="1"/>
</signal>
<signal name="E1">
<contactref element="U$4" pad="1"/>
<contactref element="U20" pad="15"/>
<wire x1="14.34800625" y1="13.716" x2="13.053" y2="13.716" width="0.3048" layer="1"/>
<wire x1="17.6492875" y1="30.2297125" x2="15.00560625" y2="27.58603125" width="0.254" layer="1"/>
<wire x1="17.6492875" y1="31.4997125" x2="17.6492875" y2="30.2297125" width="0.254" layer="1"/>
<wire x1="17.6492875" y1="31.4997125" x2="17.399" y2="31.75" width="0.254" layer="1"/>
<wire x1="17.399" y1="31.75" x2="15.488" y2="31.75" width="0.254" layer="1"/>
<wire x1="15.00560625" y1="14.3736" x2="14.34800625" y2="13.716" width="0.254" layer="1"/>
<wire x1="15.00560625" y1="27.58603125" x2="15.00560625" y2="14.3736" width="0.254" layer="1"/>
</signal>
<signal name="E2">
<contactref element="U$4" pad="16"/>
<contactref element="U20" pad="1"/>
<wire x1="21.088" y1="30.48" x2="21.0654" y2="30.5026" width="0.254" layer="1"/>
<wire x1="21.0654" y1="30.5026" x2="19.6463875" y2="30.5026" width="0.254" layer="1"/>
<wire x1="19.6463875" y1="30.5026" x2="16.383" y2="27.2392125" width="0.254" layer="1"/>
<wire x1="18.443" y1="13.716" x2="16.764" y2="13.716" width="0.254" layer="1"/>
<wire x1="16.764" y1="13.716" x2="16.383" y2="14.097" width="0.254" layer="1"/>
<wire x1="16.383" y1="27.2392125" x2="16.383" y2="14.097" width="0.254" layer="1"/>
</signal>
<signal name="E3">
<contactref element="U$4" pad="9"/>
<contactref element="U20" pad="2"/>
<wire x1="16.891" y1="4.826" x2="15.869209375" y2="5.847790625" width="0.3048" layer="1"/>
<wire x1="18.443" y1="4.826" x2="16.891" y2="4.826" width="0.3048" layer="1"/>
<wire x1="15.875" y1="27.30595" x2="15.875" y2="5.85358125" width="0.254" layer="1"/>
<wire x1="15.875" y1="5.85358125" x2="15.869209375" y2="5.847790625" width="0.254" layer="1"/>
<wire x1="21.088" y1="31.75" x2="20.31905" y2="31.75" width="0.254" layer="1"/>
<wire x1="20.31905" y1="31.75" x2="15.875" y2="27.30595" width="0.254" layer="1"/>
</signal>
<signal name="E4">
<contactref element="U$4" pad="8"/>
<contactref element="U20" pad="3"/>
<wire x1="15.41200625" y1="6.01400625" x2="14.224" y2="4.826" width="0.3048" layer="1"/>
<wire x1="14.224" y1="4.826" x2="13.053" y2="4.826" width="0.3048" layer="1"/>
<wire x1="15.41200625" y1="27.41769375" x2="15.41200625" y2="6.01400625" width="0.254" layer="1"/>
<wire x1="21.088" y1="33.02" x2="20.32" y2="33.02" width="0.254" layer="1"/>
<wire x1="20.32" y1="33.02" x2="18.161" y2="30.861" width="0.254" layer="1"/>
<wire x1="18.161" y1="30.861" x2="18.161" y2="30.1666875" width="0.254" layer="1"/>
<wire x1="18.161" y1="30.1666875" x2="15.41200625" y2="27.41769375" width="0.254" layer="1"/>
</signal>
<signal name="RDY2">
<contactref element="R88" pad="1"/>
<contactref element="U32" pad="5"/>
<wire x1="19.2786" y1="50.1904" x2="19.2532" y2="50.165" width="0.3048" layer="1"/>
<wire x1="19.2532" y1="50.165" x2="16.891" y2="50.165" width="0.3048" layer="1"/>
</signal>
<signal name="LDAC1">
<contactref element="U27" pad="4"/>
<wire x1="8.91838125" y1="50.467" x2="8.66438125" y2="50.467" width="0.254" layer="16"/>
<via x="8.91838125" y="50.467" extent="1-16" drill="0.35"/>
<wire x1="8.91838125" y1="50.467" x2="8.71238125" y2="50.673" width="0.254" layer="1"/>
<wire x1="8.71238125" y1="50.673" x2="7.5946" y2="50.673" width="0.254" layer="1"/>
<contactref element="JP1" pad="2"/>
<wire x1="8.91838125" y1="50.467" x2="7.287" y2="50.467" width="0.3048" layer="16"/>
<wire x1="6.604" y1="45.085" x2="5.969" y2="45.72" width="0.3048" layer="16"/>
<wire x1="7.874" y1="45.085" x2="6.604" y2="45.085" width="0.3048" layer="16"/>
<wire x1="8.001" y1="45.212" x2="7.874" y2="45.085" width="0.3048" layer="16"/>
<wire x1="7.287" y1="50.467" x2="5.969" y2="49.149" width="0.3048" layer="16"/>
<wire x1="5.969" y1="49.149" x2="5.969" y2="45.72" width="0.3048" layer="16"/>
</signal>
<signal name="N$50">
<contactref element="R3" pad="1"/>
<contactref element="R17" pad="2"/>
<contactref element="U28" pad="4"/>
<wire x1="30.1244" y1="3.6322" x2="28.829" y2="4.9276" width="0.3048" layer="1"/>
<wire x1="29.591" y1="7.112" x2="28.829" y2="6.35" width="0.3048" layer="1"/>
<wire x1="28.829" y1="6.35" x2="28.829" y2="4.9276" width="0.3048" layer="1"/>
<wire x1="33.147" y1="7.112" x2="29.591" y2="7.112" width="0.3048" layer="1"/>
</signal>
<signal name="N$53">
<contactref element="R32" pad="1"/>
<contactref element="R83" pad="2"/>
<contactref element="U29" pad="4"/>
<wire x1="30.1244" y1="9.9822" x2="28.829" y2="11.2776" width="0.3048" layer="1"/>
<wire x1="29.591" y1="13.462" x2="28.829" y2="12.7" width="0.3048" layer="1"/>
<wire x1="28.829" y1="12.7" x2="28.829" y2="11.2776" width="0.3048" layer="1"/>
<wire x1="33.147" y1="13.462" x2="29.591" y2="13.462" width="0.3048" layer="1"/>
</signal>
<signal name="N$54">
<contactref element="R84" pad="1"/>
<contactref element="R85" pad="2"/>
<contactref element="U30" pad="4"/>
<wire x1="33.147" y1="19.812" x2="29.591" y2="19.812" width="0.3048" layer="1"/>
<wire x1="30.1244" y1="16.3322" x2="28.829" y2="17.6276" width="0.3048" layer="1"/>
<wire x1="29.591" y1="19.812" x2="28.829" y2="19.05" width="0.3048" layer="1"/>
<wire x1="28.829" y1="19.05" x2="28.829" y2="17.6276" width="0.3048" layer="1"/>
</signal>
<signal name="N$55">
<contactref element="R86" pad="1"/>
<contactref element="R87" pad="2"/>
<contactref element="U31" pad="4"/>
<wire x1="33.147" y1="26.162" x2="29.591" y2="26.162" width="0.3048" layer="1"/>
<wire x1="30.1244" y1="22.6822" x2="29.7688" y2="22.6822" width="0.3048" layer="1"/>
<wire x1="29.7688" y1="22.6822" x2="28.829" y2="23.622" width="0.3048" layer="1"/>
<wire x1="29.591" y1="26.162" x2="28.829" y2="25.4" width="0.3048" layer="1"/>
<wire x1="28.829" y1="25.4" x2="28.829" y2="23.622" width="0.3048" layer="1"/>
</signal>
<signal name="N$56">
<contactref element="R89" pad="1"/>
<contactref element="R90" pad="2"/>
<contactref element="U33" pad="4"/>
<wire x1="33.147" y1="32.512" x2="29.591" y2="32.512" width="0.3048" layer="1"/>
<wire x1="30.1244" y1="29.0322" x2="29.7688" y2="29.0322" width="0.3048" layer="1"/>
<wire x1="29.7688" y1="29.0322" x2="28.829" y2="29.972" width="0.3048" layer="1"/>
<wire x1="29.591" y1="32.512" x2="28.829" y2="31.75" width="0.3048" layer="1"/>
<wire x1="28.829" y1="31.75" x2="28.829" y2="29.972" width="0.3048" layer="1"/>
</signal>
<signal name="N$57">
<contactref element="R91" pad="1"/>
<contactref element="R92" pad="2"/>
<contactref element="U34" pad="4"/>
<wire x1="30.1244" y1="35.3822" x2="29.7688" y2="35.3822" width="0.3048" layer="1"/>
<wire x1="29.7688" y1="35.3822" x2="28.829" y2="36.322" width="0.3048" layer="1"/>
<wire x1="29.591" y1="38.862" x2="28.829" y2="38.1" width="0.3048" layer="1"/>
<wire x1="28.829" y1="38.1" x2="28.829" y2="36.322" width="0.3048" layer="1"/>
<wire x1="33.147" y1="38.862" x2="29.591" y2="38.862" width="0.3048" layer="1"/>
</signal>
<signal name="N$58">
<contactref element="R93" pad="1"/>
<contactref element="R94" pad="2"/>
<contactref element="U35" pad="4"/>
<wire x1="30.1244" y1="41.7322" x2="28.829" y2="43.0276" width="0.3048" layer="1"/>
<wire x1="29.591" y1="45.212" x2="28.829" y2="44.45" width="0.3048" layer="1"/>
<wire x1="28.829" y1="44.45" x2="28.829" y2="43.0276" width="0.3048" layer="1"/>
<wire x1="33.147" y1="45.212" x2="29.591" y2="45.212" width="0.3048" layer="1"/>
</signal>
<signal name="N$59">
<contactref element="R95" pad="1"/>
<contactref element="R96" pad="2"/>
<contactref element="U36" pad="4"/>
<wire x1="30.1244" y1="48.0822" x2="29.7688" y2="48.0822" width="0.3048" layer="1"/>
<wire x1="29.7688" y1="48.0822" x2="28.829" y2="49.022" width="0.3048" layer="1"/>
<wire x1="29.591" y1="51.562" x2="28.829" y2="50.8" width="0.3048" layer="1"/>
<wire x1="28.829" y1="50.8" x2="28.829" y2="49.022" width="0.3048" layer="1"/>
<wire x1="33.147" y1="51.562" x2="29.591" y2="51.562" width="0.3048" layer="1"/>
</signal>
<signal name="LDAC2">
<contactref element="U32" pad="4"/>
<via x="20.828" y="50.673" extent="1-16" drill="0.35"/>
<wire x1="20.828" y1="50.673" x2="19.2786" y2="50.673" width="0.254" layer="1"/>
<contactref element="JP1" pad="1"/>
<wire x1="20.828" y1="50.673" x2="19.812" y2="49.657" width="0.3048" layer="16"/>
<wire x1="8.001" y1="49.149" x2="8.001" y2="47.752" width="0.3048" layer="16"/>
<wire x1="19.812" y1="49.657" x2="8.509" y2="49.657" width="0.3048" layer="16"/>
<wire x1="8.509" y1="49.657" x2="8.001" y2="49.149" width="0.3048" layer="16"/>
</signal>
<signal name="V_1">
<contactref element="U27" pad="6"/>
<contactref element="U28" pad="3"/>
<wire x1="27.5336" y1="3.6322" x2="24.4348" y2="3.6322" width="0.3048" layer="1"/>
<wire x1="24.4348" y1="3.6322" x2="23.6982" y2="4.3688" width="0.3048" layer="1"/>
<wire x1="23.6982" y1="45.27885625" x2="23.6982" y2="4.3688" width="0.3048" layer="1"/>
<wire x1="23.6982" y1="45.27885625" x2="21.07265625" y2="47.9044" width="0.3048" layer="1"/>
<wire x1="14.29085625" y1="47.9044" x2="13.1064" y2="49.08885625" width="0.3048" layer="1"/>
<wire x1="13.1064" y1="49.911" x2="13.1064" y2="49.08885625" width="0.3048" layer="1"/>
<wire x1="21.07265625" y1="47.9044" x2="14.29085625" y2="47.9044" width="0.3048" layer="1"/>
<wire x1="13.1064" y1="49.911" x2="12.827" y2="50.1904" width="0.3048" layer="1"/>
<wire x1="12.827" y1="50.1904" x2="11.7094" y2="50.1904" width="0.3048" layer="1"/>
</signal>
<signal name="V_2">
<contactref element="U27" pad="7"/>
<contactref element="U29" pad="3"/>
<wire x1="27.5336" y1="9.9822" x2="24.9428" y2="9.9822" width="0.3048" layer="1"/>
<wire x1="24.9428" y1="9.9822" x2="24.1554" y2="10.7696" width="0.3048" layer="1"/>
<wire x1="24.1554" y1="45.4682375" x2="24.1554" y2="10.7696" width="0.3048" layer="1"/>
<wire x1="24.1554" y1="45.4682375" x2="21.2620375" y2="48.3616" width="0.3048" layer="1"/>
<wire x1="21.2620375" y1="48.3616" x2="14.4802375" y2="48.3616" width="0.3048" layer="1"/>
<wire x1="14.4802375" y1="48.3616" x2="13.5636" y2="49.2782375" width="0.3048" layer="1"/>
<wire x1="13.4366" y1="50.673" x2="11.7094" y2="50.673" width="0.3048" layer="1"/>
<wire x1="13.5636" y1="50.546" x2="13.4366" y2="50.673" width="0.3048" layer="1"/>
<wire x1="13.5636" y1="50.546" x2="13.5636" y2="49.2782375" width="0.3048" layer="1"/>
</signal>
<signal name="V_3">
<contactref element="U27" pad="8"/>
<contactref element="U30" pad="3"/>
<wire x1="27.051" y1="16.256" x2="24.6126" y2="18.6944" width="0.3048" layer="1"/>
<wire x1="27.1272" y1="16.3322" x2="27.051" y2="16.256" width="0.3048" layer="1"/>
<wire x1="27.5336" y1="16.3322" x2="27.1272" y2="16.3322" width="0.3048" layer="1"/>
<wire x1="13.843" y1="51.181" x2="11.7094" y2="51.181" width="0.3048" layer="1"/>
<wire x1="14.0208" y1="51.0032" x2="13.843" y2="51.181" width="0.3048" layer="1"/>
<wire x1="14.66961875" y1="48.8188" x2="14.0208" y2="49.46761875" width="0.3048" layer="1"/>
<wire x1="14.0208" y1="51.0032" x2="14.0208" y2="49.46761875" width="0.3048" layer="1"/>
<wire x1="21.45141875" y1="48.8188" x2="14.66961875" y2="48.8188" width="0.3048" layer="1"/>
<wire x1="24.6126" y1="45.65761875" x2="21.45141875" y2="48.8188" width="0.3048" layer="1"/>
<wire x1="24.6126" y1="45.65761875" x2="24.6126" y2="18.6944" width="0.3048" layer="1"/>
</signal>
<signal name="V_4">
<contactref element="U27" pad="9"/>
<contactref element="U31" pad="3"/>
<wire x1="27.5336" y1="22.6822" x2="26.7208" y2="22.6822" width="0.3048" layer="1"/>
<wire x1="26.7208" y1="22.6822" x2="25.0698" y2="24.3332" width="0.3048" layer="1"/>
<wire x1="25.0698" y1="45.847" x2="25.0698" y2="24.3332" width="0.3048" layer="1"/>
<wire x1="25.0698" y1="45.847" x2="21.6408" y2="49.276" width="0.3048" layer="1"/>
<wire x1="14.859" y1="49.276" x2="14.478" y2="49.657" width="0.3048" layer="1"/>
<wire x1="14.478" y1="51.435" x2="14.224" y2="51.689" width="0.3048" layer="1"/>
<wire x1="14.224" y1="51.689" x2="11.7094" y2="51.689" width="0.3048" layer="1"/>
<wire x1="21.6408" y1="49.276" x2="14.859" y2="49.276" width="0.3048" layer="1"/>
<wire x1="14.478" y1="51.435" x2="14.478" y2="49.657" width="0.3048" layer="1"/>
</signal>
<signal name="V_5">
<contactref element="U32" pad="6"/>
<contactref element="U33" pad="3"/>
<wire x1="26.2128" y1="29.0322" x2="25.527" y2="29.718" width="0.3048" layer="1"/>
<wire x1="27.5336" y1="29.0322" x2="26.2128" y2="29.0322" width="0.3048" layer="1"/>
<wire x1="23.9804" y1="49.6034" x2="23.3934" y2="50.1904" width="0.3048" layer="1"/>
<wire x1="23.9804" y1="49.6034" x2="23.9804" y2="47.63601875" width="0.3048" layer="1"/>
<wire x1="25.527" y1="46.08941875" x2="23.9804" y2="47.63601875" width="0.3048" layer="1"/>
<wire x1="25.527" y1="46.08941875" x2="25.527" y2="29.718" width="0.3048" layer="1"/>
</signal>
<signal name="V_6">
<contactref element="U32" pad="7"/>
<contactref element="U34" pad="3"/>
<wire x1="26.035" y1="46.228" x2="26.035" y2="35.56" width="0.3048" layer="1"/>
<wire x1="27.5336" y1="35.3822" x2="26.2128" y2="35.3822" width="0.3048" layer="1"/>
<wire x1="26.2128" y1="35.3822" x2="26.035" y2="35.56" width="0.3048" layer="1"/>
<wire x1="24.257" y1="50.673" x2="23.3934" y2="50.673" width="0.3048" layer="1"/>
<wire x1="24.4856" y1="50.4444" x2="24.257" y2="50.673" width="0.3048" layer="1"/>
<wire x1="24.4856" y1="49.731675" x2="24.4376" y2="49.683675" width="0.3048" layer="1"/>
<wire x1="24.4376" y1="49.683675" x2="24.4376" y2="47.8254" width="0.3048" layer="1"/>
<wire x1="24.4856" y1="50.4444" x2="24.4856" y2="49.731675" width="0.3048" layer="1"/>
<wire x1="26.035" y1="46.228" x2="24.4376" y2="47.8254" width="0.3048" layer="1"/>
</signal>
<signal name="V_7">
<contactref element="U32" pad="8"/>
<contactref element="U35" pad="3"/>
<wire x1="27.5336" y1="41.7322" x2="26.9748" y2="41.7322" width="0.3048" layer="1"/>
<wire x1="26.9748" y1="41.7322" x2="26.543" y2="42.164" width="0.3048" layer="1"/>
<wire x1="26.543" y1="46.482" x2="26.543" y2="42.164" width="0.3048" layer="1"/>
<wire x1="24.9428" y1="51.054" x2="24.8158" y2="51.181" width="0.3048" layer="1"/>
<wire x1="24.8158" y1="51.181" x2="23.3934" y2="51.181" width="0.3048" layer="1"/>
<wire x1="24.9428" y1="51.054" x2="24.9428" y2="49.54229375" width="0.3048" layer="1"/>
<wire x1="24.9428" y1="49.54229375" x2="24.8948" y2="49.49429375" width="0.3048" layer="1"/>
<wire x1="24.8948" y1="49.49429375" x2="24.8948" y2="48.1302" width="0.3048" layer="1"/>
<wire x1="26.543" y1="46.482" x2="24.8948" y2="48.1302" width="0.3048" layer="1"/>
</signal>
<signal name="V_8">
<contactref element="U32" pad="9"/>
<contactref element="U36" pad="3"/>
<wire x1="27.5336" y1="48.0822" x2="27.4574" y2="48.006" width="0.3048" layer="1"/>
<wire x1="25.019" y1="51.689" x2="23.3934" y2="51.689" width="0.3048" layer="1"/>
<wire x1="25.4" y1="51.308" x2="25.019" y2="51.689" width="0.3048" layer="1"/>
<wire x1="25.4" y1="49.3529125" x2="25.352" y2="49.3049125" width="0.3048" layer="1"/>
<wire x1="25.352" y1="49.3049125" x2="25.352" y2="48.689" width="0.3048" layer="1"/>
<wire x1="25.4" y1="51.308" x2="25.4" y2="49.3529125" width="0.3048" layer="1"/>
<wire x1="27.5336" y1="48.0822" x2="25.9588" y2="48.0822" width="0.3048" layer="1"/>
<wire x1="25.9588" y1="48.0822" x2="25.352" y2="48.689" width="0.3048" layer="1"/>
</signal>
<signal name="N$60">
<contactref element="R98" pad="2"/>
<contactref element="U38" pad="2"/>
<contactref element="R97" pad="2"/>
<contactref element="R99" pad="1"/>
<contactref element="C81" pad="2"/>
<wire x1="52.705" y1="5.842" x2="52.705" y2="4.572" width="0.3048" layer="1"/>
<wire x1="56.993" y1="14.322" x2="56.993" y2="12.99505" width="0.3048" layer="1"/>
<wire x1="57.4738" y1="12.51425" x2="56.993" y2="12.99505" width="0.3048" layer="1"/>
<wire x1="57.4738" y1="12.51425" x2="57.4738" y2="11.1188" width="0.3048" layer="1"/>
<wire x1="57.4738" y1="11.1188" x2="56.769" y2="10.414" width="0.3048" layer="1"/>
<wire x1="56.769" y1="10.414" x2="55.245" y2="10.414" width="0.3048" layer="1"/>
<wire x1="55.245" y1="10.414" x2="55.245" y2="8.128" width="0.3048" layer="1"/>
<wire x1="55.245" y1="8.128" x2="52.959" y2="5.842" width="0.3048" layer="1"/>
<wire x1="52.959" y1="5.842" x2="52.705" y2="5.842" width="0.3048" layer="1"/>
</signal>
<signal name="N$61">
<contactref element="R100" pad="1"/>
<contactref element="U41" pad="6"/>
<wire x1="49.276" y1="11.557" x2="48.0568" y2="11.557" width="0.3048" layer="1"/>
<wire x1="51.181" y1="12.192" x2="49.911" y2="12.192" width="0.3048" layer="1"/>
<wire x1="49.911" y1="12.192" x2="49.276" y2="11.557" width="0.3048" layer="1"/>
</signal>
<signal name="N$62">
<contactref element="R101" pad="2"/>
<contactref element="R100" pad="2"/>
<contactref element="R102" pad="1"/>
<contactref element="U38" pad="6"/>
<contactref element="C78" pad="2"/>
<wire x1="52.705" y1="12.192" x2="52.705" y2="10.922" width="0.3048" layer="1"/>
<wire x1="59.593" y1="14.322" x2="59.593" y2="13.238" width="0.3048" layer="1"/>
<wire x1="59.593" y1="13.238" x2="59.055" y2="12.7" width="0.3048" layer="1"/>
<wire x1="59.055" y1="12.7" x2="59.055" y2="11.176" width="0.3048" layer="1"/>
<wire x1="59.817" y1="10.414" x2="59.055" y2="11.176" width="0.3048" layer="1"/>
<wire x1="61.341" y1="10.414" x2="59.817" y2="10.414" width="0.3048" layer="1"/>
<wire x1="54.229" y1="13.716" x2="52.705" y2="12.192" width="0.3048" layer="1"/>
<wire x1="54.229" y1="16.002" x2="54.229" y2="13.716" width="0.3048" layer="1"/>
<wire x1="59.055" y1="17.272" x2="55.499" y2="17.272" width="0.3048" layer="1"/>
<wire x1="55.499" y1="17.272" x2="54.229" y2="16.002" width="0.3048" layer="1"/>
<wire x1="59.593" y1="16.734" x2="59.593" y2="14.322" width="0.3048" layer="1"/>
<wire x1="59.593" y1="16.734" x2="59.055" y2="17.272" width="0.3048" layer="1"/>
</signal>
<signal name="N$63">
<contactref element="R103" pad="1"/>
<contactref element="U40" pad="6"/>
<wire x1="51.181" y1="18.542" x2="49.911" y2="18.542" width="0.3048" layer="1"/>
<wire x1="49.911" y1="18.542" x2="49.276" y2="17.907" width="0.3048" layer="1"/>
<wire x1="49.276" y1="17.907" x2="48.0568" y2="17.907" width="0.3048" layer="1"/>
</signal>
<signal name="N$64">
<contactref element="R104" pad="2"/>
<contactref element="R103" pad="2"/>
<contactref element="R105" pad="1"/>
<contactref element="U38" pad="9"/>
<contactref element="C80" pad="2"/>
<wire x1="52.705" y1="18.542" x2="52.705" y2="17.272" width="0.3048" layer="1"/>
<wire x1="59.593" y1="21.814" x2="59.593" y2="20.222" width="0.3048" layer="1"/>
<wire x1="59.593" y1="21.814" x2="59.3018" y2="22.1052" width="0.3048" layer="1"/>
<wire x1="59.3018" y1="22.1052" x2="59.29075" y2="22.1052" width="0.3048" layer="1"/>
<wire x1="59.29075" y1="22.1052" x2="59.1122" y2="22.28375" width="0.3048" layer="1"/>
<wire x1="59.1122" y1="22.2948" x2="59.1122" y2="22.28375" width="0.3048" layer="1"/>
<wire x1="59.1122" y1="22.2948" x2="59.055" y2="22.352" width="0.3048" layer="1"/>
<wire x1="59.055" y1="23.622" x2="59.055" y2="22.352" width="0.3048" layer="1"/>
<wire x1="59.817" y1="24.384" x2="59.055" y2="23.622" width="0.3048" layer="1"/>
<wire x1="61.341" y1="24.384" x2="59.817" y2="24.384" width="0.3048" layer="1"/>
<wire x1="59.593" y1="20.222" x2="59.593" y2="18.318" width="0.3048" layer="1"/>
<wire x1="59.055" y1="17.78" x2="53.213" y2="17.78" width="0.3048" layer="1"/>
<wire x1="53.213" y1="17.78" x2="52.705" y2="17.272" width="0.3048" layer="1"/>
<wire x1="59.593" y1="18.318" x2="59.055" y2="17.78" width="0.3048" layer="1"/>
</signal>
<signal name="N$65">
<contactref element="R106" pad="1"/>
<contactref element="U42" pad="6"/>
<wire x1="51.181" y1="24.892" x2="50.165" y2="24.892" width="0.3048" layer="1"/>
<wire x1="49.53" y1="24.257" x2="48.0568" y2="24.257" width="0.3048" layer="1"/>
<wire x1="50.165" y1="24.892" x2="49.53" y2="24.257" width="0.3048" layer="1"/>
</signal>
<signal name="N$66">
<contactref element="R107" pad="2"/>
<contactref element="R106" pad="2"/>
<contactref element="R108" pad="1"/>
<contactref element="U38" pad="13"/>
<contactref element="C79" pad="2"/>
<wire x1="52.705" y1="24.892" x2="52.705" y2="23.622" width="0.3048" layer="1"/>
<wire x1="56.993" y1="21.306" x2="56.993" y2="20.222" width="0.3048" layer="1"/>
<wire x1="57.531" y1="21.844" x2="56.993" y2="21.306" width="0.3048" layer="1"/>
<wire x1="57.531" y1="23.622" x2="56.769" y2="24.384" width="0.3048" layer="1"/>
<wire x1="57.531" y1="23.622" x2="57.531" y2="21.844" width="0.3048" layer="1"/>
<wire x1="54.229" y1="24.892" x2="52.705" y2="24.892" width="0.3048" layer="1"/>
<wire x1="54.737" y1="24.384" x2="54.229" y2="24.892" width="0.3048" layer="1"/>
<wire x1="55.245" y1="24.384" x2="54.737" y2="24.384" width="0.3048" layer="1"/>
<wire x1="56.769" y1="24.384" x2="55.245" y2="24.384" width="0.3048" layer="1"/>
</signal>
<signal name="I_A_3">
<contactref element="R99" pad="2"/>
<contactref element="U38" pad="1"/>
<contactref element="C81" pad="1"/>
<contactref element="R109" pad="1"/>
<wire x1="56.343" y1="14.322" x2="56.343" y2="12.364" width="0.3048" layer="1"/>
<wire x1="56.769" y1="11.938" x2="56.343" y2="12.364" width="0.3048" layer="1"/>
<wire x1="56.769" y1="11.938" x2="55.245" y2="11.938" width="0.3048" layer="1"/>
<wire x1="55.245" y1="12.954" x2="55.245" y2="11.938" width="0.3048" layer="1"/>
<via x="55.245" y="12.954" extent="1-16" drill="0.35"/>
<wire x1="54.737" y1="26.162" x2="54.737" y2="13.462" width="0.3048" layer="16"/>
<wire x1="55.245" y1="12.954" x2="54.737" y2="13.462" width="0.3048" layer="16"/>
<wire x1="55.245" y1="26.67" x2="54.737" y2="26.162" width="0.3048" layer="16"/>
<via x="55.245" y="26.67" extent="1-16" drill="0.35"/>
<wire x1="55.499" y1="26.924" x2="55.245" y2="26.67" width="0.3048" layer="1"/>
<wire x1="67.691" y1="26.416" x2="67.183" y2="26.924" width="0.3048" layer="1"/>
<wire x1="67.691" y1="26.416" x2="67.691" y2="24.384" width="0.3048" layer="1"/>
<wire x1="67.183" y1="26.924" x2="55.499" y2="26.924" width="0.3048" layer="1"/>
</signal>
<signal name="I_C_3">
<contactref element="R105" pad="2"/>
<contactref element="U38" pad="8"/>
<contactref element="C80" pad="1"/>
<contactref element="R110" pad="1"/>
<wire x1="60.243" y1="22.434" x2="60.243" y2="20.222" width="0.3048" layer="1"/>
<wire x1="60.243" y1="22.434" x2="59.817" y2="22.86" width="0.3048" layer="1"/>
<wire x1="61.341" y1="22.86" x2="59.817" y2="22.86" width="0.3048" layer="1"/>
<wire x1="61.341" y1="22.86" x2="61.341" y2="16.51" width="0.3048" layer="1"/>
<wire x1="63.119" y1="10.414" x2="62.357" y2="11.176" width="0.3048" layer="1"/>
<wire x1="62.357" y1="15.494" x2="61.341" y2="16.51" width="0.3048" layer="1"/>
<wire x1="62.357" y1="15.494" x2="62.357" y2="11.176" width="0.3048" layer="1"/>
</signal>
<signal name="I_B_3">
<contactref element="R102" pad="2"/>
<contactref element="U38" pad="7"/>
<contactref element="C78" pad="1"/>
<contactref element="R111" pad="1"/>
<wire x1="60.243" y1="14.322" x2="60.243" y2="12.364" width="0.3048" layer="1"/>
<wire x1="60.243" y1="12.364" x2="59.817" y2="11.938" width="0.3048" layer="1"/>
<wire x1="61.341" y1="11.938" x2="59.817" y2="11.938" width="0.3048" layer="1"/>
<wire x1="60.243" y1="15.158" x2="60.243" y2="14.322" width="0.3048" layer="1"/>
<wire x1="60.579" y1="15.494" x2="60.243" y2="15.158" width="0.3048" layer="1"/>
<wire x1="61.087" y1="15.494" x2="60.579" y2="15.494" width="0.3048" layer="1"/>
<via x="61.087" y="15.494" extent="1-16" drill="0.35"/>
<wire x1="61.087" y1="25.4" x2="61.087" y2="15.494" width="0.3048" layer="16"/>
<via x="61.087" y="25.4" extent="1-16" drill="0.35"/>
<wire x1="63.119" y1="24.892" x2="62.611" y2="25.4" width="0.3048" layer="1"/>
<wire x1="62.611" y1="25.4" x2="61.087" y2="25.4" width="0.3048" layer="1"/>
<wire x1="63.119" y1="24.892" x2="63.119" y2="24.384" width="0.3048" layer="1"/>
</signal>
<signal name="I_D_3">
<contactref element="R108" pad="2"/>
<contactref element="U38" pad="14"/>
<contactref element="C79" pad="1"/>
<contactref element="R112" pad="1"/>
<wire x1="56.769" y1="22.86" x2="55.245" y2="22.86" width="0.3048" layer="1"/>
<wire x1="56.343" y1="22.434" x2="56.343" y2="20.222" width="0.3048" layer="1"/>
<wire x1="56.769" y1="22.86" x2="56.343" y2="22.434" width="0.3048" layer="1"/>
<wire x1="55.245" y1="22.86" x2="55.245" y2="21.844" width="0.3048" layer="1"/>
<wire x1="55.499" y1="21.59" x2="55.245" y2="21.844" width="0.3048" layer="1"/>
<via x="55.499" y="21.59" extent="1-16" drill="0.35"/>
<wire x1="56.007" y1="9.144" x2="55.499" y2="9.652" width="0.3048" layer="16"/>
<via x="56.007" y="9.144" extent="1-16" drill="0.35"/>
<wire x1="55.928" y1="13.2369125" x2="55.928" y2="12.6710875" width="0.3048" layer="16"/>
<wire x1="55.499" y1="21.59" x2="55.499" y2="13.6659125" width="0.3048" layer="16"/>
<wire x1="55.499" y1="12.2420875" x2="55.499" y2="9.652" width="0.3048" layer="16"/>
<wire x1="55.928" y1="13.2369125" x2="55.499" y2="13.6659125" width="0.3048" layer="16"/>
<wire x1="55.928" y1="12.6710875" x2="55.499" y2="12.2420875" width="0.3048" layer="16"/>
<wire x1="56.515" y1="8.636" x2="56.007" y2="9.144" width="0.3048" layer="1"/>
<wire x1="67.691" y1="9.144" x2="67.183" y2="8.636" width="0.3048" layer="1"/>
<wire x1="67.691" y1="10.414" x2="67.691" y2="9.144" width="0.3048" layer="1"/>
<wire x1="67.183" y1="8.636" x2="56.515" y2="8.636" width="0.3048" layer="1"/>
</signal>
<signal name="N$67">
<contactref element="U39" pad="8"/>
<contactref element="R113" pad="2"/>
<wire x1="39.751" y1="8.382" x2="38.481" y2="7.112" width="0.3048" layer="1"/>
<wire x1="48.0568" y1="7.747" x2="47.4218" y2="8.382" width="0.3048" layer="1"/>
<wire x1="47.4218" y1="8.382" x2="39.751" y2="8.382" width="0.3048" layer="1"/>
</signal>
<signal name="N$68">
<contactref element="R113" pad="1"/>
<contactref element="U39" pad="1"/>
<wire x1="43.1292" y1="7.747" x2="42.4942" y2="7.112" width="0.3048" layer="1"/>
<wire x1="42.4942" y1="7.112" x2="40.005" y2="7.112" width="0.3048" layer="1"/>
</signal>
<signal name="N$69">
<contactref element="U40" pad="8"/>
<contactref element="R115" pad="2"/>
<wire x1="39.751" y1="21.082" x2="38.481" y2="19.812" width="0.3048" layer="1"/>
<wire x1="48.0568" y1="20.447" x2="48.006" y2="20.447" width="0.3048" layer="1"/>
<wire x1="47.371" y1="21.082" x2="39.751" y2="21.082" width="0.3048" layer="1"/>
<wire x1="48.006" y1="20.447" x2="47.371" y2="21.082" width="0.3048" layer="1"/>
</signal>
<signal name="N$70">
<contactref element="R115" pad="1"/>
<contactref element="U40" pad="1"/>
<wire x1="43.1292" y1="20.447" x2="40.64" y2="20.447" width="0.3048" layer="1"/>
<wire x1="40.64" y1="20.447" x2="40.005" y2="19.812" width="0.3048" layer="1"/>
</signal>
<signal name="N$71">
<contactref element="U41" pad="8"/>
<contactref element="R117" pad="2"/>
<wire x1="39.751" y1="14.732" x2="38.481" y2="13.462" width="0.3048" layer="1"/>
<wire x1="48.0568" y1="14.097" x2="47.4218" y2="14.732" width="0.3048" layer="1"/>
<wire x1="47.4218" y1="14.732" x2="39.751" y2="14.732" width="0.3048" layer="1"/>
</signal>
<signal name="N$72">
<contactref element="R117" pad="1"/>
<contactref element="U41" pad="1"/>
<wire x1="43.1292" y1="14.097" x2="42.4942" y2="13.462" width="0.3048" layer="1"/>
<wire x1="42.4942" y1="13.462" x2="40.005" y2="13.462" width="0.3048" layer="1"/>
</signal>
<signal name="N$73">
<contactref element="U42" pad="8"/>
<contactref element="R119" pad="2"/>
<wire x1="39.751" y1="27.432" x2="38.481" y2="26.162" width="0.3048" layer="1"/>
<wire x1="48.0568" y1="26.797" x2="47.4218" y2="27.432" width="0.3048" layer="1"/>
<wire x1="47.4218" y1="27.432" x2="39.751" y2="27.432" width="0.3048" layer="1"/>
</signal>
<signal name="N$74">
<contactref element="R119" pad="1"/>
<contactref element="U42" pad="1"/>
<wire x1="43.1292" y1="26.797" x2="40.64" y2="26.797" width="0.3048" layer="1"/>
<wire x1="40.64" y1="26.797" x2="40.005" y2="26.162" width="0.3048" layer="1"/>
</signal>
<signal name="N$75">
<contactref element="U39" pad="6"/>
<contactref element="R97" pad="1"/>
<wire x1="51.181" y1="5.842" x2="49.911" y2="5.842" width="0.3048" layer="1"/>
<wire x1="49.911" y1="5.842" x2="49.276" y2="5.207" width="0.3048" layer="1"/>
<wire x1="49.276" y1="5.207" x2="48.0568" y2="5.207" width="0.3048" layer="1"/>
</signal>
<signal name="N$76">
<contactref element="R122" pad="2"/>
<contactref element="U43" pad="2"/>
<contactref element="R121" pad="2"/>
<contactref element="R123" pad="1"/>
<contactref element="C99" pad="2"/>
<wire x1="52.705" y1="31.242" x2="52.705" y2="29.972" width="0.3048" layer="1"/>
<wire x1="56.993" y1="35.658" x2="56.993" y2="34.066" width="0.3048" layer="1"/>
<wire x1="57.2842" y1="33.7748" x2="56.993" y2="34.066" width="0.3048" layer="1"/>
<wire x1="57.29525" y1="33.7748" x2="57.2842" y2="33.7748" width="0.3048" layer="1"/>
<wire x1="57.4738" y1="33.59625" x2="57.29525" y2="33.7748" width="0.3048" layer="1"/>
<wire x1="57.4738" y1="33.59625" x2="57.4738" y2="33.5852" width="0.3048" layer="1"/>
<wire x1="57.531" y1="33.528" x2="57.4738" y2="33.5852" width="0.3048" layer="1"/>
<wire x1="57.531" y1="32.258" x2="56.769" y2="31.496" width="0.3048" layer="1"/>
<wire x1="57.531" y1="33.528" x2="57.531" y2="32.258" width="0.3048" layer="1"/>
<wire x1="54.864" y1="29.083" x2="52.705" y2="31.242" width="0.3048" layer="1"/>
<wire x1="55.245" y1="29.464" x2="54.864" y2="29.083" width="0.3048" layer="1"/>
<wire x1="55.245" y1="31.496" x2="55.245" y2="29.464" width="0.3048" layer="1"/>
<wire x1="56.769" y1="31.496" x2="55.245" y2="31.496" width="0.254" layer="1"/>
</signal>
<signal name="N$77">
<contactref element="R124" pad="1"/>
<contactref element="U46" pad="6"/>
<wire x1="49.022" y1="36.957" x2="48.0568" y2="36.957" width="0.3048" layer="1"/>
<wire x1="51.181" y1="37.592" x2="49.657" y2="37.592" width="0.3048" layer="1"/>
<wire x1="49.657" y1="37.592" x2="49.022" y2="36.957" width="0.3048" layer="1"/>
</signal>
<signal name="N$78">
<contactref element="R125" pad="2"/>
<contactref element="R124" pad="2"/>
<contactref element="R126" pad="1"/>
<contactref element="U43" pad="6"/>
<contactref element="C96" pad="2"/>
<wire x1="52.705" y1="37.592" x2="52.705" y2="36.322" width="0.3048" layer="1"/>
<wire x1="59.593" y1="35.658" x2="59.593" y2="34.066" width="0.3048" layer="1"/>
<wire x1="59.593" y1="34.066" x2="59.3018" y2="33.7748" width="0.3048" layer="1"/>
<wire x1="59.3018" y1="33.7748" x2="59.29075" y2="33.7748" width="0.3048" layer="1"/>
<wire x1="59.29075" y1="33.7748" x2="59.1122" y2="33.59625" width="0.3048" layer="1"/>
<wire x1="59.1122" y1="33.59625" x2="59.1122" y2="33.5852" width="0.3048" layer="1"/>
<wire x1="59.1122" y1="33.5852" x2="59.055" y2="33.528" width="0.3048" layer="1"/>
<wire x1="59.055" y1="33.528" x2="59.055" y2="32.258" width="0.3048" layer="1"/>
<wire x1="59.817" y1="31.496" x2="59.055" y2="32.258" width="0.3048" layer="1"/>
<wire x1="61.341" y1="31.496" x2="59.817" y2="31.496" width="0.3048" layer="1"/>
<wire x1="59.623" y1="35.688" x2="59.593" y2="35.658" width="0.3048" layer="1"/>
<wire x1="59.623" y1="38.227" x2="54.61" y2="38.227" width="0.3048" layer="1"/>
<wire x1="54.61" y1="38.227" x2="52.705" y2="36.322" width="0.3048" layer="1"/>
<wire x1="59.623" y1="38.227" x2="59.623" y2="35.688" width="0.3048" layer="1"/>
</signal>
<signal name="N$79">
<contactref element="R127" pad="1"/>
<contactref element="U45" pad="6"/>
<wire x1="49.657" y1="43.942" x2="48.895" y2="43.18" width="0.3048" layer="1"/>
<wire x1="48.895" y1="43.18" x2="48.1838" y2="43.18" width="0.3048" layer="1"/>
<wire x1="48.1838" y1="43.18" x2="48.0568" y2="43.307" width="0.3048" layer="1"/>
<wire x1="51.181" y1="43.942" x2="49.657" y2="43.942" width="0.3048" layer="1"/>
</signal>
<signal name="N$80">
<contactref element="R128" pad="2"/>
<contactref element="R127" pad="2"/>
<contactref element="R129" pad="1"/>
<contactref element="U43" pad="9"/>
<contactref element="C98" pad="2"/>
<wire x1="52.705" y1="43.942" x2="52.705" y2="42.672" width="0.3048" layer="1"/>
<wire x1="59.817" y1="45.72" x2="59.055" y2="44.958" width="0.3048" layer="1"/>
<wire x1="59.593" y1="42.896" x2="59.593" y2="41.558" width="0.3048" layer="1"/>
<wire x1="59.055" y1="44.958" x2="59.055" y2="43.434" width="0.3048" layer="1"/>
<wire x1="59.593" y1="42.896" x2="59.055" y2="43.434" width="0.3048" layer="1"/>
<wire x1="61.341" y1="45.72" x2="59.817" y2="45.72" width="0.3048" layer="1"/>
<wire x1="59.593" y1="41.558" x2="59.593" y2="39.4" width="0.3048" layer="1"/>
<wire x1="59.593" y1="39.4" x2="59.309" y2="39.116" width="0.3048" layer="1"/>
<wire x1="55.118" y1="39.116" x2="52.705" y2="41.529" width="0.3048" layer="1"/>
<wire x1="52.705" y1="42.672" x2="52.705" y2="41.529" width="0.3048" layer="1"/>
<wire x1="59.309" y1="39.116" x2="55.118" y2="39.116" width="0.3048" layer="1"/>
</signal>
<signal name="N$81">
<contactref element="R130" pad="1"/>
<contactref element="U47" pad="6"/>
<wire x1="51.181" y1="50.292" x2="49.657" y2="50.292" width="0.3048" layer="1"/>
<wire x1="49.657" y1="50.292" x2="48.895" y2="49.53" width="0.3048" layer="1"/>
<wire x1="48.895" y1="49.53" x2="48.1838" y2="49.53" width="0.3048" layer="1"/>
<wire x1="48.1838" y1="49.53" x2="48.0568" y2="49.657" width="0.3048" layer="1"/>
</signal>
<signal name="N$82">
<contactref element="R131" pad="2"/>
<contactref element="R130" pad="2"/>
<contactref element="R132" pad="1"/>
<contactref element="U43" pad="13"/>
<contactref element="C97" pad="2"/>
<wire x1="52.705" y1="50.292" x2="52.705" y2="49.022" width="0.3048" layer="1"/>
<wire x1="56.993" y1="42.896" x2="56.993" y2="41.558" width="0.3048" layer="1"/>
<wire x1="57.531" y1="43.434" x2="56.993" y2="42.896" width="0.3048" layer="1"/>
<wire x1="57.531" y1="45.212" x2="57.531" y2="43.434" width="0.3048" layer="1"/>
<wire x1="57.531" y1="45.212" x2="57.023" y2="45.72" width="0.3048" layer="1"/>
<wire x1="57.023" y1="45.72" x2="56.769" y2="45.72" width="0.3048" layer="1"/>
<wire x1="56.769" y1="45.72" x2="55.245" y2="45.72" width="0.3048" layer="1"/>
<wire x1="55.245" y1="45.72" x2="54.61" y2="45.72" width="0.3048" layer="1"/>
<wire x1="54.61" y1="45.72" x2="52.705" y2="47.625" width="0.3048" layer="1"/>
<wire x1="52.705" y1="49.022" x2="52.705" y2="47.625" width="0.3048" layer="1"/>
</signal>
<signal name="I_A_4">
<contactref element="R123" pad="2"/>
<contactref element="U43" pad="1"/>
<contactref element="C99" pad="1"/>
<contactref element="R133" pad="1"/>
<wire x1="56.343" y1="35.658" x2="56.343" y2="33.446" width="0.3048" layer="1"/>
<wire x1="56.769" y1="33.02" x2="56.343" y2="33.446" width="0.3048" layer="1"/>
<wire x1="56.769" y1="33.02" x2="55.245" y2="33.02" width="0.3048" layer="1"/>
<wire x1="55.245" y1="34.036" x2="55.245" y2="33.02" width="0.254" layer="1"/>
<wire x1="55.245" y1="34.036" x2="54.991" y2="34.29" width="0.254" layer="1"/>
<wire x1="54.991" y1="34.29" x2="54.483" y2="34.29" width="0.254" layer="1"/>
<via x="54.483" y="34.29" extent="1-16" drill="0.35"/>
<wire x1="54.483" y1="46.99" x2="54.483" y2="34.29" width="0.254" layer="16"/>
<via x="54.483" y="46.99" extent="1-16" drill="0.35"/>
<wire x1="55.753" y1="48.26" x2="54.483" y2="46.99" width="0.254" layer="1"/>
<wire x1="67.691" y1="47.498" x2="66.929" y2="48.26" width="0.254" layer="1"/>
<wire x1="67.691" y1="47.498" x2="67.691" y2="45.72" width="0.254" layer="1"/>
<wire x1="66.929" y1="48.26" x2="55.753" y2="48.26" width="0.254" layer="1"/>
</signal>
<signal name="I_C_4">
<contactref element="R129" pad="2"/>
<contactref element="U43" pad="8"/>
<contactref element="C98" pad="1"/>
<contactref element="R134" pad="1"/>
<wire x1="60.243" y1="43.77" x2="60.243" y2="41.558" width="0.3048" layer="1"/>
<wire x1="60.243" y1="43.77" x2="59.944" y2="44.069" width="0.3048" layer="1"/>
<wire x1="59.944" y1="44.069" x2="59.817" y2="44.196" width="0.3048" layer="1"/>
<wire x1="61.341" y1="44.196" x2="60.071" y2="44.196" width="0.3048" layer="1"/>
<wire x1="60.071" y1="44.196" x2="59.944" y2="44.069" width="0.3048" layer="1"/>
<wire x1="61.341" y1="44.196" x2="61.341" y2="43.18" width="0.254" layer="1"/>
<via x="61.341" y="43.18" extent="1-16" drill="0.35"/>
<wire x1="61.341" y1="43.18" x2="61.341" y2="30.48" width="0.254" layer="16"/>
<via x="61.341" y="30.48" extent="1-16" drill="0.35"/>
<wire x1="62.865" y1="30.48" x2="61.341" y2="30.48" width="0.254" layer="1"/>
<wire x1="63.119" y1="30.734" x2="62.865" y2="30.48" width="0.254" layer="1"/>
<wire x1="63.119" y1="31.496" x2="63.119" y2="30.734" width="0.254" layer="1"/>
</signal>
<signal name="I_B_4">
<contactref element="R126" pad="2"/>
<contactref element="U43" pad="7"/>
<contactref element="C96" pad="1"/>
<contactref element="R135" pad="1"/>
<wire x1="60.243" y1="35.658" x2="60.243" y2="33.446" width="0.3048" layer="1"/>
<wire x1="60.243" y1="33.446" x2="59.817" y2="33.02" width="0.3048" layer="1"/>
<wire x1="61.341" y1="33.02" x2="59.817" y2="33.02" width="0.3048" layer="1"/>
<wire x1="61.341" y1="34.036" x2="61.341" y2="33.02" width="0.254" layer="1"/>
<wire x1="61.595" y1="34.29" x2="61.341" y2="34.036" width="0.254" layer="1"/>
<wire x1="62.103" y1="34.29" x2="61.595" y2="34.29" width="0.254" layer="1"/>
<via x="62.103" y="34.29" extent="1-16" drill="0.35"/>
<wire x1="62.103" y1="46.99" x2="62.103" y2="34.29" width="0.254" layer="16"/>
<via x="62.103" y="46.99" extent="1-16" drill="0.35"/>
<wire x1="63.119" y1="45.974" x2="62.103" y2="46.99" width="0.254" layer="1"/>
<wire x1="63.119" y1="45.974" x2="63.119" y2="45.72" width="0.254" layer="1"/>
</signal>
<signal name="I_D_4">
<contactref element="R132" pad="2"/>
<contactref element="U43" pad="14"/>
<contactref element="C97" pad="1"/>
<contactref element="R136" pad="1"/>
<wire x1="56.769" y1="44.196" x2="56.343" y2="43.77" width="0.3048" layer="1"/>
<wire x1="56.343" y1="43.77" x2="56.343" y2="41.558" width="0.3048" layer="1"/>
<wire x1="56.769" y1="44.196" x2="55.245" y2="44.196" width="0.3048" layer="1"/>
<wire x1="55.245" y1="44.196" x2="55.245" y2="43.18" width="0.254" layer="1"/>
<via x="55.245" y="43.18" extent="1-16" drill="0.35"/>
<wire x1="55.245" y1="43.18" x2="55.245" y2="30.48" width="0.254" layer="16"/>
<wire x1="56.007" y1="29.718" x2="55.245" y2="30.48" width="0.254" layer="16"/>
<via x="56.007" y="29.718" extent="1-16" drill="0.35"/>
<wire x1="66.929" y1="29.21" x2="56.515" y2="29.21" width="0.254" layer="1"/>
<wire x1="56.515" y1="29.21" x2="56.007" y2="29.718" width="0.254" layer="1"/>
<wire x1="67.691" y1="29.972" x2="66.929" y2="29.21" width="0.254" layer="1"/>
<wire x1="67.691" y1="31.496" x2="67.691" y2="29.972" width="0.254" layer="1"/>
</signal>
<signal name="N$83">
<contactref element="U44" pad="8"/>
<contactref element="R137" pad="2"/>
<wire x1="39.751" y1="33.782" x2="38.481" y2="32.512" width="0.3048" layer="1"/>
<wire x1="48.0568" y1="33.147" x2="47.4218" y2="33.782" width="0.3048" layer="1"/>
<wire x1="47.4218" y1="33.782" x2="39.751" y2="33.782" width="0.3048" layer="1"/>
</signal>
<signal name="N$84">
<contactref element="R137" pad="1"/>
<contactref element="U44" pad="1"/>
<wire x1="43.1292" y1="33.147" x2="40.64" y2="33.147" width="0.3048" layer="1"/>
<wire x1="40.64" y1="33.147" x2="40.005" y2="32.512" width="0.3048" layer="1"/>
</signal>
<signal name="N$85">
<contactref element="U45" pad="8"/>
<contactref element="R139" pad="2"/>
<wire x1="39.751" y1="46.482" x2="38.481" y2="45.212" width="0.3048" layer="1"/>
<wire x1="48.0568" y1="45.847" x2="47.4218" y2="46.482" width="0.3048" layer="1"/>
<wire x1="47.4218" y1="46.482" x2="39.751" y2="46.482" width="0.3048" layer="1"/>
</signal>
<signal name="N$86">
<contactref element="R139" pad="1"/>
<contactref element="U45" pad="1"/>
<wire x1="40.64" y1="45.847" x2="40.005" y2="45.212" width="0.3048" layer="1"/>
<wire x1="43.1292" y1="45.847" x2="40.64" y2="45.847" width="0.3048" layer="1"/>
</signal>
<signal name="N$87">
<contactref element="U46" pad="8"/>
<contactref element="R141" pad="2"/>
<wire x1="39.751" y1="40.132" x2="38.481" y2="38.862" width="0.3048" layer="1"/>
<wire x1="48.0568" y1="39.497" x2="47.4218" y2="40.132" width="0.3048" layer="1"/>
<wire x1="47.4218" y1="40.132" x2="39.751" y2="40.132" width="0.3048" layer="1"/>
</signal>
<signal name="N$88">
<contactref element="R141" pad="1"/>
<contactref element="U46" pad="1"/>
<wire x1="40.64" y1="39.497" x2="40.005" y2="38.862" width="0.3048" layer="1"/>
<wire x1="43.1292" y1="39.497" x2="40.64" y2="39.497" width="0.3048" layer="1"/>
</signal>
<signal name="N$89">
<contactref element="U47" pad="8"/>
<contactref element="R143" pad="2"/>
<wire x1="39.751" y1="52.832" x2="38.481" y2="51.562" width="0.3048" layer="1"/>
<wire x1="44.323" y1="52.832" x2="39.751" y2="52.832" width="0.3048" layer="1"/>
<wire x1="48.0568" y1="52.197" x2="44.958" y2="52.197" width="0.3048" layer="1"/>
<wire x1="44.958" y1="52.197" x2="44.323" y2="52.832" width="0.3048" layer="1"/>
</signal>
<signal name="N$90">
<contactref element="R143" pad="1"/>
<contactref element="U47" pad="1"/>
<wire x1="40.64" y1="52.197" x2="40.005" y2="51.562" width="0.3048" layer="1"/>
<wire x1="43.1292" y1="52.197" x2="40.64" y2="52.197" width="0.3048" layer="1"/>
</signal>
<signal name="N$91">
<contactref element="U44" pad="6"/>
<contactref element="R121" pad="1"/>
<wire x1="51.181" y1="31.242" x2="49.911" y2="31.242" width="0.3048" layer="1"/>
<wire x1="49.276" y1="30.607" x2="48.0568" y2="30.607" width="0.3048" layer="1"/>
<wire x1="49.911" y1="31.242" x2="49.276" y2="30.607" width="0.3048" layer="1"/>
</signal>
<signal name="RDY1">
<contactref element="R2" pad="1"/>
<contactref element="U27" pad="5"/>
<wire x1="7.5946" y1="50.1904" x2="7.5692" y2="50.165" width="0.3048" layer="1"/>
<wire x1="7.5692" y1="50.165" x2="4.826" y2="50.165" width="0.3048" layer="1"/>
</signal>
<signal name="LOO_1">
<contactref element="U$4" pad="2"/>
<contactref element="JP5" pad="1"/>
<wire x1="13.053" y1="12.446" x2="12.319" y2="12.446" width="0.3048" layer="1"/>
<wire x1="12.319" y1="12.446" x2="11.43" y2="11.557" width="0.3048" layer="1"/>
<via x="11.43" y="11.557" extent="1-16" drill="0.35"/>
<wire x1="11.43" y1="11.557" x2="6.858" y2="11.557" width="0.3048" layer="16"/>
<wire x1="6.858" y1="11.557" x2="6.223" y2="12.192" width="0.3048" layer="16"/>
</signal>
<signal name="LOO_2">
<contactref element="U$4" pad="15"/>
<contactref element="JP5" pad="3"/>
<wire x1="18.443" y1="12.446" x2="16.637" y2="12.446" width="0.3048" layer="1"/>
<via x="16.637" y="12.446" extent="1-16" drill="0.35"/>
<wire x1="16.637" y1="12.446" x2="8.509" y2="12.446" width="0.3048" layer="16"/>
<wire x1="8.509" y1="12.446" x2="6.223" y2="14.732" width="0.3048" layer="16"/>
</signal>
<signal name="LOO_3">
<contactref element="U$4" pad="10"/>
<contactref element="JP5" pad="5"/>
<wire x1="19.812" y1="6.096" x2="18.443" y2="6.096" width="0.3048" layer="1"/>
<via x="19.812" y="6.096" extent="1-16" drill="0.35"/>
<wire x1="14.3220875" y1="7.922" x2="14.2740875" y2="7.874" width="0.3048" layer="16"/>
<wire x1="19.812" y1="6.096" x2="17.986" y2="7.922" width="0.3048" layer="16"/>
<wire x1="17.986" y1="7.922" x2="14.3220875" y2="7.922" width="0.3048" layer="16"/>
<wire x1="14.2740875" y1="7.874" x2="8.509" y2="7.874" width="0.3048" layer="16"/>
<wire x1="8.509" y1="7.874" x2="4.953" y2="11.43" width="0.3048" layer="16"/>
<wire x1="4.953" y1="16.383" x2="4.953" y2="11.43" width="0.3048" layer="16"/>
<wire x1="5.842" y1="17.272" x2="4.953" y2="16.383" width="0.3048" layer="16"/>
<wire x1="6.223" y1="17.272" x2="5.842" y2="17.272" width="0.3048" layer="16"/>
</signal>
<signal name="LOO_4">
<contactref element="U$4" pad="7"/>
<contactref element="JP5" pad="7"/>
<wire x1="13.053" y1="6.096" x2="10.16" y2="6.096" width="0.3048" layer="1"/>
<wire x1="10.16" y1="6.096" x2="4.953" y2="11.303" width="0.3048" layer="1"/>
<wire x1="4.953" y1="18.542" x2="4.953" y2="11.303" width="0.3048" layer="1"/>
<wire x1="6.223" y1="19.812" x2="4.953" y2="18.542" width="0.3048" layer="1"/>
</signal>
<signal name="LOO_5">
<contactref element="U$5" pad="2"/>
<contactref element="JP5" pad="2"/>
<wire x1="12.926" y1="25.781" x2="3.556" y2="25.781" width="0.3048" layer="1"/>
<wire x1="3.556" y1="25.781" x2="2.0574" y2="24.2824" width="0.3048" layer="1"/>
<wire x1="3.683" y1="12.192" x2="2.0574" y2="13.8176" width="0.3048" layer="1"/>
<wire x1="2.0574" y1="24.2824" x2="2.0574" y2="13.8176" width="0.3048" layer="1"/>
</signal>
<signal name="LOO_6">
<contactref element="U$5" pad="15"/>
<contactref element="JP5" pad="4"/>
<wire x1="19.685" y1="25.781" x2="18.316" y2="25.781" width="0.3048" layer="1"/>
<wire x1="19.812" y1="25.908" x2="19.685" y2="25.781" width="0.3048" layer="1"/>
<wire x1="19.812" y1="26.035" x2="19.812" y2="25.908" width="0.3048" layer="1"/>
<via x="19.812" y="26.035" extent="1-16" drill="0.35"/>
<wire x1="19.812" y1="26.035" x2="11.938" y2="26.035" width="0.3048" layer="16"/>
<wire x1="11.938" y1="26.035" x2="10.414" y2="24.511" width="0.3048" layer="16"/>
<via x="10.414" y="24.511" extent="1-16" drill="0.35"/>
<wire x1="10.414" y1="24.511" x2="7.239" y2="21.336" width="0.3048" layer="1"/>
<wire x1="7.239" y1="21.336" x2="3.175" y2="21.336" width="0.3048" layer="1"/>
<wire x1="3.175" y1="21.336" x2="2.54" y2="20.701" width="0.3048" layer="1"/>
<wire x1="3.683" y1="14.732" x2="3.175" y2="14.732" width="0.3048" layer="1"/>
<wire x1="2.54" y1="20.701" x2="2.54" y2="15.367" width="0.3048" layer="1"/>
<wire x1="3.175" y1="14.732" x2="2.54" y2="15.367" width="0.3048" layer="1"/>
</signal>
<signal name="LOO_7">
<contactref element="U$5" pad="10"/>
<contactref element="JP5" pad="6"/>
<wire x1="19.431" y1="19.431" x2="18.316" y2="19.431" width="0.3048" layer="1"/>
<wire x1="19.939" y1="18.923" x2="19.431" y2="19.431" width="0.3048" layer="1"/>
<wire x1="19.939" y1="16.637" x2="19.558" y2="16.256" width="0.3048" layer="1"/>
<via x="19.558" y="16.256" extent="1-16" drill="0.35"/>
<wire x1="19.558" y1="16.256" x2="9.017" y2="16.256" width="0.3048" layer="16"/>
<wire x1="3.683" y1="17.399" x2="3.683" y2="17.272" width="0.3048" layer="16"/>
<wire x1="19.939" y1="18.923" x2="19.939" y2="16.637" width="0.3048" layer="1"/>
<wire x1="9.017" y1="16.256" x2="6.731" y2="18.542" width="0.3048" layer="16"/>
<wire x1="6.731" y1="18.542" x2="4.826" y2="18.542" width="0.3048" layer="16"/>
<wire x1="4.826" y1="18.542" x2="3.683" y2="17.399" width="0.3048" layer="16"/>
</signal>
<signal name="LOO_8">
<contactref element="U$5" pad="7"/>
<contactref element="JP5" pad="8"/>
<wire x1="12.926" y1="19.431" x2="11.557" y2="19.431" width="0.3048" layer="1"/>
<via x="11.557" y="19.431" extent="1-16" drill="0.35"/>
<wire x1="11.557" y1="19.431" x2="10.922" y2="19.431" width="0.3048" layer="16"/>
<wire x1="5.207" y1="21.336" x2="3.683" y2="19.812" width="0.3048" layer="16"/>
<wire x1="10.922" y1="19.431" x2="9.017" y2="21.336" width="0.3048" layer="16"/>
<wire x1="9.017" y1="21.336" x2="5.207" y2="21.336" width="0.3048" layer="16"/>
</signal>
<signal name="N$1">
<via x="68.326" y="4" extent="1-16" drill="2.75" diameter="6.2"/>
<via x="68.326" y="53" extent="1-16" drill="2.75" diameter="6.2"/>
<wire x1="68.326" y1="4" x2="68.326" y2="53" width="0" layer="19" extent="1-1"/>
</signal>
<signal name="DS">
<contactref element="X3" pad="1"/>
<contactref element="U20" pad="14"/>
<wire x1="15.488" y1="33.02" x2="12.827" y2="33.02" width="0.3048" layer="1"/>
<wire x1="12.827" y1="33.02" x2="11.938" y2="32.131" width="0.3048" layer="1"/>
<wire x1="11.938" y1="32.131" x2="4.953" y2="32.131" width="0.3048" layer="1"/>
<via x="4.953" y="32.131" extent="1-16" drill="0.35"/>
<wire x1="4.953" y1="35.56" x2="4.953" y2="32.131" width="0.3048" layer="16"/>
<wire x1="4.572" y1="35.941" x2="2.667" y2="35.941" width="0.3048" layer="16"/>
<wire x1="4.953" y1="35.56" x2="4.572" y2="35.941" width="0.3048" layer="16"/>
</signal>
<signal name="SH_CP">
<contactref element="U20" pad="11"/>
<contactref element="X3" pad="3"/>
<contactref element="X1" pad="3"/>
<wire x1="8.763" y1="30.861" x2="2.667" y2="30.861" width="0.3048" layer="1"/>
<wire x1="15.488" y1="36.83" x2="13.716" y2="36.83" width="0.3048" layer="1"/>
<wire x1="13.716" y1="36.83" x2="11.557" y2="34.671" width="0.3048" layer="1"/>
<via x="11.557" y="34.671" extent="1-16" drill="0.35"/>
<wire x1="11.557" y1="34.671" x2="11.557" y2="31.369" width="0.3048" layer="16"/>
<wire x1="11.557" y1="31.369" x2="11.049" y2="30.861" width="0.3048" layer="16"/>
<wire x1="11.049" y1="30.861" x2="8.763" y2="30.861" width="0.3048" layer="16"/>
</signal>
<signal name="ST_CP">
<contactref element="U20" pad="12"/>
<contactref element="X3" pad="2"/>
<contactref element="X1" pad="2"/>
<wire x1="8.763" y1="33.401" x2="2.667" y2="33.401" width="0.3048" layer="1"/>
<wire x1="15.488" y1="35.56" x2="13.462" y2="35.56" width="0.3048" layer="1"/>
<wire x1="13.462" y1="35.56" x2="11.43" y2="33.528" width="0.3048" layer="1"/>
<wire x1="11.43" y1="33.528" x2="8.89" y2="33.528" width="0.3048" layer="1"/>
<wire x1="8.89" y1="33.528" x2="8.763" y2="33.401" width="0.3048" layer="1"/>
</signal>
<signal name="DS'">
<contactref element="X1" pad="1"/>
<contactref element="U20" pad="9"/>
<wire x1="15.488" y1="39.37" x2="12.192" y2="39.37" width="0.3048" layer="1"/>
<wire x1="12.192" y1="39.37" x2="8.763" y2="35.941" width="0.3048" layer="1"/>
</signal>
<signal name="N$3">
<via x="3.826" y="4" extent="1-16" drill="2.75" diameter="6.2"/>
</signal>
</signals>
<mfgpreviewcolors>
<mfgpreviewcolor name="soldermaskcolor" color="0xC8008000"/>
<mfgpreviewcolor name="silkscreencolor" color="0xFFFEFEFE"/>
<mfgpreviewcolor name="backgroundcolor" color="0xFF282828"/>
<mfgpreviewcolor name="coppercolor" color="0xFFFFBF00"/>
<mfgpreviewcolor name="substratecolor" color="0xFF786E46"/>
</mfgpreviewcolors>
<errors>
<approved hash="21,19,eeb0ecb2ecb2eeb0"/>
<approved hash="5,1,194e8f6a667a1e81"/>
<approved hash="5,1,5219d46eef7fc96f"/>
<approved hash="19,1,64b75a792439f81e"/>
<approved hash="19,1,6ab0fb730bcd7420"/>
<approved hash="19,1,64f7debaa816f862"/>
<approved hash="19,1,6aa4b9624dc2745e"/>
<approved hash="19,1,6aa4776987077410"/>
<approved hash="19,1,6ab83578c934741a"/>
<approved hash="19,1,1e9c100bee6de0fa"/>
<approved hash="19,1,1fb81a14e472e1de"/>
</errors>
</board>
</drawing>
<compatibility>
<note version="8.2" severity="warning">
Since Version 8.2, EAGLE supports online libraries. The ids
of those online libraries will not be understood (or retained)
with this version.
</note>
<note version="8.3" severity="warning">
Since Version 8.3, EAGLE supports Fusion synchronisation.
This feature will not be available in this version and saving
the document will break the link to the Fusion PCB feature.
</note>
<note version="8.3" severity="warning">
Since Version 8.3, EAGLE supports URNs for individual library
assets (packages, symbols, and devices). The URNs of those assets
will not be understood (or retained) with this version.
</note>
<note version="8.3" severity="warning">
Since Version 8.3, EAGLE supports the association of 3D packages
with devices in libraries, schematics, and board files. Those 3D
packages will not be understood (or retained) with this version.
</note>
</compatibility>
</eagle>
