# Supplementary material for: The multi-channel potentiostat: Development and evaluation of a scalable mini-potentiostat array for investigating electrochemical reaction mechanisms
Source: PLoS One. 2021 Sep 16;16(9):e0257167. doi: 10.1371/journal.pone.0257167 (PMC8445456; doi:10.1371/journal.pone.0257167)
Supplement: S1 File — (ZIP) [file pone.0257167.s001.zip › PCB design/base/multi_channel_potentiostat_base.sch]

<?xml version="1.0" encoding="utf-8"?>
<!DOCTYPE eagle SYSTEM "eagle.dtd">
<eagle version="9.6.2">
<drawing>
<settings>
<setting alwaysvectorfont="no"/>
<setting verticaltext="up"/>
</settings>
<grid distance="0.1" unitdist="inch" unit="inch" style="lines" multiple="1" display="no" altdistance="0.01" altunitdist="inch" altunit="inch"/>
<layers>
<layer number="1" name="Top" color="4" fill="1" visible="no" active="no"/>
<layer number="2" name="Route2" color="16" fill="1" visible="no" active="no"/>
<layer number="3" name="Route3" color="17" fill="1" visible="no" active="no"/>
<layer number="4" name="Route4" color="18" fill="1" visible="no" active="no"/>
<layer number="5" name="Route5" color="19" fill="1" visible="no" active="no"/>
<layer number="6" name="Route6" color="25" fill="1" visible="no" active="no"/>
<layer number="7" name="Route7" color="26" fill="1" visible="no" active="no"/>
<layer number="8" name="Route8" color="27" fill="1" visible="no" active="no"/>
<layer number="9" name="Route9" color="28" fill="1" visible="no" active="no"/>
<layer number="10" name="Route10" color="29" fill="1" visible="no" active="no"/>
<layer number="11" name="Route11" color="30" fill="1" visible="no" active="no"/>
<layer number="12" name="Route12" color="20" fill="1" visible="no" active="no"/>
<layer number="13" name="Route13" color="21" fill="1" visible="no" active="no"/>
<layer number="14" name="Route14" color="22" fill="1" visible="no" active="no"/>
<layer number="15" name="Route15" color="23" fill="1" visible="no" active="no"/>
<layer number="16" name="Bottom" color="1" fill="1" visible="no" active="no"/>
<layer number="17" name="Pads" color="2" fill="1" visible="no" active="no"/>
<layer number="18" name="Vias" color="2" fill="1" visible="no" active="no"/>
<layer number="19" name="Unrouted" color="6" fill="1" visible="no" active="no"/>
<layer number="20" name="Dimension" color="24" fill="1" visible="no" active="no"/>
<layer number="21" name="tPlace" color="7" fill="1" visible="no" active="no"/>
<layer number="22" name="bPlace" color="7" fill="1" visible="no" active="no"/>
<layer number="23" name="tOrigins" color="15" fill="1" visible="no" active="no"/>
<layer number="24" name="bOrigins" color="15" fill="1" visible="no" active="no"/>
<layer number="25" name="tNames" color="7" fill="1" visible="no" active="no"/>
<layer number="26" name="bNames" color="7" fill="1" visible="no" active="no"/>
<layer number="27" name="tValues" color="7" fill="1" visible="no" active="no"/>
<layer number="28" name="bValues" color="7" fill="1" visible="no" active="no"/>
<layer number="29" name="tStop" color="7" fill="3" visible="no" active="no"/>
<layer number="30" name="bStop" color="7" fill="6" visible="no" active="no"/>
<layer number="31" name="tCream" color="7" fill="4" visible="no" active="no"/>
<layer number="32" name="bCream" color="7" fill="5" visible="no" active="no"/>
<layer number="33" name="tFinish" color="6" fill="3" visible="no" active="no"/>
<layer number="34" name="bFinish" color="6" fill="6" visible="no" active="no"/>
<layer number="35" name="tGlue" color="7" fill="4" visible="no" active="no"/>
<layer number="36" name="bGlue" color="7" fill="5" visible="no" active="no"/>
<layer number="37" name="tTest" color="7" fill="1" visible="no" active="no"/>
<layer number="38" name="bTest" color="7" fill="1" visible="no" active="no"/>
<layer number="39" name="tKeepout" color="4" fill="11" visible="no" active="no"/>
<layer number="40" name="bKeepout" color="1" fill="11" visible="no" active="no"/>
<layer number="41" name="tRestrict" color="4" fill="10" visible="no" active="no"/>
<layer number="42" name="bRestrict" color="1" fill="10" visible="no" active="no"/>
<layer number="43" name="vRestrict" color="2" fill="10" visible="no" active="no"/>
<layer number="44" name="Drills" color="7" fill="1" visible="no" active="no"/>
<layer number="45" name="Holes" color="7" fill="1" visible="no" active="no"/>
<layer number="46" name="Milling" color="3" fill="1" visible="no" active="no"/>
<layer number="47" name="Measures" color="7" fill="1" visible="no" active="no"/>
<layer number="48" name="Document" color="7" fill="1" visible="no" active="no"/>
<layer number="49" name="Reference" color="7" fill="1" visible="no" active="no"/>
<layer number="50" name="dxf" color="7" fill="1" visible="no" active="no"/>
<layer number="51" name="tDocu" color="7" fill="1" visible="no" active="no"/>
<layer number="52" name="bDocu" color="7" fill="1" visible="no" active="no"/>
<layer number="53" name="tGND_GNDA" color="7" fill="9" visible="no" active="no"/>
<layer number="54" name="bGND_GNDA" color="1" fill="9" visible="no" active="no"/>
<layer number="56" name="wert" color="7" fill="1" visible="no" active="no"/>
<layer number="57" name="tCAD" color="7" fill="1" visible="no" active="no"/>
<layer number="58" name="tCAD" color="7" fill="1" visible="no" active="no"/>
<layer number="59" name="tCarbon" color="7" fill="1" visible="no" active="no"/>
<layer number="60" name="bCarbon" color="7" fill="1" visible="no" active="no"/>
<layer number="88" name="SimResults" color="9" fill="1" visible="yes" active="yes"/>
<layer number="89" name="SimProbes" color="9" fill="1" visible="yes" active="yes"/>
<layer number="90" name="Modules" color="5" fill="1" visible="yes" active="yes"/>
<layer number="91" name="Nets" color="2" fill="1" visible="yes" active="yes"/>
<layer number="92" name="Busses" color="1" fill="1" visible="yes" active="yes"/>
<layer number="93" name="Pins" color="2" fill="1" visible="no" active="yes"/>
<layer number="94" name="Symbols" color="4" fill="1" visible="yes" active="yes"/>
<layer number="95" name="Names" color="7" fill="1" visible="yes" active="yes"/>
<layer number="96" name="Values" color="7" fill="1" visible="yes" active="yes"/>
<layer number="97" name="Info" color="7" fill="1" visible="yes" active="yes"/>
<layer number="98" name="Guide" color="6" fill="1" visible="yes" active="yes"/>
<layer number="99" name="SpiceOrder" color="7" fill="1" visible="no" active="no"/>
<layer number="100" name="Muster" color="7" fill="1" visible="no" active="no"/>
<layer number="101" name="Patch_Top" color="12" fill="4" visible="yes" active="yes"/>
<layer number="102" name="Vscore" color="7" fill="1" visible="yes" active="yes"/>
<layer number="103" name="tMap" color="7" fill="1" visible="yes" active="yes"/>
<layer number="104" name="Name" color="16" fill="1" visible="yes" active="yes"/>
<layer number="105" name="tPlate" color="7" fill="1" visible="yes" active="yes"/>
<layer number="106" name="bPlate" color="7" fill="1" visible="yes" active="yes"/>
<layer number="107" name="Crop" color="7" fill="1" visible="yes" active="yes"/>
<layer number="108" name="tplace-old" color="10" fill="1" visible="yes" active="yes"/>
<layer number="109" name="ref-old" color="11" fill="1" visible="yes" active="yes"/>
<layer number="110" name="fp0" color="7" fill="1" visible="yes" active="yes"/>
<layer number="111" name="LPC17xx" color="7" fill="1" visible="yes" active="yes"/>
<layer number="112" name="tSilk" color="7" fill="1" visible="yes" active="yes"/>
<layer number="113" name="IDFDebug" color="4" fill="1" visible="yes" active="yes"/>
<layer number="114" name="Badge_Outline" color="7" fill="1" visible="no" active="yes"/>
<layer number="115" name="ReferenceISLANDS" color="7" fill="1" visible="no" active="yes"/>
<layer number="116" name="Patch_BOT" color="9" fill="4" visible="yes" active="yes"/>
<layer number="117" name="BACKMAAT1" color="7" fill="1" visible="yes" active="yes"/>
<layer number="118" name="Rect_Pads" color="7" fill="1" visible="no" active="yes"/>
<layer number="119" name="KAP_TEKEN" color="7" fill="1" visible="yes" active="yes"/>
<layer number="120" name="KAP_MAAT1" color="7" fill="1" visible="yes" active="yes"/>
<layer number="121" name="_tsilk" color="7" fill="1" visible="yes" active="yes"/>
<layer number="122" name="_bsilk" color="7" fill="1" visible="yes" active="yes"/>
<layer number="123" name="tTestmark" color="7" fill="1" visible="yes" active="yes"/>
<layer number="124" name="bTestmark" color="7" fill="1" visible="yes" active="yes"/>
<layer number="125" name="_tNames" color="7" fill="1" visible="yes" active="yes"/>
<layer number="126" name="_bNames" color="7" fill="1" visible="yes" active="yes"/>
<layer number="127" name="_tValues" color="7" fill="1" visible="yes" active="yes"/>
<layer number="128" name="_bValues" color="7" fill="1" visible="yes" active="yes"/>
<layer number="129" name="Mask" color="7" fill="1" visible="yes" active="yes"/>
<layer number="130" name="SMDSTROOK" color="7" fill="1" visible="yes" active="yes"/>
<layer number="131" name="tAdjust" color="7" fill="1" visible="yes" active="yes"/>
<layer number="132" name="bAdjust" color="7" fill="1" visible="yes" active="yes"/>
<layer number="133" name="bottom_silk" color="7" fill="1" visible="yes" active="yes"/>
<layer number="141" name="ASSEMBLY_TOP" color="7" fill="1" visible="no" active="yes"/>
<layer number="142" name="ASSEMBLY_BOTTOM" color="7" fill="1" visible="no" active="yes"/>
<layer number="143" name="PLACE_BOUND_TOP" color="7" fill="1" visible="no" active="yes"/>
<layer number="144" name="Drill_legend" color="7" fill="1" visible="yes" active="yes"/>
<layer number="145" name="NCLEGEND-1-6" color="7" fill="1" visible="no" active="yes"/>
<layer number="146" name="NOTES" color="7" fill="1" visible="no" active="yes"/>
<layer number="147" name="PIN_NUMBER" color="7" fill="1" visible="no" active="yes"/>
<layer number="148" name="TITLEBLOCK" color="7" fill="1" visible="no" active="yes"/>
<layer number="149" name="AREA_PLACEMENT_TOP" color="7" fill="1" visible="no" active="yes"/>
<layer number="150" name="Notes" color="7" fill="1" visible="yes" active="yes"/>
<layer number="151" name="HeatSink" color="7" fill="1" visible="yes" active="yes"/>
<layer number="152" name="_bDocu" color="7" fill="1" visible="yes" active="yes"/>
<layer number="153" name="FabDoc1" color="7" fill="1" visible="yes" active="yes"/>
<layer number="154" name="FabDoc2" color="7" fill="1" visible="yes" active="yes"/>
<layer number="155" name="FabDoc3" color="7" fill="1" visible="yes" active="yes"/>
<layer number="156" name="LIB_REV" color="7" fill="1" visible="no" active="yes"/>
<layer number="157" name="SM_DEFINED_TOP" color="7" fill="1" visible="no" active="yes"/>
<layer number="158" name="SM_DEFINED_BOTTOM" color="7" fill="1" visible="no" active="yes"/>
<layer number="159" name="NCLEGEND-2-3" color="7" fill="1" visible="no" active="yes"/>
<layer number="160" name="NCLEGEND-1-2" color="7" fill="1" visible="no" active="yes"/>
<layer number="161" name="BATTERY" color="7" fill="1" visible="no" active="yes"/>
<layer number="162" name="PLACE_GRID_BOTTOM" color="7" fill="1" visible="no" active="yes"/>
<layer number="163" name="PLACE_GRID_TOP" color="7" fill="1" visible="no" active="yes"/>
<layer number="164" name="SHIELD" color="7" fill="1" visible="no" active="yes"/>
<layer number="165" name="ALL_LAYERS_TL" color="7" fill="1" visible="no" active="yes"/>
<layer number="166" name="TOP_ROOM" color="7" fill="1" visible="no" active="yes"/>
<layer number="167" name="PANEL" color="7" fill="1" visible="no" active="yes"/>
<layer number="168" name="IMPEDANCE_CHART" color="7" fill="1" visible="no" active="yes"/>
<layer number="169" name="FAB_NOTES" color="7" fill="1" visible="no" active="yes"/>
<layer number="170" name="FILM_TITLE_BLOCK" color="7" fill="1" visible="no" active="yes"/>
<layer number="171" name="AREA_NO_TRACKS_BOTTOM" color="7" fill="1" visible="no" active="yes"/>
<layer number="172" name="AREA_NO_TRACKS_L2" color="7" fill="1" visible="no" active="yes"/>
<layer number="173" name="SOLDERPASTE_BOTTOM" color="7" fill="1" visible="no" active="yes"/>
<layer number="174" name="SOLDERPASTE_TOP" color="7" fill="1" visible="no" active="yes"/>
<layer number="175" name="LABLE" color="7" fill="1" visible="no" active="yes"/>
<layer number="176" name="LABLE_B" color="7" fill="1" visible="no" active="yes"/>
<layer number="177" name="ASSY_DATA_SHT1" color="7" fill="1" visible="no" active="yes"/>
<layer number="178" name="ASSY-SHT1" color="7" fill="1" visible="no" active="yes"/>
<layer number="179" name="ASSY-SHT2" color="7" fill="1" visible="no" active="yes"/>
<layer number="180" name="FAB_DATA_SHT1" color="7" fill="1" visible="no" active="yes"/>
<layer number="181" name="PASTE_SECONDARY_TL" color="7" fill="1" visible="no" active="yes"/>
<layer number="182" name="PASTE_PRIMARY_TL" color="7" fill="1" visible="no" active="yes"/>
<layer number="183" name="SM_SECONDARY_TL" color="7" fill="1" visible="no" active="yes"/>
<layer number="184" name="SM_PRIMARY_TL" color="7" fill="1" visible="no" active="yes"/>
<layer number="185" name="ETCH_LAY10_TL" color="7" fill="1" visible="no" active="yes"/>
<layer number="186" name="ETCH_LAY9_TL" color="7" fill="1" visible="no" active="yes"/>
<layer number="187" name="ETCH_LAY8_TL" color="7" fill="1" visible="no" active="yes"/>
<layer number="188" name="ETCH_LAY7_TL" color="7" fill="1" visible="no" active="yes"/>
<layer number="189" name="ETCH_LAY5_TL" color="7" fill="1" visible="no" active="yes"/>
<layer number="190" name="ETCH_LAY4_TL" color="7" fill="1" visible="no" active="yes"/>
<layer number="191" name="ETCH_LAY3_TL" color="7" fill="1" visible="no" active="yes"/>
<layer number="192" name="ETCH_LAY2_TL" color="7" fill="1" visible="no" active="yes"/>
<layer number="193" name="ETCH_LAY1_TL" color="7" fill="1" visible="no" active="yes"/>
<layer number="194" name="ETCH_LAY6_TL" color="7" fill="1" visible="no" active="yes"/>
<layer number="195" name="ETCH_ALL_LAYERS_TL" color="7" fill="1" visible="no" active="yes"/>
<layer number="196" name="ASSEMBLY_NOTES" color="7" fill="1" visible="no" active="yes"/>
<layer number="199" name="Contour" color="7" fill="1" visible="yes" active="yes"/>
<layer number="200" name="200bmp" color="1" fill="10" visible="yes" active="yes"/>
<layer number="201" name="201bmp" color="2" fill="10" visible="yes" active="yes"/>
<layer number="202" name="202bmp" color="3" fill="10" visible="yes" active="yes"/>
<layer number="203" name="203bmp" color="4" fill="10" visible="yes" active="yes"/>
<layer number="204" name="204bmp" color="5" fill="10" visible="yes" active="yes"/>
<layer number="205" name="205bmp" color="6" fill="10" visible="yes" active="yes"/>
<layer number="206" name="206bmp" color="7" fill="10" visible="yes" active="yes"/>
<layer number="207" name="207bmp" color="8" fill="10" visible="yes" active="yes"/>
<layer number="208" name="208bmp" color="9" fill="10" visible="yes" active="yes"/>
<layer number="209" name="209bmp" color="7" fill="1" visible="yes" active="yes"/>
<layer number="210" name="210bmp" color="7" fill="1" visible="yes" active="yes"/>
<layer number="211" name="211bmp" color="7" fill="1" visible="yes" active="yes"/>
<layer number="212" name="212bmp" color="7" fill="1" visible="yes" active="yes"/>
<layer number="213" name="213bmp" color="7" fill="1" visible="yes" active="yes"/>
<layer number="214" name="214bmp" color="7" fill="1" visible="yes" active="yes"/>
<layer number="215" name="215bmp" color="7" fill="1" visible="yes" active="yes"/>
<layer number="216" name="216bmp" color="7" fill="1" visible="yes" active="yes"/>
<layer number="217" name="217bmp" color="18" fill="1" visible="no" active="no"/>
<layer number="218" name="218bmp" color="19" fill="1" visible="no" active="no"/>
<layer number="219" name="219bmp" color="20" fill="1" visible="no" active="no"/>
<layer number="220" name="220bmp" color="21" fill="1" visible="no" active="no"/>
<layer number="221" name="221bmp" color="22" fill="1" visible="no" active="no"/>
<layer number="222" name="222bmp" color="23" fill="1" visible="no" active="no"/>
<layer number="223" name="223bmp" color="24" fill="1" visible="no" active="no"/>
<layer number="224" name="224bmp" color="25" fill="1" visible="no" active="no"/>
<layer number="225" name="225bmp" color="7" fill="1" visible="yes" active="yes"/>
<layer number="226" name="226bmp" color="7" fill="1" visible="yes" active="yes"/>
<layer number="227" name="227bmp" color="7" fill="1" visible="yes" active="yes"/>
<layer number="228" name="228bmp" color="7" fill="1" visible="yes" active="yes"/>
<layer number="229" name="229bmp" color="7" fill="1" visible="yes" active="yes"/>
<layer number="230" name="230bmp" color="7" fill="1" visible="yes" active="yes"/>
<layer number="231" name="231bmp" color="7" fill="1" visible="yes" active="yes"/>
<layer number="232" name="Eagle3D_PG2" color="7" fill="1" visible="yes" active="yes"/>
<layer number="233" name="Eagle3D_PG3" color="7" fill="1" visible="yes" active="yes"/>
<layer number="248" name="Housing" color="7" fill="1" visible="yes" active="yes"/>
<layer number="249" name="Edge" color="7" fill="1" visible="yes" active="yes"/>
<layer number="250" name="Descript" color="3" fill="1" visible="no" active="no"/>
<layer number="251" name="SMDround" color="12" fill="11" visible="no" active="no"/>
<layer number="254" name="cooling" color="7" fill="1" visible="yes" active="yes"/>
<layer number="255" name="routoute" color="7" fill="1" visible="yes" active="yes"/>
</layers>
<schematic xreflabel="%F%N/%S.%C%R" xrefpart="/%S.%C%R">
<libraries>
<library name="SparkFun-PowerSymbols" urn="urn:adsk.eagle:library:530">
<description>&lt;h3&gt;SparkFun Power Symbols&lt;/h3&gt;
This library contains power, ground, and voltage-supply symbols.
&lt;br&gt;
&lt;br&gt;
We've spent an enormous amount of time creating and checking these footprints and parts, but it is &lt;b&gt; the end user's responsibility&lt;/b&gt; to ensure correctness and suitablity for a given componet or application. 
&lt;br&gt;
&lt;br&gt;If you enjoy using this library, please buy one of our products at &lt;a href=" www.sparkfun.com"&gt;SparkFun.com&lt;/a&gt;.
&lt;br&gt;
&lt;br&gt;
&lt;b&gt;Licensing:&lt;/b&gt; Creative Commons ShareAlike 4.0 International - https://creativecommons.org/licenses/by-sa/4.0/ 
&lt;br&gt;
&lt;br&gt;
You are welcome to use this library for commercial purposes. For attribution, we ask that when you begin to sell your device using our footprint, you email us with a link to the product being sold. We want bragging rights that we helped (in a very small part) to create your 8th world wonder. We would like the opportunity to feature your device on our homepage.</description>
<packages>
</packages>
<symbols>
<symbol name="5V" urn="urn:adsk.eagle:symbol:39412/1" library_version="1">
<description>&lt;h3&gt;5V Voltage Supply&lt;/h3&gt;</description>
<wire x1="0.762" y1="1.27" x2="0" y2="2.54" width="0.254" layer="94"/>
<wire x1="0" y1="2.54" x2="-0.762" y2="1.27" width="0.254" layer="94"/>
<pin name="5V" x="0" y="0" visible="off" length="short" direction="sup" rot="R90"/>
<text x="0" y="2.794" size="1.778" layer="96" align="bottom-center">&gt;VALUE</text>
</symbol>
<symbol name="3.3V" urn="urn:adsk.eagle:symbol:39411/1" library_version="1">
<description>&lt;h3&gt;3.3V Voltage Supply&lt;/h3&gt;</description>
<wire x1="0.762" y1="1.27" x2="0" y2="2.54" width="0.254" layer="94"/>
<wire x1="0" y1="2.54" x2="-0.762" y2="1.27" width="0.254" layer="94"/>
<pin name="3.3V" x="0" y="0" visible="off" length="short" direction="sup" rot="R90"/>
<text x="0" y="2.794" size="1.778" layer="96" align="bottom-center">&gt;VALUE</text>
</symbol>
</symbols>
<devicesets>
<deviceset name="5V" urn="urn:adsk.eagle:component:39433/1" prefix="SUPPLY" library_version="1">
<description>&lt;h3&gt;5V Supply Symbol&lt;/h3&gt;
&lt;p&gt;Power supply symbol for a specifically-stated 5V source.&lt;/p&gt;</description>
<gates>
<gate name="G$1" symbol="5V" x="0" y="0"/>
</gates>
<devices>
<device name="">
<technologies>
<technology name=""/>
</technologies>
</device>
</devices>
</deviceset>
<deviceset name="3.3V" urn="urn:adsk.eagle:component:39435/1" prefix="SUPPLY" library_version="1">
<description>&lt;h3&gt;3.3V Supply Symbol&lt;/h3&gt;
&lt;p&gt;Power supply symbol for a specifically-stated 3.3V source.&lt;/p&gt;</description>
<gates>
<gate name="G$1" symbol="3.3V" x="0" y="0"/>
</gates>
<devices>
<device name="">
<technologies>
<technology name=""/>
</technologies>
</device>
</devices>
</deviceset>
</devicesets>
</library>
<library name="supply1" urn="urn:adsk.eagle:library:371">
<description>&lt;b&gt;Supply Symbols&lt;/b&gt;&lt;p&gt;
 GND, VCC, 0V, +5V, -5V, etc.&lt;p&gt;
 Please keep in mind, that these devices are necessary for the
 automatic wiring of the supply signals.&lt;p&gt;
 The pin name defined in the symbol is identical to the net which is to be wired automatically.&lt;p&gt;
 In this library the device names are the same as the pin names of the symbols, therefore the correct signal names appear next to the supply symbols in the schematic.&lt;p&gt;
 &lt;author&gt;Created by librarian@cadsoft.de&lt;/author&gt;</description>
<packages>
</packages>
<symbols>
<symbol name="GND" urn="urn:adsk.eagle:symbol:26925/1" library_version="1">
<wire x1="-1.905" y1="0" x2="1.905" y2="0" width="0.254" layer="94"/>
<text x="-2.54" y="-2.54" size="1.778" layer="96">&gt;VALUE</text>
<pin name="GND" x="0" y="2.54" visible="off" length="short" direction="sup" rot="R270"/>
</symbol>
<symbol name="-5V" urn="urn:adsk.eagle:symbol:26930/1" library_version="1">
<wire x1="-1.27" y1="1.905" x2="0" y2="0" width="0.254" layer="94"/>
<wire x1="0" y1="0" x2="1.27" y2="1.905" width="0.254" layer="94"/>
<text x="-2.54" y="-2.54" size="1.778" layer="96" rot="R90">&gt;VALUE</text>
<pin name="-5V" x="0" y="2.54" visible="off" length="short" direction="sup" rot="R270"/>
</symbol>
</symbols>
<devicesets>
<deviceset name="GND" urn="urn:adsk.eagle:component:26954/1" prefix="GND" library_version="1">
<description>&lt;b&gt;SUPPLY SYMBOL&lt;/b&gt;</description>
<gates>
<gate name="1" symbol="GND" x="0" y="0"/>
</gates>
<devices>
<device name="">
<technologies>
<technology name=""/>
</technologies>
</device>
</devices>
</deviceset>
<deviceset name="-5V" urn="urn:adsk.eagle:component:26958/1" prefix="P-" library_version="1">
<description>&lt;b&gt;SUPPLY SYMBOL&lt;/b&gt;</description>
<gates>
<gate name="1" symbol="-5V" x="0" y="0"/>
</gates>
<devices>
<device name="">
<technologies>
<technology name=""/>
</technologies>
</device>
</devices>
</deviceset>
</devicesets>
</library>
<library name="microbuilder">
<description>&lt;h2&gt;&lt;b&gt;microBuilder.eu&lt;/b&gt; Eagle Footprint Library&lt;/h2&gt;

&lt;p&gt;Footprints for common components used in our projects and products.  This is the same library that we use internally, and it is regularly updated.  The newest version can always be found at &lt;b&gt;www.microBuilder.eu&lt;/b&gt;.  If you find this library useful, please feel free to purchase something from our online store. Please also note that all holes are optimised for metric drill bits!&lt;/p&gt;

&lt;h3&gt;Obligatory Warning&lt;/h3&gt;
&lt;p&gt;While it probably goes without saying, there are no guarantees that the footprints or schematic symbols in this library are flawless, and we make no promises of fitness for production, prototyping or any other purpose. These libraries are provided for information puposes only, and are used at your own discretion.  While we make every effort to produce accurate footprints, and many of the items found in this library have be proven in production, we can't make any promises of suitability for a specific purpose. If you do find any errors, though, please feel free to contact us at www.microbuilder.eu to let us know about it so that we can update the library accordingly!&lt;/p&gt;

&lt;h3&gt;License&lt;/h3&gt;
&lt;p&gt;This work is placed in the public domain, and may be freely used for commercial and non-commercial work with the following conditions:&lt;/p&gt;
&lt;p&gt;THIS SOFTWARE IS PROVIDED ''AS IS'' AND ANY EXPRESS OR IMPLIED WARRANTIES, INCLUDING, BUT NOT LIMITED TO, THE IMPLIED WARRANTIES OF MERCHANTABILITY AND FITNESS FOR A PARTICULAR PURPOSE ARE DISCLAIMED.  IN NO EVENT SHALL THE INSTITUTE OR CONTRIBUTORS BE LIABLE FOR ANY DIRECT, INDIRECT, INCIDENTAL, SPECIAL, EXEMPLARY, OR CONSEQUENTIAL DAMAGES (INCLUDING,  BUT NOT LIMITED TO, PROCUREMENT OF SUBSTITUTE GOODS OR SERVICES; LOSS OF USE, DATA, OR PROFITS; OR BUSINESS INTERRUPTION) HOWEVER CAUSED AND ON ANY THEORY OF LIABILITY, WHETHER IN CONTRACT, STRICT LIABILITY, OR TORT (INCLUDING NEGLIGENCE OR OTHERWISE) ARISING IN ANY WAY OUT OF THE USE OF THIS SOFTWARE, EVEN IF ADVISED OF THE POSSIBILITY OF SUCH DAMAGE.
&lt;/p&gt;</description>
<packages>
<package name="2012">
<wire x1="-1.662" y1="1.245" x2="1.662" y2="1.245" width="0.2032" layer="51"/>
<wire x1="-1.637" y1="-1.245" x2="1.687" y2="-1.245" width="0.2032" layer="51"/>
<wire x1="-3.473" y1="1.483" x2="3.473" y2="1.483" width="0.0508" layer="39"/>
<wire x1="3.473" y1="1.483" x2="3.473" y2="-1.483" width="0.0508" layer="39"/>
<wire x1="3.473" y1="-1.483" x2="-3.473" y2="-1.483" width="0.0508" layer="39"/>
<wire x1="-3.473" y1="-1.483" x2="-3.473" y2="1.483" width="0.0508" layer="39"/>
<wire x1="-3.302" y1="1.524" x2="3.302" y2="1.524" width="0.2032" layer="21"/>
<wire x1="3.302" y1="1.524" x2="3.302" y2="-1.524" width="0.2032" layer="21"/>
<wire x1="3.302" y1="-1.524" x2="-3.302" y2="-1.524" width="0.2032" layer="21"/>
<wire x1="-3.302" y1="-1.524" x2="-3.302" y2="1.524" width="0.2032" layer="21"/>
<smd name="1" x="-2.2" y="0" dx="1.8" dy="2.7" layer="1"/>
<smd name="2" x="2.2" y="0" dx="1.8" dy="2.7" layer="1"/>
<text x="-2.54" y="1.8415" size="0.8128" layer="25" ratio="18">&gt;NAME</text>
<text x="-2.667" y="-2.159" size="0.4064" layer="27" ratio="10">&gt;VALUE</text>
<rectangle x1="-2.4892" y1="-1.3208" x2="-1.6393" y2="1.3292" layer="51"/>
<rectangle x1="1.651" y1="-1.3208" x2="2.5009" y2="1.3292" layer="51"/>
</package>
<package name="2512">
<description>&lt;b&gt;RESISTOR 2512 (Metric 6432)&lt;/b&gt;</description>
<wire x1="-2.362" y1="1.473" x2="2.387" y2="1.473" width="0.2032" layer="51"/>
<wire x1="-2.362" y1="-1.473" x2="2.387" y2="-1.473" width="0.2032" layer="51"/>
<wire x1="-3.973" y1="1.983" x2="3.973" y2="1.983" width="0.0508" layer="39"/>
<wire x1="3.973" y1="1.983" x2="3.973" y2="-1.983" width="0.0508" layer="39"/>
<wire x1="3.973" y1="-1.983" x2="-3.973" y2="-1.983" width="0.0508" layer="39"/>
<wire x1="-3.973" y1="-1.983" x2="-3.973" y2="1.983" width="0.0508" layer="39"/>
<smd name="1" x="-2.8" y="0" dx="1.8" dy="3.2" layer="1"/>
<smd name="2" x="2.8" y="0" dx="1.8" dy="3.2" layer="1"/>
<text x="-3.683" y="1.905" size="0.8128" layer="25" ratio="18">&gt;NAME</text>
<text x="-3.556" y="-2.286" size="0.4064" layer="27" ratio="10">&gt;VALUE</text>
<rectangle x1="-3.2004" y1="-1.5494" x2="-2.3505" y2="1.5507" layer="51"/>
<rectangle x1="2.3622" y1="-1.5494" x2="3.2121" y2="1.5507" layer="51"/>
<rectangle x1="-0.5001" y1="-1" x2="0.5001" y2="1" layer="35"/>
</package>
<package name="_0402">
<description>&lt;b&gt; 0402&lt;/b&gt;</description>
<wire x1="-0.245" y1="0.174" x2="0.245" y2="0.174" width="0.1016" layer="51"/>
<wire x1="0.245" y1="-0.174" x2="-0.245" y2="-0.174" width="0.1016" layer="51"/>
<wire x1="-1.0573" y1="0.5557" x2="1.0573" y2="0.5557" width="0.2032" layer="21"/>
<wire x1="1.0573" y1="0.5557" x2="1.0573" y2="-0.5556" width="0.2032" layer="21"/>
<wire x1="1.0573" y1="-0.5556" x2="-1.0573" y2="-0.5557" width="0.2032" layer="21"/>
<wire x1="-1.0573" y1="-0.5557" x2="-1.0573" y2="0.5557" width="0.2032" layer="21"/>
<smd name="1" x="-0.508" y="0" dx="0.6" dy="0.6" layer="1"/>
<smd name="2" x="0.508" y="0" dx="0.6" dy="0.6" layer="1"/>
<text x="-0.9525" y="0.7939" size="0.8128" layer="25" ratio="18">&gt;NAME</text>
<text x="-0.9525" y="-1.3336" size="0.4064" layer="27" ratio="10">&gt;VALUE</text>
<rectangle x1="-0.0794" y1="-0.2381" x2="0.0794" y2="0.2381" layer="35"/>
<rectangle x1="0.25" y1="-0.25" x2="0.5" y2="0.25" layer="51"/>
<rectangle x1="-0.5" y1="-0.25" x2="-0.25" y2="0.25" layer="51"/>
</package>
<package name="_0402MP">
<description>&lt;b&gt;0402 MicroPitch&lt;p&gt;</description>
<wire x1="-0.245" y1="0.174" x2="0.245" y2="0.174" width="0.1016" layer="51"/>
<wire x1="0.245" y1="-0.174" x2="-0.245" y2="-0.174" width="0.1016" layer="51"/>
<wire x1="0" y1="0.127" x2="0" y2="-0.127" width="0.2032" layer="21"/>
<smd name="1" x="-0.508" y="0" dx="0.5" dy="0.5" layer="1"/>
<smd name="2" x="0.508" y="0" dx="0.5" dy="0.5" layer="1"/>
<text x="-0.635" y="0.4763" size="0.6096" layer="25" ratio="18">&gt;NAME</text>
<text x="-0.635" y="-0.7938" size="0.4064" layer="27" ratio="10">&gt;VALUE</text>
<rectangle x1="-0.1" y1="-0.2" x2="0.1" y2="0.2" layer="35"/>
<rectangle x1="-0.5" y1="-0.25" x2="-0.254" y2="0.25" layer="51"/>
<rectangle x1="0.2588" y1="-0.25" x2="0.5" y2="0.25" layer="51"/>
</package>
<package name="_0603">
<description>&lt;b&gt;0603&lt;/b&gt;</description>
<wire x1="-0.432" y1="-0.306" x2="0.432" y2="-0.306" width="0.1016" layer="51"/>
<wire x1="0.432" y1="0.306" x2="-0.432" y2="0.306" width="0.1016" layer="51"/>
<wire x1="-1.4605" y1="0.635" x2="1.4605" y2="0.635" width="0.2032" layer="21"/>
<wire x1="1.4605" y1="0.635" x2="1.4605" y2="-0.635" width="0.2032" layer="21"/>
<wire x1="1.4605" y1="-0.635" x2="-1.4605" y2="-0.635" width="0.2032" layer="21"/>
<wire x1="-1.4605" y1="-0.635" x2="-1.4605" y2="0.635" width="0.2032" layer="21"/>
<smd name="1" x="-0.762" y="0" dx="0.9" dy="0.8" layer="1"/>
<smd name="2" x="0.762" y="0" dx="0.9" dy="0.8" layer="1"/>
<text x="-1.27" y="0.9525" size="0.8128" layer="25" ratio="18">&gt;NAME</text>
<text x="-1.27" y="-1.4923" size="0.4064" layer="27" ratio="10">&gt;VALUE</text>
<rectangle x1="0.4318" y1="-0.4" x2="0.8382" y2="0.4" layer="51"/>
<rectangle x1="-0.8382" y1="-0.4" x2="-0.4318" y2="0.4" layer="51"/>
<rectangle x1="-0.1999" y1="-0.4001" x2="0.1999" y2="0.4001" layer="35"/>
</package>
<package name="_0603MP">
<description>&lt;b&gt;0603 MicroPitch&lt;/b&gt;</description>
<wire x1="-0.432" y1="-0.306" x2="0.432" y2="-0.306" width="0.1016" layer="51"/>
<wire x1="0.432" y1="0.306" x2="-0.432" y2="0.306" width="0.1016" layer="51"/>
<wire x1="0" y1="0.254" x2="0" y2="-0.254" width="0.2032" layer="21"/>
<smd name="1" x="-0.762" y="0" dx="0.8" dy="0.8" layer="1"/>
<smd name="2" x="0.762" y="0" dx="0.8" dy="0.8" layer="1"/>
<text x="-0.9525" y="0.635" size="0.8128" layer="25" ratio="18">&gt;NAME</text>
<text x="-0.9525" y="-0.9525" size="0.4064" layer="27" ratio="10">&gt;VALUE</text>
<rectangle x1="0.4318" y1="-0.4" x2="0.8" y2="0.4" layer="51"/>
<rectangle x1="-0.8" y1="-0.4" x2="-0.4318" y2="0.4" layer="51"/>
<rectangle x1="-0.1999" y1="-0.25" x2="0.1999" y2="0.25" layer="35"/>
</package>
<package name="_0805">
<description>&lt;b&gt;0805&lt;/b&gt;</description>
<wire x1="-0.41" y1="0.585" x2="0.41" y2="0.585" width="0.1016" layer="51"/>
<wire x1="-0.41" y1="-0.585" x2="0.41" y2="-0.585" width="0.1016" layer="51"/>
<wire x1="-1.905" y1="0.889" x2="1.905" y2="0.889" width="0.2032" layer="21"/>
<wire x1="1.905" y1="0.889" x2="1.905" y2="-0.889" width="0.2032" layer="21"/>
<wire x1="1.905" y1="-0.889" x2="-1.905" y2="-0.889" width="0.2032" layer="21"/>
<wire x1="-1.905" y1="-0.889" x2="-1.905" y2="0.889" width="0.2032" layer="21"/>
<smd name="1" x="-1.016" y="0" dx="1.2" dy="1.3" layer="1"/>
<smd name="2" x="1.016" y="0" dx="1.2" dy="1.3" layer="1"/>
<text x="-1.5875" y="1.27" size="0.8128" layer="25" ratio="18">&gt;NAME</text>
<text x="-1.5874" y="-1.651" size="0.4064" layer="27" ratio="10">&gt;VALUE</text>
<rectangle x1="0.4064" y1="-0.65" x2="1.0564" y2="0.65" layer="51"/>
<rectangle x1="-1.0668" y1="-0.65" x2="-0.4168" y2="0.65" layer="51"/>
<rectangle x1="-0.1999" y1="-0.5001" x2="0.1999" y2="0.5001" layer="35"/>
</package>
<package name="_0805MP">
<description>&lt;b&gt;0805 MicroPitch&lt;/b&gt;</description>
<wire x1="-0.51" y1="0.535" x2="0.51" y2="0.535" width="0.1016" layer="51"/>
<wire x1="-0.51" y1="-0.535" x2="0.51" y2="-0.535" width="0.1016" layer="51"/>
<wire x1="0" y1="0.508" x2="0" y2="-0.508" width="0.2032" layer="21"/>
<smd name="1" x="-1.016" y="0" dx="1.2" dy="1.3" layer="1"/>
<smd name="2" x="1.016" y="0" dx="1.2" dy="1.3" layer="1"/>
<text x="-1.5875" y="0.9525" size="0.8128" layer="25" ratio="18">&gt;NAME</text>
<text x="-1.5875" y="-1.27" size="0.4064" layer="27" ratio="10">&gt;VALUE</text>
<rectangle x1="0.4064" y1="-0.65" x2="1" y2="0.65" layer="51"/>
<rectangle x1="-1" y1="-0.65" x2="-0.4168" y2="0.65" layer="51"/>
<rectangle x1="-0.1999" y1="-0.5001" x2="0.1999" y2="0.5001" layer="35"/>
</package>
<package name="0603-MINI">
<description>0603-Mini
&lt;p&gt;Mini footprint for dense boards&lt;/p&gt;</description>
<wire x1="-1.346" y1="0.583" x2="1.346" y2="0.583" width="0.0508" layer="39"/>
<wire x1="1.346" y1="0.583" x2="1.346" y2="-0.583" width="0.0508" layer="39"/>
<wire x1="1.346" y1="-0.583" x2="-1.346" y2="-0.583" width="0.0508" layer="39"/>
<wire x1="-1.346" y1="-0.583" x2="-1.346" y2="0.583" width="0.0508" layer="39"/>
<wire x1="-1.45" y1="-0.7" x2="-1.45" y2="0.7" width="0.2032" layer="21"/>
<wire x1="-1.45" y1="0.7" x2="1.45" y2="0.7" width="0.2032" layer="21"/>
<wire x1="1.45" y1="0.7" x2="1.45" y2="-0.7" width="0.2032" layer="21"/>
<wire x1="1.45" y1="-0.7" x2="-1.45" y2="-0.7" width="0.2032" layer="21"/>
<wire x1="-0.356" y1="0.432" x2="0.356" y2="0.432" width="0.1016" layer="51"/>
<wire x1="-0.356" y1="-0.419" x2="0.356" y2="-0.419" width="0.1016" layer="51"/>
<smd name="1" x="-0.75" y="0" dx="0.9" dy="0.9" layer="1"/>
<smd name="2" x="0.75" y="0" dx="0.9" dy="0.9" layer="1"/>
<text x="1.524" y="-0.0635" size="0.8128" layer="25" ratio="18">&gt;NAME</text>
<text x="1.524" y="-0.635" size="0.4064" layer="27" ratio="10">&gt;VALUE</text>
<rectangle x1="-0.8382" y1="-0.4699" x2="-0.3381" y2="0.4801" layer="51"/>
<rectangle x1="0.3302" y1="-0.4699" x2="0.8303" y2="0.4801" layer="51"/>
</package>
<package name="0805_NOTHERMALS">
<wire x1="-1.873" y1="0.883" x2="1.873" y2="0.883" width="0.0508" layer="39"/>
<wire x1="1.873" y1="-0.883" x2="-1.873" y2="-0.883" width="0.0508" layer="39"/>
<wire x1="-1.873" y1="-0.883" x2="-1.873" y2="0.883" width="0.0508" layer="39"/>
<wire x1="-0.381" y1="0.66" x2="0.381" y2="0.66" width="0.1016" layer="51"/>
<wire x1="-0.356" y1="-0.66" x2="0.381" y2="-0.66" width="0.1016" layer="51"/>
<wire x1="1.873" y1="0.883" x2="1.873" y2="-0.883" width="0.0508" layer="39"/>
<wire x1="1.85" y1="1" x2="1.85" y2="-1" width="0.2032" layer="21"/>
<wire x1="1.85" y1="-1" x2="-1.85" y2="-1" width="0.2032" layer="21"/>
<wire x1="-1.85" y1="-1" x2="-1.85" y2="1" width="0.2032" layer="21"/>
<wire x1="-1.85" y1="1" x2="1.85" y2="1" width="0.2032" layer="21"/>
<smd name="1" x="-0.95" y="0" dx="1.3" dy="1.5" layer="1" thermals="no"/>
<smd name="2" x="0.95" y="0" dx="1.3" dy="1.5" layer="1" thermals="no"/>
<text x="2.032" y="-0.127" size="0.8128" layer="25" ratio="18">&gt;NAME</text>
<text x="2.032" y="-0.762" size="0.4064" layer="27" ratio="10">&gt;VALUE</text>
<rectangle x1="-1.0922" y1="-0.7239" x2="-0.3421" y2="0.7262" layer="51"/>
<rectangle x1="0.3556" y1="-0.7239" x2="1.1057" y2="0.7262" layer="51"/>
</package>
<package name="0805-NO">
<wire x1="-0.381" y1="0.66" x2="0.381" y2="0.66" width="0.1016" layer="51"/>
<wire x1="-0.356" y1="-0.66" x2="0.381" y2="-0.66" width="0.1016" layer="51"/>
<smd name="1" x="-0.95" y="0" dx="1.3" dy="1.5" layer="1"/>
<smd name="2" x="0.95" y="0" dx="1.3" dy="1.5" layer="1"/>
<text x="2.032" y="-0.127" size="0.8128" layer="25" ratio="18">&gt;NAME</text>
<text x="2.032" y="-0.762" size="0.4064" layer="27" ratio="10">&gt;VALUE</text>
<rectangle x1="-1.0922" y1="-0.7239" x2="-0.3421" y2="0.7262" layer="51"/>
<rectangle x1="0.3556" y1="-0.7239" x2="1.1057" y2="0.7262" layer="51"/>
<wire x1="0" y1="0.508" x2="0" y2="-0.508" width="0.3048" layer="21"/>
</package>
<package name="0805_10MGAP">
<wire x1="-0.381" y1="0.66" x2="0.381" y2="0.66" width="0.1016" layer="51"/>
<wire x1="-0.356" y1="-0.66" x2="0.381" y2="-0.66" width="0.1016" layer="51"/>
<smd name="1" x="-1.05" y="0" dx="1.2" dy="1.5" layer="1"/>
<smd name="2" x="1.05" y="0" dx="1.2" dy="1.5" layer="1"/>
<text x="2.032" y="-0.127" size="0.8128" layer="25" ratio="18">&gt;NAME</text>
<text x="2.032" y="-0.762" size="0.4064" layer="27" ratio="10">&gt;VALUE</text>
<rectangle x1="-1.0922" y1="-0.7239" x2="-0.3421" y2="0.7262" layer="51"/>
<rectangle x1="0.3556" y1="-0.7239" x2="1.1057" y2="0.7262" layer="51"/>
<wire x1="0" y1="0.508" x2="0" y2="-0.508" width="0.3048" layer="21"/>
</package>
<package name="0603-NO">
<wire x1="-1.473" y1="0.729" x2="1.473" y2="0.729" width="0.0508" layer="39"/>
<wire x1="1.473" y1="0.729" x2="1.473" y2="-0.729" width="0.0508" layer="39"/>
<wire x1="1.473" y1="-0.729" x2="-1.473" y2="-0.729" width="0.0508" layer="39"/>
<wire x1="-1.473" y1="-0.729" x2="-1.473" y2="0.729" width="0.0508" layer="39"/>
<wire x1="-0.356" y1="0.432" x2="0.356" y2="0.432" width="0.1016" layer="51"/>
<wire x1="-0.356" y1="-0.419" x2="0.356" y2="-0.419" width="0.1016" layer="51"/>
<smd name="1" x="-0.85" y="0" dx="1.1" dy="1" layer="1"/>
<smd name="2" x="0.85" y="0" dx="1.1" dy="1" layer="1"/>
<text x="1.778" y="-0.127" size="0.8128" layer="25" font="vector" ratio="18">&gt;NAME</text>
<text x="1.778" y="-0.762" size="0.4064" layer="27" font="vector" ratio="10">&gt;VALUE</text>
<rectangle x1="-0.8382" y1="-0.4699" x2="-0.3381" y2="0.4801" layer="51"/>
<rectangle x1="0.3302" y1="-0.4699" x2="0.8303" y2="0.4801" layer="51"/>
<rectangle x1="-0.1999" y1="-0.3" x2="0.1999" y2="0.3" layer="35"/>
</package>
<package name="_1206">
<wire x1="0.9525" y1="-0.8128" x2="-0.9652" y2="-0.8128" width="0.1016" layer="51"/>
<wire x1="0.9525" y1="0.8128" x2="-0.9652" y2="0.8128" width="0.1016" layer="51"/>
<wire x1="-2.286" y1="1.143" x2="2.286" y2="1.143" width="0.2032" layer="21"/>
<wire x1="2.286" y1="1.143" x2="2.286" y2="-1.143" width="0.2032" layer="21"/>
<wire x1="2.286" y1="-1.143" x2="-2.286" y2="-1.143" width="0.2032" layer="21"/>
<wire x1="-2.286" y1="-1.143" x2="-2.286" y2="1.143" width="0.2032" layer="21"/>
<smd name="2" x="1.27" y="0" dx="1.4" dy="1.8" layer="1"/>
<smd name="1" x="-1.27" y="0" dx="1.4" dy="1.8" layer="1"/>
<rectangle x1="-1.6891" y1="-0.8763" x2="-0.9525" y2="0.8763" layer="51"/>
<rectangle x1="0.9525" y1="-0.8763" x2="1.6891" y2="0.8763" layer="51"/>
<rectangle x1="-0.3" y1="-0.7" x2="0.3" y2="0.7" layer="35"/>
<text x="-2.2225" y="1.5113" size="0.8128" layer="25" ratio="18">&gt;NAME</text>
<text x="-2.2225" y="-1.8288" size="0.4064" layer="27" ratio="10">&gt;VALUE</text>
</package>
<package name="_1206MP">
<wire x1="1.0525" y1="-0.7128" x2="-1.0652" y2="-0.7128" width="0.1016" layer="51"/>
<wire x1="1.0525" y1="0.7128" x2="-1.0652" y2="0.7128" width="0.1016" layer="51"/>
<wire x1="-0.635" y1="0.635" x2="0.635" y2="0.635" width="0.2032" layer="21"/>
<wire x1="-0.635" y1="-0.635" x2="0.635" y2="-0.635" width="0.2032" layer="21"/>
<smd name="2" x="1.524" y="0" dx="1.3" dy="1.6" layer="1"/>
<smd name="1" x="-1.524" y="0" dx="1.3" dy="1.6" layer="1"/>
<text x="-2.2225" y="1.1113" size="0.8128" layer="25" ratio="18">&gt;NAME</text>
<text x="-2.2225" y="-1.4288" size="0.4064" layer="27" ratio="10">&gt;VALUE</text>
<rectangle x1="-1.6" y1="-0.8" x2="-0.9" y2="0.8" layer="51"/>
<rectangle x1="-0.3" y1="-0.7" x2="0.3" y2="0.7" layer="35"/>
<rectangle x1="0.9001" y1="-0.8" x2="1.6" y2="0.8" layer="51" rot="R180"/>
</package>
<package name="SOT23-5">
<description>&lt;b&gt;Small Outline Transistor&lt;/b&gt; - 5 Pin</description>
<wire x1="1.4224" y1="0.8104" x2="1.4224" y2="-0.8104" width="0.2032" layer="51"/>
<wire x1="1.4224" y1="-0.8104" x2="-1.4224" y2="-0.8104" width="0.2032" layer="51"/>
<wire x1="-1.4224" y1="-0.8104" x2="-1.4224" y2="0.8104" width="0.2032" layer="51"/>
<wire x1="-1.4224" y1="0.8104" x2="1.4224" y2="0.8104" width="0.2032" layer="51"/>
<wire x1="-1.65" y1="0.8" x2="-1.65" y2="-0.8" width="0.2032" layer="21"/>
<wire x1="1.65" y1="0.8" x2="1.65" y2="-0.8" width="0.2032" layer="21"/>
<smd name="1" x="-0.95" y="-1.3001" dx="0.55" dy="1.2" layer="1"/>
<smd name="2" x="0" y="-1.3001" dx="0.55" dy="1.2" layer="1"/>
<smd name="3" x="0.95" y="-1.3001" dx="0.55" dy="1.2" layer="1"/>
<smd name="4" x="0.95" y="1.3001" dx="0.55" dy="1.2" layer="1"/>
<smd name="5" x="-0.95" y="1.3001" dx="0.55" dy="1.2" layer="1"/>
<text x="1.978" y="0" size="0.8128" layer="25" ratio="18">&gt;NAME</text>
<text x="1.978" y="-0.635" size="0.4064" layer="27" ratio="10">&gt;VALUE</text>
<rectangle x1="-1.2" y1="-1.5" x2="-0.7" y2="-0.85" layer="51"/>
<rectangle x1="-0.25" y1="-1.5" x2="0.25" y2="-0.85" layer="51"/>
<rectangle x1="0.7" y1="-1.5" x2="1.2" y2="-0.85" layer="51"/>
<rectangle x1="0.7" y1="0.85" x2="1.2" y2="1.5" layer="51"/>
<rectangle x1="-1.2" y1="0.85" x2="-0.7" y2="1.5" layer="51"/>
<wire x1="-0.4" y1="1.05" x2="0.4" y2="1.05" width="0.2032" layer="21"/>
</package>
<package name="TERMBLOCK_1X2-3.5MM">
<wire x1="-3.4" y1="3.4" x2="-3.4" y2="-2.2" width="0.2032" layer="21"/>
<wire x1="-3.4" y1="-2.2" x2="-3.4" y2="-3.6" width="0.2032" layer="21"/>
<wire x1="-3.4" y1="-3.6" x2="3.6" y2="-3.6" width="0.2032" layer="21"/>
<wire x1="3.6" y1="-3.6" x2="3.6" y2="-2.2" width="0.2032" layer="21"/>
<wire x1="3.6" y1="-2.2" x2="3.6" y2="3.4" width="0.2032" layer="21"/>
<wire x1="3.6" y1="3.4" x2="-3.4" y2="3.4" width="0.2032" layer="21"/>
<wire x1="-3.4" y1="-2.2" x2="3.6" y2="-2.2" width="0.2032" layer="21"/>
<pad name="1" x="1.8" y="0" drill="1" diameter="2.1844"/>
<pad name="2" x="-1.7" y="0" drill="1" diameter="2.1844"/>
<text x="-3" y="3.89" size="0.8128" layer="25" ratio="18">&gt;NAME</text>
<text x="-3.048" y="-3.048" size="0.4064" layer="27" ratio="10">&gt;VALUE</text>
</package>
<package name="TSSOP24">
<wire x1="-3.8146" y1="-2.2828" x2="3.8146" y2="-2.2828" width="0.1524" layer="21"/>
<wire x1="3.8146" y1="2.2828" x2="3.8146" y2="-2.2828" width="0.1524" layer="21"/>
<wire x1="3.8146" y1="2.2828" x2="-3.8146" y2="2.2828" width="0.1524" layer="21"/>
<wire x1="-3.8146" y1="-2.2828" x2="-3.8146" y2="2.2828" width="0.1524" layer="21"/>
<wire x1="-3.586" y1="-2.0542" x2="3.586" y2="-2.0542" width="0.0508" layer="21"/>
<wire x1="3.586" y1="2.0542" x2="3.586" y2="-2.0542" width="0.0508" layer="21"/>
<wire x1="3.586" y1="2.0542" x2="-3.586" y2="2.0542" width="0.0508" layer="21"/>
<wire x1="-3.586" y1="-2.0542" x2="-3.586" y2="2.0542" width="0.0508" layer="21"/>
<circle x="-2.9256" y="-1.2192" radius="0.4572" width="0.1524" layer="21"/>
<smd name="1" x="-3.575" y="-2.9178" dx="0.3048" dy="0.9906" layer="1"/>
<smd name="2" x="-2.925" y="-2.9178" dx="0.3048" dy="0.9906" layer="1"/>
<smd name="3" x="-2.275" y="-2.9178" dx="0.3048" dy="0.9906" layer="1"/>
<smd name="4" x="-1.625" y="-2.9178" dx="0.3048" dy="0.9906" layer="1"/>
<smd name="5" x="-0.975" y="-2.9178" dx="0.3048" dy="0.9906" layer="1"/>
<smd name="6" x="-0.325" y="-2.9178" dx="0.3048" dy="0.9906" layer="1"/>
<smd name="7" x="0.325" y="-2.9178" dx="0.3048" dy="0.9906" layer="1"/>
<smd name="8" x="0.975" y="-2.9178" dx="0.3048" dy="0.9906" layer="1"/>
<smd name="9" x="1.625" y="-2.9178" dx="0.3048" dy="0.9906" layer="1"/>
<smd name="10" x="2.275" y="-2.9178" dx="0.3048" dy="0.9906" layer="1"/>
<smd name="15" x="2.275" y="2.9178" dx="0.3048" dy="0.9906" layer="1"/>
<smd name="16" x="1.625" y="2.9178" dx="0.3048" dy="0.9906" layer="1"/>
<smd name="17" x="0.975" y="2.9178" dx="0.3048" dy="0.9906" layer="1"/>
<smd name="18" x="0.325" y="2.9178" dx="0.3048" dy="0.9906" layer="1"/>
<smd name="19" x="-0.325" y="2.9178" dx="0.3048" dy="0.9906" layer="1"/>
<smd name="20" x="-0.975" y="2.9178" dx="0.3048" dy="0.9906" layer="1"/>
<smd name="21" x="-1.625" y="2.9178" dx="0.3048" dy="0.9906" layer="1"/>
<smd name="22" x="-2.275" y="2.9178" dx="0.3048" dy="0.9906" layer="1"/>
<smd name="23" x="-2.925" y="2.9178" dx="0.3048" dy="0.9906" layer="1"/>
<smd name="24" x="-3.575" y="2.9178" dx="0.3048" dy="0.9906" layer="1"/>
<rectangle x1="-3.6766" y1="-3.121" x2="-3.4734" y2="-2.2828" layer="51"/>
<rectangle x1="-3.0266" y1="-3.121" x2="-2.8234" y2="-2.2828" layer="51"/>
<rectangle x1="-2.3766" y1="-3.121" x2="-2.1734" y2="-2.2828" layer="51"/>
<rectangle x1="-1.7266" y1="-3.121" x2="-1.5234" y2="-2.2828" layer="51"/>
<rectangle x1="-1.0766" y1="-3.121" x2="-0.8734" y2="-2.2828" layer="51"/>
<rectangle x1="-0.4266" y1="-3.121" x2="-0.2234" y2="-2.2828" layer="51"/>
<rectangle x1="0.2234" y1="-3.121" x2="0.4266" y2="-2.2828" layer="51"/>
<rectangle x1="0.8734" y1="-3.121" x2="1.0766" y2="-2.2828" layer="51"/>
<rectangle x1="1.5234" y1="-3.121" x2="1.7266" y2="-2.2828" layer="51"/>
<rectangle x1="2.1734" y1="-3.121" x2="2.3766" y2="-2.2828" layer="51"/>
<rectangle x1="2.1734" y1="2.2828" x2="2.3766" y2="3.121" layer="51"/>
<rectangle x1="1.5234" y1="2.2828" x2="1.7266" y2="3.121" layer="51"/>
<rectangle x1="0.8734" y1="2.2828" x2="1.0766" y2="3.121" layer="51"/>
<rectangle x1="0.2234" y1="2.2828" x2="0.4266" y2="3.121" layer="51"/>
<rectangle x1="-0.4266" y1="2.2828" x2="-0.2234" y2="3.121" layer="51"/>
<rectangle x1="-1.0766" y1="2.2828" x2="-0.8734" y2="3.121" layer="51"/>
<rectangle x1="-1.7266" y1="2.2828" x2="-1.5234" y2="3.121" layer="51"/>
<rectangle x1="-2.3766" y1="2.2828" x2="-2.1734" y2="3.121" layer="51"/>
<rectangle x1="-3.0266" y1="2.2828" x2="-2.8234" y2="3.121" layer="51"/>
<rectangle x1="-3.6766" y1="2.2828" x2="-3.4734" y2="3.121" layer="51"/>
<smd name="11" x="2.925" y="-2.9178" dx="0.3048" dy="0.9906" layer="1"/>
<rectangle x1="2.8234" y1="-3.121" x2="3.0266" y2="-2.2828" layer="51"/>
<smd name="14" x="2.925" y="2.9178" dx="0.3048" dy="0.9906" layer="1"/>
<rectangle x1="2.8234" y1="2.2828" x2="3.0266" y2="3.121" layer="51"/>
<smd name="12" x="3.575" y="-2.9178" dx="0.3048" dy="0.9906" layer="1"/>
<rectangle x1="3.4734" y1="-3.121" x2="3.6766" y2="-2.2828" layer="51"/>
<smd name="13" x="3.575" y="2.9178" dx="0.3048" dy="0.9906" layer="1"/>
<rectangle x1="3.4734" y1="2.2828" x2="3.6766" y2="3.121" layer="51"/>
<text x="-4.1656" y="-2.0828" size="0.8128" layer="25" ratio="18" rot="R90">&gt;NAME</text>
<text x="4.3942" y="-2.0828" size="0.4064" layer="27" ratio="10" rot="R90">&gt;VALUE</text>
</package>
<package name="JSTPH2">
<description>2-Pin JST PH Series Right-Angle Connector (+/- for batteries)</description>
<wire x1="-4" y1="3" x2="4" y2="3" width="0.2032" layer="51"/>
<wire x1="4" y1="3" x2="4" y2="-4.5" width="0.2032" layer="51"/>
<wire x1="-4" y1="-4.5" x2="-4" y2="3" width="0.2032" layer="51"/>
<wire x1="3.2" y1="-2" x2="-3.2" y2="-2" width="0.2032" layer="51"/>
<wire x1="-3.2" y1="-2" x2="-3.2" y2="-4.5" width="0.2032" layer="51"/>
<wire x1="-3.2" y1="-4.5" x2="-4" y2="-4.5" width="0.2032" layer="51"/>
<wire x1="4" y1="-4.5" x2="3.2" y2="-4.5" width="0.2032" layer="51"/>
<wire x1="3.2" y1="-4.5" x2="3.2" y2="-2" width="0.2032" layer="51"/>
<wire x1="-2.25" y1="3" x2="2.25" y2="3" width="0.2032" layer="21"/>
<wire x1="4" y1="-0.5" x2="4" y2="-4.5" width="0.2032" layer="21"/>
<wire x1="4" y1="-4.5" x2="3.15" y2="-4.5" width="0.2032" layer="21"/>
<wire x1="3.15" y1="-4.5" x2="3.15" y2="-2" width="0.2032" layer="21"/>
<wire x1="3.15" y1="-2" x2="1.75" y2="-2" width="0.2032" layer="21"/>
<wire x1="-1.75" y1="-2" x2="-3.15" y2="-2" width="0.2032" layer="21"/>
<wire x1="-3.15" y1="-2" x2="-3.15" y2="-4.5" width="0.2032" layer="21"/>
<wire x1="-3.15" y1="-4.5" x2="-4" y2="-4.5" width="0.2032" layer="21"/>
<wire x1="-4" y1="-4.5" x2="-4" y2="-0.5" width="0.2032" layer="21"/>
<smd name="1" x="-1" y="-3.7" dx="1" dy="4.6" layer="1"/>
<smd name="2" x="1" y="-3.7" dx="1" dy="4.6" layer="1"/>
<smd name="NC1" x="-3.4" y="1.5" dx="3.4" dy="1.6" layer="1" rot="R90"/>
<smd name="NC2" x="3.4" y="1.5" dx="3.4" dy="1.6" layer="1" rot="R90"/>
<text x="-2.2225" y="1.9685" size="0.8128" layer="25" ratio="18">&gt;Name</text>
<text x="-2.2225" y="1.27" size="0.4064" layer="27" ratio="10">&gt;Value</text>
</package>
<package name="CR2032_4U_15728">
<description>CR2032 Battery Holder</description>
<wire x1="7.6" y1="3" x2="11" y2="3" width="0.2032" layer="51"/>
<wire x1="11" y1="-3" x2="7.6" y2="-3" width="0.2032" layer="51"/>
<wire x1="11.5" y1="2.5" x2="11.5" y2="-2.5" width="0.2032" layer="51"/>
<wire x1="11.5" y1="-2.5" x2="11" y2="-3" width="0.2032" layer="51" curve="-90"/>
<wire x1="11" y1="3" x2="11.5" y2="2.5" width="0.2032" layer="51" curve="-90"/>
<circle x="-3.5" y="0" radius="11.5" width="0.2032" layer="51"/>
<circle x="-3.5" y="0" radius="10.25" width="0.2032" layer="51"/>
<circle x="-3.5" y="0" radius="11.75" width="0.2032" layer="21"/>
<pad name="-" x="-10" y="0" drill="0.9"/>
<pad name="+" x="10" y="0" drill="0.9"/>
<text x="11.938" y="0.127" size="0.8128" layer="25" ratio="18">&gt;NAME</text>
<text x="11.938" y="-0.635" size="0.4064" layer="27" ratio="10">&gt;VALUE</text>
</package>
<package name="JSTSH2">
<wire x1="2" y1="2.125" x2="-2" y2="2.125" width="0.127" layer="20"/>
<wire x1="-2" y1="2.125" x2="-2" y2="-2.125" width="0.127" layer="20"/>
<wire x1="-2" y1="-2.125" x2="2" y2="-2.125" width="0.127" layer="20"/>
<wire x1="2" y1="-2.125" x2="2" y2="2.125" width="0.127" layer="20"/>
<wire x1="-0.889" y1="2.159" x2="0.889" y2="2.159" width="0.2032" layer="21"/>
<wire x1="-2.032" y1="-0.127" x2="-2.032" y2="-2.159" width="0.2032" layer="21"/>
<wire x1="-2.032" y1="-2.159" x2="-1.143" y2="-2.159" width="0.2032" layer="21"/>
<wire x1="2.032" y1="-0.127" x2="2.032" y2="-2.159" width="0.2032" layer="21"/>
<wire x1="2.032" y1="-2.159" x2="1.143" y2="-2.159" width="0.2032" layer="21"/>
<smd name="NC2" x="1.8" y="1.125" dx="1.2" dy="2" layer="1" rot="R180"/>
<smd name="NC1" x="-1.8" y="1.125" dx="1.2" dy="2" layer="1" rot="R180"/>
<smd name="2" x="0.5" y="-2.55" dx="1.35" dy="0.5" layer="1" rot="R270"/>
<smd name="1" x="-0.5" y="-2.55" dx="1.35" dy="0.5" layer="1" rot="R270"/>
<text x="-1.063" y="-2.404" size="1.4224" layer="21" ratio="12" rot="R180">-</text>
<text x="2.683" y="-2.404" size="1.4224" layer="21" ratio="12" rot="R180">+</text>
<text x="2.794" y="1.397" size="0.8128" layer="25" ratio="18">&gt;NAME</text>
<text x="2.794" y="0.635" size="0.4064" layer="27" ratio="10">&gt;VALUE</text>
</package>
<package name="CR1220">
<wire x1="-10.16" y1="-1.778" x2="-6.604" y2="-1.778" width="0.2032" layer="21"/>
<wire x1="-6.604" y1="-1.778" x2="-6.604" y2="-3.81" width="0.2032" layer="21"/>
<wire x1="-6.604" y1="-3.81" x2="-3.81" y2="-6.604" width="0.2032" layer="21"/>
<wire x1="-3.81" y1="-6.604" x2="3.81" y2="-6.604" width="0.2032" layer="21"/>
<wire x1="3.81" y1="-6.604" x2="6.604" y2="-3.81" width="0.2032" layer="21"/>
<wire x1="6.604" y1="-3.81" x2="6.604" y2="-1.778" width="0.2032" layer="21"/>
<wire x1="6.604" y1="-1.778" x2="10.16" y2="-1.778" width="0.2032" layer="21"/>
<wire x1="10.16" y1="-1.778" x2="10.16" y2="1.778" width="0.2032" layer="21"/>
<wire x1="10.16" y1="1.778" x2="6.604" y2="1.778" width="0.2032" layer="21"/>
<wire x1="6.604" y1="1.778" x2="6.604" y2="6.604" width="0.2032" layer="21"/>
<wire x1="6.604" y1="6.604" x2="5.334" y2="6.604" width="0.2032" layer="51"/>
<wire x1="5.334" y1="6.604" x2="3.048" y2="4.318" width="0.2032" layer="51"/>
<wire x1="3.048" y1="4.318" x2="-3.048" y2="4.318" width="0.2032" layer="51"/>
<wire x1="-3.048" y1="4.318" x2="-5.334" y2="6.604" width="0.2032" layer="51"/>
<wire x1="-5.334" y1="6.604" x2="-6.604" y2="6.604" width="0.2032" layer="51"/>
<wire x1="-6.604" y1="6.604" x2="-6.604" y2="1.778" width="0.2032" layer="21"/>
<wire x1="-6.604" y1="1.778" x2="-10.16" y2="1.778" width="0.2032" layer="21"/>
<wire x1="-10.16" y1="1.778" x2="-10.16" y2="-1.778" width="0.2032" layer="21"/>
<circle x="-8.2794" y="0" radius="0.9158" width="0.2032" layer="51"/>
<circle x="8.4254" y="0.154" radius="0.9158" width="0.2032" layer="51"/>
<smd name="-" x="0" y="0" dx="6.35" dy="6.35" layer="1" roundness="100" cream="no"/>
<smd name="+$1" x="-8.2254" y="0" dx="3.2" dy="3.2" layer="1"/>
<smd name="+$2" x="8.2254" y="0" dx="3.2" dy="3.2" layer="1"/>
<text x="-3.302" y="-7.86" size="0.8128" layer="25" font="vector" ratio="18">&gt;NAME</text>
<text x="-3.302" y="-8.868" size="0.4064" layer="27" font="vector" ratio="10">&gt;VALUE</text>
<circle x="0" y="0" radius="6.282115625" width="0" layer="29"/>
<wire x1="-6.604" y1="6.604" x2="-6.604" y2="1.778" width="0.2032" layer="51"/>
<wire x1="-6.604" y1="1.778" x2="-10.16" y2="1.778" width="0.2032" layer="51"/>
<wire x1="-10.16" y1="1.778" x2="-10.16" y2="-1.778" width="0.2032" layer="51"/>
<wire x1="-10.16" y1="-1.778" x2="-6.604" y2="-1.778" width="0.2032" layer="51"/>
<wire x1="-6.604" y1="-1.778" x2="-6.604" y2="-3.81" width="0.2032" layer="51"/>
<wire x1="-6.604" y1="-3.81" x2="-3.81" y2="-6.604" width="0.2032" layer="51"/>
<wire x1="-3.81" y1="-6.604" x2="3.81" y2="-6.604" width="0.2032" layer="51"/>
<wire x1="3.81" y1="-6.604" x2="6.604" y2="-3.81" width="0.2032" layer="51"/>
<wire x1="6.604" y1="-3.81" x2="6.604" y2="-1.778" width="0.2032" layer="51"/>
<wire x1="6.604" y1="-1.778" x2="10.16" y2="-1.778" width="0.2032" layer="51"/>
<wire x1="10.16" y1="-1.778" x2="10.16" y2="1.778" width="0.2032" layer="51"/>
<wire x1="10.16" y1="1.778" x2="6.604" y2="1.778" width="0.2032" layer="51"/>
<wire x1="6.604" y1="1.778" x2="6.604" y2="6.604" width="0.2032" layer="51"/>
</package>
<package name="JSTPH2_NOTHERMALS">
<wire x1="-4" y1="3" x2="4" y2="3" width="0.2032" layer="51"/>
<wire x1="4" y1="3" x2="4" y2="-4.5" width="0.2032" layer="51"/>
<wire x1="-4" y1="-4.5" x2="-4" y2="3" width="0.2032" layer="51"/>
<wire x1="3.2" y1="-2" x2="-3.2" y2="-2" width="0.2032" layer="51"/>
<wire x1="-3.2" y1="-2" x2="-3.2" y2="-4.5" width="0.2032" layer="51"/>
<wire x1="-3.2" y1="-4.5" x2="-4" y2="-4.5" width="0.2032" layer="51"/>
<wire x1="4" y1="-4.5" x2="3.2" y2="-4.5" width="0.2032" layer="51"/>
<wire x1="3.2" y1="-4.5" x2="3.2" y2="-2" width="0.2032" layer="51"/>
<wire x1="-2.25" y1="3" x2="2.25" y2="3" width="0.2032" layer="21"/>
<wire x1="4" y1="-0.5" x2="4" y2="-4.5" width="0.2032" layer="21"/>
<wire x1="4" y1="-4.5" x2="3.15" y2="-4.5" width="0.2032" layer="21"/>
<wire x1="3.15" y1="-4.5" x2="3.15" y2="-2" width="0.2032" layer="21"/>
<wire x1="3.15" y1="-2" x2="1.75" y2="-2" width="0.2032" layer="21"/>
<wire x1="-1.75" y1="-2" x2="-3.15" y2="-2" width="0.2032" layer="21"/>
<wire x1="-3.15" y1="-2" x2="-3.15" y2="-4.5" width="0.2032" layer="21"/>
<wire x1="-3.15" y1="-4.5" x2="-4" y2="-4.5" width="0.2032" layer="21"/>
<wire x1="-4" y1="-4.5" x2="-4" y2="-0.5" width="0.2032" layer="21"/>
<smd name="1" x="-1" y="-3.7" dx="1" dy="4.6" layer="1" thermals="no"/>
<smd name="2" x="1" y="-3.7" dx="1" dy="4.6" layer="1" thermals="no"/>
<smd name="NC1" x="-3.4" y="1.5" dx="3.4" dy="1.6" layer="1" rot="R90"/>
<smd name="NC2" x="3.4" y="1.5" dx="3.4" dy="1.6" layer="1" rot="R90"/>
<text x="-2.2225" y="1.9685" size="0.8128" layer="25" ratio="18">&gt;Name</text>
<text x="-2.2225" y="1.27" size="0.4064" layer="27" ratio="10">&gt;Value</text>
</package>
<package name="CR2032_4U_05581">
<smd name="POS" x="14.65" y="0" dx="4" dy="3.5" layer="1" rot="R90"/>
<smd name="NEG" x="-14.65" y="0" dx="4" dy="3.5" layer="1" rot="R90"/>
<wire x1="-11" y1="-8" x2="-11" y2="8" width="0.127" layer="51"/>
<wire x1="-11" y1="8" x2="11" y2="8" width="0.127" layer="51"/>
<wire x1="11" y1="8" x2="11" y2="-8" width="0.127" layer="51"/>
<wire x1="11" y1="-8" x2="-11" y2="-8" width="0.127" layer="51"/>
<wire x1="-11.2" y1="8.2" x2="11.2" y2="8.2" width="0.127" layer="21"/>
<wire x1="11.2" y1="8.2" x2="11.2" y2="-8.2" width="0.127" layer="21"/>
<wire x1="11.2" y1="-8.2" x2="-11.2" y2="-8.2" width="0.127" layer="21"/>
<wire x1="-11.2" y1="-8.2" x2="-11.2" y2="8.2" width="0.127" layer="21"/>
<text x="-10.862" y="9.327" size="0.8128" layer="25" ratio="18">&gt;NAME</text>
<text x="-10.862" y="8.565" size="0.4064" layer="27" ratio="10">&gt;VALUE</text>
<text x="8.89" y="0" size="2.54" layer="21" ratio="15" align="center">+</text>
<text x="-8.89" y="0" size="2.54" layer="21" ratio="15" align="center">-</text>
<rectangle x1="-5.5" y1="-3.5" x2="5.5" y2="3.5" layer="35"/>
</package>
<package name="CR2032_SMT_BAT-HLD-001">
<smd name="+$1" x="-11.43" y="0" dx="2.54" dy="5.08" layer="1"/>
<smd name="+$2" x="11.43" y="0" dx="2.54" dy="5.08" layer="1"/>
<text x="-10.414" y="8.142" size="0.8128" layer="25" font="vector" ratio="18">&gt;NAME</text>
<text x="-10.414" y="-8.36" size="0.4064" layer="27" font="vector" ratio="10">&gt;VALUE</text>
<smd name="-" x="0" y="0" dx="10.16" dy="10.16" layer="1" roundness="100" cream="no"/>
<circle x="0" y="0" radius="9.525" width="0" layer="29"/>
<wire x1="-7.5" y1="7.2" x2="7.3" y2="7.2" width="0.127" layer="21"/>
<wire x1="7.3" y1="7.2" x2="7.6" y2="7.2" width="0.127" layer="51"/>
<wire x1="7.6" y1="7.2" x2="10.3" y2="4.5" width="0.127" layer="21"/>
<wire x1="10.3" y1="4.5" x2="10.3" y2="2.4" width="0.127" layer="21"/>
<wire x1="10.3" y1="2.4" x2="10.3" y2="0.4" width="0.127" layer="51"/>
<wire x1="10.3" y1="0.4" x2="10.3" y2="-0.7" width="0.127" layer="51"/>
<wire x1="10.3" y1="-0.7" x2="10.3" y2="-2.6" width="0.127" layer="51"/>
<wire x1="10.3" y1="-2.6" x2="10.3" y2="-4.2" width="0.127" layer="21"/>
<wire x1="10.3" y1="-4.2" x2="7.3" y2="-7.2" width="0.127" layer="21"/>
<wire x1="7.3" y1="-7.2" x2="4.3" y2="-7.5" width="0.127" layer="21" curve="-78.578779"/>
<wire x1="4.3" y1="-7.5" x2="-4.6" y2="-7.5" width="0.127" layer="21" curve="67.15757"/>
<wire x1="-4.6" y1="-7.5" x2="-7.6" y2="-7.2" width="0.127" layer="21" curve="-78.578779"/>
<wire x1="-7.6" y1="-7.2" x2="-10.4" y2="-4.4" width="0.127" layer="21"/>
<wire x1="-10.4" y1="-4.4" x2="-10.4" y2="-2.6" width="0.127" layer="21"/>
<wire x1="-10.4" y1="-2.6" x2="-10.4" y2="-0.6" width="0.127" layer="51"/>
<wire x1="-10.4" y1="-0.6" x2="-10.4" y2="0.5" width="0.127" layer="51"/>
<wire x1="-10.4" y1="0.5" x2="-10.4" y2="2.5" width="0.127" layer="51"/>
<wire x1="-10.4" y1="2.5" x2="-10.4" y2="4.3" width="0.127" layer="21"/>
<wire x1="-10.4" y1="4.3" x2="-7.5" y2="7.2" width="0.127" layer="21"/>
<wire x1="-10.4" y1="2.5" x2="-11.5" y2="2.5" width="0.127" layer="51"/>
<wire x1="-11.5" y1="2.5" x2="-11.5" y2="0.5" width="0.127" layer="51"/>
<wire x1="-11.5" y1="0.5" x2="-10.4" y2="0.5" width="0.127" layer="51"/>
<wire x1="-10.4" y1="-0.6" x2="-11.5" y2="-0.6" width="0.127" layer="51"/>
<wire x1="-11.5" y1="-0.6" x2="-11.5" y2="-2.6" width="0.127" layer="51"/>
<wire x1="-11.5" y1="-2.6" x2="-10.4" y2="-2.6" width="0.127" layer="51"/>
<wire x1="10.3" y1="2.4" x2="11.3" y2="2.4" width="0.127" layer="51"/>
<wire x1="11.3" y1="2.4" x2="11.3" y2="0.4" width="0.127" layer="51"/>
<wire x1="11.3" y1="0.4" x2="10.3" y2="0.4" width="0.127" layer="51"/>
<wire x1="10.3" y1="-0.7" x2="11.3" y2="-0.7" width="0.127" layer="51"/>
<wire x1="11.3" y1="-0.7" x2="11.3" y2="-2.6" width="0.127" layer="51"/>
<wire x1="11.3" y1="-2.6" x2="10.3" y2="-2.6" width="0.127" layer="51"/>
<wire x1="-7.2" y1="-4.7" x2="-4" y2="-4.7" width="0.127" layer="51"/>
<wire x1="-4" y1="-4.7" x2="-4" y2="-0.2" width="0.127" layer="51"/>
<wire x1="-4" y1="-0.2" x2="-4" y2="1" width="0.127" layer="51"/>
<wire x1="-4" y1="1" x2="-4" y2="2.3" width="0.127" layer="51"/>
<wire x1="-4" y1="2.3" x2="-5.6" y2="3.9" width="0.127" layer="51" curve="90"/>
<wire x1="-5.6" y1="3.9" x2="-5.7" y2="3.9" width="0.127" layer="51"/>
<wire x1="-5.7" y1="3.9" x2="-7.2" y2="2.4" width="0.127" layer="51" curve="90"/>
<wire x1="-7.2" y1="2.4" x2="-7.2" y2="1" width="0.127" layer="51"/>
<wire x1="-7.2" y1="1" x2="-7.2" y2="-0.2" width="0.127" layer="51"/>
<wire x1="-7.2" y1="-0.2" x2="-7.2" y2="-4.7" width="0.127" layer="51"/>
<wire x1="3.9" y1="-4.7" x2="3.9" y2="-0.2" width="0.127" layer="51"/>
<wire x1="3.9" y1="-0.2" x2="3.9" y2="1" width="0.127" layer="51"/>
<wire x1="3.9" y1="1" x2="3.9" y2="2.3" width="0.127" layer="51"/>
<wire x1="3.9" y1="2.3" x2="5.5" y2="3.9" width="0.127" layer="51" curve="-90"/>
<wire x1="5.5" y1="3.9" x2="5.6" y2="3.9" width="0.127" layer="51"/>
<wire x1="5.6" y1="3.9" x2="7" y2="2.5" width="0.127" layer="51" curve="-90"/>
<wire x1="7" y1="2.5" x2="7" y2="1" width="0.127" layer="51"/>
<wire x1="7" y1="1" x2="7" y2="-0.2" width="0.127" layer="51"/>
<wire x1="7" y1="-0.2" x2="7" y2="-4.7" width="0.127" layer="51"/>
<wire x1="7" y1="-4.7" x2="3.9" y2="-4.7" width="0.127" layer="51"/>
<wire x1="7" y1="1" x2="3.9" y2="1" width="0.127" layer="51"/>
<wire x1="-4" y1="1" x2="-7.2" y2="1" width="0.127" layer="51"/>
<wire x1="3.9" y1="-0.2" x2="7" y2="-0.2" width="0.127" layer="51" curve="-298.397108"/>
<wire x1="-7.2" y1="-0.2" x2="-4" y2="-0.2" width="0.127" layer="51" curve="-297.75506"/>
<circle x="0" y="0" radius="10.16" width="0.127" layer="51"/>
</package>
<package name="CR1220-2">
<hole x="3.95" y="0" drill="1.5"/>
<hole x="-3.5" y="0" drill="1.5"/>
<smd name="-" x="-7.6" y="0" dx="4" dy="2" layer="1"/>
<smd name="+" x="8.29" y="0" dx="4" dy="2" layer="1"/>
<circle x="0.2" y="0" radius="7.39" width="0.3048" layer="51"/>
<circle x="0.2" y="0" radius="6.5" width="0.3048" layer="51"/>
<wire x1="-7.4" y1="1.6" x2="-7.2" y2="2.5" width="0.3048" layer="21"/>
<wire x1="-7.2" y1="2.5" x2="-6.8" y2="3.5" width="0.3048" layer="21"/>
<wire x1="-6.8" y1="3.5" x2="-6.3" y2="4.5" width="0.3048" layer="21"/>
<wire x1="-6.3" y1="4.5" x2="-5.4" y2="5.5" width="0.3048" layer="21"/>
<wire x1="-5.4" y1="5.5" x2="-4.5" y2="6.3" width="0.3048" layer="21"/>
<wire x1="-4.5" y1="6.3" x2="-3.3" y2="7" width="0.3048" layer="21"/>
<wire x1="-3.3" y1="7" x2="-2.3" y2="7.5" width="0.3048" layer="21"/>
<wire x1="-2.3" y1="7.5" x2="-0.8" y2="7.9" width="0.3048" layer="21"/>
<wire x1="-0.8" y1="7.9" x2="0.7" y2="7.9" width="0.3048" layer="21"/>
<wire x1="0.7" y1="7.9" x2="2" y2="7.7" width="0.3048" layer="21"/>
<wire x1="-7.6" y1="-1.5" x2="-7.2" y2="-2.9" width="0.3048" layer="21"/>
<wire x1="-7.2" y1="-2.9" x2="-6.5" y2="-4.2" width="0.3048" layer="21"/>
<wire x1="-6.5" y1="-4.2" x2="-5.7" y2="-5.3" width="0.3048" layer="21"/>
<wire x1="-5.7" y1="-5.3" x2="-4.9" y2="-6.1" width="0.3048" layer="21"/>
<wire x1="-4.9" y1="-6.1" x2="-3.9" y2="-6.8" width="0.3048" layer="21"/>
<wire x1="-3.9" y1="-6.8" x2="-2.7" y2="-7.4" width="0.3048" layer="21"/>
<wire x1="-2.7" y1="-7.4" x2="-1.3" y2="-7.8" width="0.3048" layer="21"/>
<wire x1="-1.3" y1="-7.8" x2="0" y2="-8" width="0.3048" layer="21"/>
<wire x1="0" y1="-8" x2="1.2" y2="-7.9" width="0.3048" layer="21"/>
<wire x1="1.2" y1="-7.9" x2="2.5" y2="-7.6" width="0.3048" layer="21"/>
<text x="-1.602" y="0.14" size="0.8128" layer="25" font="vector" ratio="18">&gt;NAME</text>
<text x="-1.602" y="-0.868" size="0.4064" layer="27" font="vector" ratio="10">&gt;VALUE</text>
<wire x1="3.95" y1="7.1" x2="7.1" y2="7.1" width="0.3048" layer="21"/>
<wire x1="3.95" y1="-7.1" x2="7.1" y2="-7.1" width="0.3048" layer="21"/>
<wire x1="7.1" y1="7.1" x2="7.1" y2="3.8" width="0.3048" layer="21"/>
<wire x1="7.1" y1="3.8" x2="7.6" y2="2.9" width="0.3048" layer="21"/>
<wire x1="7.6" y1="2.9" x2="7.9" y2="2" width="0.3048" layer="21"/>
<wire x1="7.9" y1="2" x2="7.9" y2="1.6" width="0.3048" layer="21"/>
<wire x1="7.1" y1="-7.1" x2="7.1" y2="-3.9" width="0.3048" layer="21"/>
<wire x1="7.1" y1="-3.9" x2="7.6" y2="-2.9" width="0.3048" layer="21"/>
<wire x1="7.6" y1="-2.9" x2="7.9" y2="-1.7" width="0.3048" layer="21"/>
<wire x1="2.4" y1="-7.6" x2="3.9" y2="-7.1" width="0.3048" layer="21"/>
<wire x1="2" y1="7.7" x2="3.9" y2="7.1" width="0.3048" layer="21"/>
</package>
</packages>
<symbols>
<symbol name="RESISTOR">
<wire x1="-2.54" y1="1.27" x2="2.54" y2="1.27" width="0.254" layer="94"/>
<wire x1="2.54" y1="1.27" x2="2.54" y2="-1.27" width="0.254" layer="94"/>
<wire x1="2.54" y1="-1.27" x2="-2.54" y2="-1.27" width="0.254" layer="94"/>
<wire x1="-2.54" y1="-1.27" x2="-2.54" y2="1.27" width="0.254" layer="94"/>
<text x="0" y="2.54" size="1.27" layer="95" font="vector" align="center">&gt;NAME</text>
<text x="0" y="0" size="1.016" layer="96" font="vector" ratio="15" align="center">&gt;VALUE</text>
<pin name="1" x="-5.08" y="0" visible="off" length="short" direction="pas" swaplevel="1"/>
<pin name="2" x="5.08" y="0" visible="off" length="short" direction="pas" swaplevel="1" rot="R180"/>
</symbol>
<symbol name="CAPACITOR">
<wire x1="0" y1="0.762" x2="0" y2="0" width="0.1524" layer="94"/>
<wire x1="0" y1="2.54" x2="0" y2="1.778" width="0.1524" layer="94"/>
<text x="-2.29" y="1.25" size="1.27" layer="95" font="vector" rot="R90" align="center">&gt;NAME</text>
<text x="2.3" y="1.25" size="1.27" layer="96" font="vector" rot="R90" align="center">&gt;VALUE</text>
<rectangle x1="-1.27" y1="0.508" x2="1.27" y2="1.016" layer="94"/>
<rectangle x1="-1.27" y1="1.524" x2="1.27" y2="2.032" layer="94"/>
<pin name="1" x="0" y="5.08" visible="off" length="short" direction="pas" swaplevel="1" rot="R270"/>
<pin name="2" x="0" y="-2.54" visible="off" length="short" direction="pas" swaplevel="1" rot="R90"/>
</symbol>
<symbol name="GND">
<wire x1="-1.27" y1="0" x2="1.27" y2="0" width="0.254" layer="94"/>
<text x="-1.524" y="-2.54" size="1.27" layer="96">&gt;VALUE</text>
<pin name="GND" x="0" y="2.54" visible="off" length="short" direction="sup" rot="R270"/>
</symbol>
<symbol name="VREG_SOT23-5">
<wire x1="-7.62" y1="-5.08" x2="-7.62" y2="5.08" width="0.254" layer="94"/>
<wire x1="-7.62" y1="5.08" x2="7.62" y2="5.08" width="0.254" layer="94"/>
<wire x1="7.62" y1="5.08" x2="7.62" y2="-5.08" width="0.254" layer="94"/>
<wire x1="7.62" y1="-5.08" x2="-7.62" y2="-5.08" width="0.254" layer="94"/>
<text x="-7.62" y="6.096" size="1.27" layer="95">&gt;NAME</text>
<text x="-7.62" y="-7.62" size="1.27" layer="95">&gt;VALUE</text>
<pin name="IN" x="-10.16" y="2.54" length="short" direction="pwr"/>
<pin name="OUT" x="10.16" y="2.54" length="short" direction="sup" rot="R180"/>
<pin name="EN" x="-10.16" y="0" length="short" direction="in"/>
<pin name="GND" x="-10.16" y="-2.54" length="short" direction="pwr"/>
<pin name="P4" x="10.16" y="-2.54" length="short" rot="R180"/>
</symbol>
<symbol name="1X2">
<wire x1="-2.54" y1="5.08" x2="-2.54" y2="-2.54" width="0.254" layer="94"/>
<wire x1="-2.54" y1="-2.54" x2="5.08" y2="-2.54" width="0.254" layer="94"/>
<wire x1="5.08" y1="-2.54" x2="5.08" y2="5.08" width="0.254" layer="94"/>
<wire x1="5.08" y1="5.08" x2="-2.54" y2="5.08" width="0.254" layer="94"/>
<pin name="1" x="-5.08" y="2.54" visible="pin" length="middle" direction="pas"/>
<pin name="2" x="-5.08" y="0" visible="pin" length="middle" direction="pas"/>
<text x="-2.54" y="-5.08" size="1.27" layer="96">&gt;VALUE</text>
<text x="-2.54" y="7.62" size="1.27" layer="95">&gt;NAME</text>
</symbol>
<symbol name="TCA9548A">
<pin name="SDA" x="-15.24" y="27.94" length="short"/>
<pin name="SCL" x="-15.24" y="25.4" length="short"/>
<pin name="#RESET" x="-15.24" y="20.32" length="short"/>
<pin name="A2" x="-15.24" y="2.54" length="short"/>
<pin name="A1" x="-15.24" y="0" length="short"/>
<pin name="A0" x="-15.24" y="-2.54" length="short"/>
<pin name="VCC" x="-15.24" y="-20.32" length="short"/>
<pin name="GND" x="-15.24" y="-27.94" length="short"/>
<pin name="SDA0" x="15.24" y="27.94" length="short" rot="R180"/>
<pin name="SCL0" x="15.24" y="25.4" length="short" rot="R180"/>
<pin name="SDA1" x="15.24" y="20.32" length="short" rot="R180"/>
<pin name="SCL1" x="15.24" y="17.78" length="short" rot="R180"/>
<pin name="SDA2" x="15.24" y="12.7" length="short" rot="R180"/>
<pin name="SCL2" x="15.24" y="10.16" length="short" rot="R180"/>
<pin name="SDA3" x="15.24" y="5.08" length="short" rot="R180"/>
<pin name="SCL3" x="15.24" y="2.54" length="short" rot="R180"/>
<pin name="SDA4" x="15.24" y="-2.54" length="short" rot="R180"/>
<pin name="SCL4" x="15.24" y="-5.08" length="short" rot="R180"/>
<pin name="SDA5" x="15.24" y="-10.16" length="short" rot="R180"/>
<pin name="SCL5" x="15.24" y="-12.7" length="short" rot="R180"/>
<pin name="SDA6" x="15.24" y="-17.78" length="short" rot="R180"/>
<pin name="SCL6" x="15.24" y="-20.32" length="short" rot="R180"/>
<pin name="SDA7" x="15.24" y="-25.4" length="short" rot="R180"/>
<pin name="SCL7" x="15.24" y="-27.94" length="short" rot="R180"/>
<wire x1="-12.7" y1="30.48" x2="12.7" y2="30.48" width="0.254" layer="94" style="shortdash"/>
<wire x1="12.7" y1="30.48" x2="12.7" y2="-30.48" width="0.254" layer="94"/>
<wire x1="12.7" y1="-30.48" x2="-12.7" y2="-30.48" width="0.254" layer="94" style="shortdash"/>
<wire x1="-12.7" y1="-30.48" x2="-12.7" y2="30.48" width="0.254" layer="94"/>
<text x="0" y="33.02" size="1.27" layer="94" align="center">TCA9548A
I2C MULTIPLEXER</text>
<wire x1="-12.7" y1="30.48" x2="-12.7" y2="35.56" width="0.254" layer="94"/>
<wire x1="-12.7" y1="35.56" x2="12.7" y2="35.56" width="0.254" layer="94"/>
<wire x1="12.7" y1="35.56" x2="12.7" y2="30.48" width="0.254" layer="94"/>
<text x="-7.62" y="-33.02" size="1.27" layer="94" align="center-left">VCC:
Temp:</text>
<text x="0" y="-33.02" size="1.27" layer="94" align="center-left">1.65-5.5V
-45~85°C</text>
<wire x1="-12.7" y1="-30.48" x2="-12.7" y2="-35.56" width="0.254" layer="94"/>
<wire x1="-12.7" y1="-35.56" x2="12.7" y2="-35.56" width="0.254" layer="94"/>
<wire x1="12.7" y1="-35.56" x2="12.7" y2="-30.48" width="0.254" layer="94"/>
<text x="-12.7" y="38.1" size="1.27" layer="95">&gt;NAME</text>
<text x="-12.7" y="-38.1" size="1.27" layer="96">&gt;VALUE</text>
</symbol>
<symbol name="BATTERY">
<wire x1="-2.54" y1="0" x2="-0.635" y2="0" width="0.1524" layer="94"/>
<wire x1="0.889" y1="0" x2="2.54" y2="0" width="0.1524" layer="94"/>
<text x="-2.54" y="3.175" size="1.27" layer="95">&gt;NAME</text>
<text x="-2.54" y="-5.08" size="1.27" layer="96">&gt;VALUE</text>
<text x="1.27" y="-1.143" size="1.27" layer="94" rot="R270">+</text>
<pin name="-" x="-2.54" y="0" visible="off" length="point" direction="pas"/>
<pin name="+" x="2.54" y="0" visible="off" length="point" direction="pas" rot="R180"/>
<wire x1="0.762" y1="2.286" x2="0.762" y2="-2.286" width="0.254" layer="94"/>
<wire x1="0" y1="1.27" x2="0" y2="-1.27" width="0.254" layer="94"/>
<wire x1="0" y1="-1.27" x2="-0.254" y2="-1.27" width="0.254" layer="94"/>
<wire x1="-0.254" y1="-1.27" x2="-0.508" y2="-1.27" width="0.254" layer="94"/>
<wire x1="-0.508" y1="-1.27" x2="-0.508" y2="1.27" width="0.254" layer="94"/>
<wire x1="-0.508" y1="1.27" x2="-0.254" y2="1.27" width="0.254" layer="94"/>
<wire x1="-0.254" y1="1.27" x2="0" y2="1.27" width="0.254" layer="94"/>
<wire x1="-0.254" y1="1.27" x2="-0.254" y2="-1.27" width="0.254" layer="94"/>
<text x="-1.778" y="-1.143" size="1.27" layer="94" rot="R270">-</text>
</symbol>
<symbol name="3.3V">
<wire x1="-1.27" y1="-1.27" x2="0" y2="0" width="0.254" layer="94"/>
<wire x1="0" y1="0" x2="1.27" y2="-1.27" width="0.254" layer="94"/>
<text x="-1.524" y="1.016" size="1.27" layer="96">&gt;VALUE</text>
<pin name="3.3V" x="0" y="-2.54" visible="off" length="short" direction="sup" rot="R90"/>
</symbol>
</symbols>
<devicesets>
<deviceset name="RESISTOR" prefix="R" uservalue="yes">
<description>&lt;p&gt;&lt;b&gt;Resistors&lt;/b&gt;&lt;/p&gt;
&lt;p&gt;For new designs, use the packages preceded by an '_' character since they are more reliable:&lt;/p&gt;
&lt;p&gt;The following footprints should be used on most boards:&lt;/p&gt;
&lt;ul&gt;
&lt;li&gt;&lt;b&gt;_0402&lt;/b&gt; - Standard footprint for regular board layouts&lt;/li&gt;
&lt;li&gt;&lt;b&gt;_0603&lt;/b&gt; - Standard footprint for regular board layouts&lt;/li&gt;
&lt;li&gt;&lt;b&gt;_0805&lt;/b&gt; - Standard footprint for regular board layouts&lt;/li&gt;
&lt;li&gt;&lt;b&gt;_1206&lt;/b&gt; - Standard footprint for regular board layouts&lt;/li&gt;
&lt;/ul&gt;
&lt;p&gt;For extremely tight-pitch boards where space is at a premium, the following 'micro-pitch' footprints can be used (smaller pads, no silkscreen outline, etc.):&lt;/p&gt;
&lt;ul&gt;
&lt;li&gt;&lt;b&gt;_0402MP&lt;/b&gt; - Micro-pitch footprint for very dense/compact boards&lt;/li&gt;
&lt;li&gt;&lt;b&gt;_0603MP&lt;/b&gt; - Micro-pitch footprint for very dense/compact boards&lt;/li&gt;
&lt;li&gt;&lt;b&gt;_0805MP&lt;/b&gt; - Micro-pitch footprint for very dense/compact boards&lt;/li&gt;
&lt;li&gt;&lt;b&gt;_1206MP&lt;/b&gt; - Micro-pitch footprint for very dense/compact boards&lt;/li&gt;
&lt;/ul&gt;</description>
<gates>
<gate name="G$1" symbol="RESISTOR" x="0" y="0"/>
</gates>
<devices>
<device name="0603MINI" package="0603-MINI">
<connects>
<connect gate="G$1" pin="1" pad="1"/>
<connect gate="G$1" pin="2" pad="2"/>
</connects>
<technologies>
<technology name=""/>
</technologies>
</device>
<device name="2012" package="2012">
<connects>
<connect gate="G$1" pin="1" pad="1"/>
<connect gate="G$1" pin="2" pad="2"/>
</connects>
<technologies>
<technology name=""/>
</technologies>
</device>
<device name="0805_NOTHERMALS" package="0805_NOTHERMALS">
<connects>
<connect gate="G$1" pin="1" pad="1"/>
<connect gate="G$1" pin="2" pad="2"/>
</connects>
<technologies>
<technology name=""/>
</technologies>
</device>
<device name="2512" package="2512">
<connects>
<connect gate="G$1" pin="1" pad="1"/>
<connect gate="G$1" pin="2" pad="2"/>
</connects>
<technologies>
<technology name=""/>
</technologies>
</device>
<device name="_0402" package="_0402">
<connects>
<connect gate="G$1" pin="1" pad="1"/>
<connect gate="G$1" pin="2" pad="2"/>
</connects>
<technologies>
<technology name=""/>
</technologies>
</device>
<device name="_0402MP" package="_0402MP">
<connects>
<connect gate="G$1" pin="1" pad="1"/>
<connect gate="G$1" pin="2" pad="2"/>
</connects>
<technologies>
<technology name=""/>
</technologies>
</device>
<device name="_0603" package="_0603">
<connects>
<connect gate="G$1" pin="1" pad="1"/>
<connect gate="G$1" pin="2" pad="2"/>
</connects>
<technologies>
<technology name=""/>
</technologies>
</device>
<device name="_0603MP" package="_0603MP">
<connects>
<connect gate="G$1" pin="1" pad="1"/>
<connect gate="G$1" pin="2" pad="2"/>
</connects>
<technologies>
<technology name=""/>
</technologies>
</device>
<device name="_0805" package="_0805">
<connects>
<connect gate="G$1" pin="1" pad="1"/>
<connect gate="G$1" pin="2" pad="2"/>
</connects>
<technologies>
<technology name=""/>
</technologies>
</device>
<device name="_0805MP" package="_0805MP">
<connects>
<connect gate="G$1" pin="1" pad="1"/>
<connect gate="G$1" pin="2" pad="2"/>
</connects>
<technologies>
<technology name=""/>
</technologies>
</device>
<device name="0805_NOOUTLINE" package="0805-NO">
<connects>
<connect gate="G$1" pin="1" pad="1"/>
<connect gate="G$1" pin="2" pad="2"/>
</connects>
<technologies>
<technology name=""/>
</technologies>
</device>
<device name="_0603_NOOUT" package="0603-NO">
<connects>
<connect gate="G$1" pin="1" pad="1"/>
<connect gate="G$1" pin="2" pad="2"/>
</connects>
<technologies>
<technology name=""/>
</technologies>
</device>
<device name="_1206" package="_1206">
<connects>
<connect gate="G$1" pin="1" pad="1"/>
<connect gate="G$1" pin="2" pad="2"/>
</connects>
<technologies>
<technology name=""/>
</technologies>
</device>
<device name="_1206MP" package="_1206MP">
<connects>
<connect gate="G$1" pin="1" pad="1"/>
<connect gate="G$1" pin="2" pad="2"/>
</connects>
<technologies>
<technology name=""/>
</technologies>
</device>
</devices>
</deviceset>
<deviceset name="CAP_CERAMIC" prefix="C" uservalue="yes">
<description>&lt;p&gt;&lt;b&gt;Ceramic Capacitors&lt;/b&gt;&lt;/p&gt;
&lt;p&gt;For new designs, use the packages preceded by an '_' character since they are more reliable:&lt;/p&gt;
&lt;p&gt;The following footprints should be used on most boards:&lt;/p&gt;
&lt;ul&gt;
&lt;li&gt;&lt;b&gt;_0402&lt;/b&gt; - Standard footprint for regular board layouts&lt;/li&gt;
&lt;li&gt;&lt;b&gt;_0603&lt;/b&gt; - Standard footprint for regular board layouts&lt;/li&gt;
&lt;li&gt;&lt;b&gt;_0805&lt;/b&gt; - Standard footprint for regular board layouts&lt;/li&gt;
&lt;li&gt;&lt;b&gt;_1206&lt;/b&gt; - Standard footprint for regular board layouts&lt;/li&gt;
&lt;/ul&gt;
&lt;p&gt;For extremely tight-pitch boards where space is at a premium, the following 'micro-pitch' footprints can be used (smaller pads, no silkscreen outline, etc.):&lt;/p&gt;
&lt;ul&gt;
&lt;li&gt;&lt;b&gt;_0402MP&lt;/b&gt; - Micro-pitch footprint for very dense/compact boards&lt;/li&gt;
&lt;li&gt;&lt;b&gt;_0603MP&lt;/b&gt; - Micro-pitch footprint for very dense/compact boards&lt;/li&gt;
&lt;li&gt;&lt;b&gt;_0805MP&lt;/b&gt; - Micro-pitch footprint for very dense/compact boards&lt;/li&gt;
&lt;li&gt;&lt;b&gt;_1206MP&lt;/b&gt; - Micro-pitch footprint for very dense/compact boards&lt;/li&gt;
&lt;/ul&gt;</description>
<gates>
<gate name="G$1" symbol="CAPACITOR" x="0" y="-2.54"/>
</gates>
<devices>
<device name="0603MINI" package="0603-MINI">
<connects>
<connect gate="G$1" pin="1" pad="1"/>
<connect gate="G$1" pin="2" pad="2"/>
</connects>
<technologies>
<technology name=""/>
</technologies>
</device>
<device name="0805-NOTHERMALS" package="0805_NOTHERMALS">
<connects>
<connect gate="G$1" pin="1" pad="1"/>
<connect gate="G$1" pin="2" pad="2"/>
</connects>
<technologies>
<technology name=""/>
</technologies>
</device>
<device name="_0402" package="_0402">
<connects>
<connect gate="G$1" pin="1" pad="1"/>
<connect gate="G$1" pin="2" pad="2"/>
</connects>
<technologies>
<technology name=""/>
</technologies>
</device>
<device name="_0402MP" package="_0402MP">
<connects>
<connect gate="G$1" pin="1" pad="1"/>
<connect gate="G$1" pin="2" pad="2"/>
</connects>
<technologies>
<technology name=""/>
</technologies>
</device>
<device name="_0603" package="_0603">
<connects>
<connect gate="G$1" pin="1" pad="1"/>
<connect gate="G$1" pin="2" pad="2"/>
</connects>
<technologies>
<technology name=""/>
</technologies>
</device>
<device name="_0603MP" package="_0603MP">
<connects>
<connect gate="G$1" pin="1" pad="1"/>
<connect gate="G$1" pin="2" pad="2"/>
</connects>
<technologies>
<technology name=""/>
</technologies>
</device>
<device name="_0805" package="_0805">
<connects>
<connect gate="G$1" pin="1" pad="1"/>
<connect gate="G$1" pin="2" pad="2"/>
</connects>
<technologies>
<technology name=""/>
</technologies>
</device>
<device name="_0805MP" package="_0805MP">
<connects>
<connect gate="G$1" pin="1" pad="1"/>
<connect gate="G$1" pin="2" pad="2"/>
</connects>
<technologies>
<technology name=""/>
</technologies>
</device>
<device name="0805-NOOUTLINE" package="0805-NO">
<connects>
<connect gate="G$1" pin="1" pad="1"/>
<connect gate="G$1" pin="2" pad="2"/>
</connects>
<technologies>
<technology name=""/>
</technologies>
</device>
<device name="0805_10MGAP" package="0805_10MGAP">
<connects>
<connect gate="G$1" pin="1" pad="1"/>
<connect gate="G$1" pin="2" pad="2"/>
</connects>
<technologies>
<technology name=""/>
</technologies>
</device>
<device name="0603_NO" package="0603-NO">
<connects>
<connect gate="G$1" pin="1" pad="1"/>
<connect gate="G$1" pin="2" pad="2"/>
</connects>
<technologies>
<technology name=""/>
</technologies>
</device>
<device name="_1206" package="_1206">
<connects>
<connect gate="G$1" pin="1" pad="1"/>
<connect gate="G$1" pin="2" pad="2"/>
</connects>
<technologies>
<technology name=""/>
</technologies>
</device>
<device name="_1206MP" package="_1206MP">
<connects>
<connect gate="G$1" pin="1" pad="1"/>
<connect gate="G$1" pin="2" pad="2"/>
</connects>
<technologies>
<technology name=""/>
</technologies>
</device>
</devices>
</deviceset>
<deviceset name="GND">
<description>&lt;b&gt;GND&lt;/b&gt;</description>
<gates>
<gate name="G$1" symbol="GND" x="0" y="0"/>
</gates>
<devices>
<device name="">
<technologies>
<technology name=""/>
</technologies>
</device>
</devices>
</deviceset>
<deviceset name="VREG_SOT23-5" prefix="U" uservalue="yes">
<description>&lt;p&gt;&lt;b&gt;SOT23-5 Fixed Voltage Regulators&lt;/b&gt;&lt;/p&gt;
&lt;p&gt;&lt;/p&gt;
&lt;table width="700"&gt;
&lt;tr bgcolor="#EEEEEE" &gt;
&lt;td&gt;&lt;b&gt;Part&lt;/b&gt;&lt;/td&gt;
&lt;td&gt;&lt;b&gt;Current Out&lt;/b&gt;&lt;/td&gt;
&lt;td&gt;&lt;b&gt;V Out&lt;/b&gt;&lt;/td&gt;
&lt;td&gt;&lt;b&gt;V In&lt;/b&gt;&lt;/td&gt;
&lt;td&gt;&lt;b&gt;V Dropout&lt;/b&gt;&lt;/td&gt;
&lt;td&gt;&lt;b&gt;θJA (°C/W)&lt;/b&gt;&lt;/td&gt;
&lt;td&gt;&lt;b&gt;TJ (°C)&lt;/b&gt;&lt;/td&gt;
&lt;td&gt;&lt;b&gt;Digikey Part No.&lt;/b&gt;&lt;/td&gt;
&lt;/tr&gt;
&lt;tr&gt;
  &lt;td&gt;ADP121&lt;/td&gt;
  &lt;td&gt;150mA&lt;/td&gt;
  &lt;td&gt;&lt;b&gt;3.3V&lt;/b&gt;&lt;/td&gt;
  &lt;td&gt;3.4-5.5V&lt;/td&gt;
  &lt;td&gt;0.09V @ 150mA&lt;/td&gt;
  &lt;td&gt;--&lt;/td&gt;
  &lt;td&gt;--&lt;/td&gt;
  &lt;td&gt;ADP121-AUJZ33R7CT-ND&lt;/td&gt;
&lt;/tr&gt;
&lt;tr&gt;
  &lt;td&gt;ADP121&lt;/td&gt;
  &lt;td&gt;150mA&lt;/td&gt;
  &lt;td&gt;&lt;b&gt;3.0V&lt;/b&gt;&lt;/td&gt;
  &lt;td&gt;3.1-5.5V&lt;/td&gt;
  &lt;td&gt;0.09V @ 150mA&lt;/td&gt;
  &lt;td&gt;--&lt;/td&gt;
  &lt;td&gt;--&lt;/td&gt;
  &lt;td&gt;ADP121-AUJZ30R7CT-ND&lt;/td&gt;
&lt;/tr&gt;
&lt;tr&gt;
  &lt;td&gt;ADP122&lt;/td&gt;
  &lt;td&gt;&lt;strong&gt;300mA&lt;/strong&gt;&lt;/td&gt;
  &lt;td&gt;&lt;b&gt;3.3V&lt;/b&gt;&lt;/td&gt;
  &lt;td&gt;3.4-5.5V&lt;/td&gt;
  &lt;td&gt;0.085V @ 300mA&lt;/td&gt;
  &lt;td&gt;--&lt;/td&gt;
  &lt;td&gt;--&lt;/td&gt;
  &lt;td&gt;ADP122AUJZ-3.3-R7CT-ND&lt;/td&gt;
&lt;/tr&gt;
&lt;tr&gt;
  &lt;td&gt;ADP1712&lt;/td&gt;
  &lt;td&gt;&lt;strong&gt;300mA&lt;/strong&gt;&lt;/td&gt;
  &lt;td&gt;&lt;b&gt;3.3V&lt;/b&gt;&lt;/td&gt;
  &lt;td&gt;3.5-5.5V&lt;/td&gt;
  &lt;td&gt;0.17V @ 300mA&lt;/td&gt;
  &lt;td&gt;--&lt;/td&gt;
  &lt;td&gt;--&lt;/td&gt;
  &lt;td&gt;ADP1712AUJZ-3.3-R7TR-ND&lt;/td&gt;
&lt;/tr&gt;
&lt;tr&gt;
  &lt;td&gt;AP7311 (&lt;b&gt;Low Cost&lt;/b&gt;)&lt;/td&gt;
  &lt;td&gt;150mA&lt;/td&gt;
  &lt;td&gt;&lt;b&gt;3.3V&lt;/b&gt;&lt;/td&gt;
  &lt;td&gt;3.5-6V&lt;/td&gt;
  &lt;td&gt;0.15V @ 150mA&lt;/td&gt;
  &lt;td&gt;--&lt;/td&gt;
  &lt;td&gt;--&lt;/td&gt;
  &lt;td&gt;AP7311-33WG-7DICT-ND&lt;/td&gt;
&lt;/tr&gt;

&lt;tr&gt;
  &lt;td&gt;LD39015M18R&lt;/td&gt;
  &lt;td&gt;150mA&lt;/td&gt;
  &lt;td&gt;&lt;b&gt;1.8V&lt;/b&gt;&lt;/td&gt;
  &lt;td&gt;1.9V-5.5V&lt;/td&gt;
  &lt;td&gt;0.08V @ 100mA&lt;/td&gt;
  &lt;td&gt;--&lt;/td&gt;
  &lt;td&gt;--&lt;/td&gt;
  &lt;td&gt;497-6977-1-ND&lt;/td&gt;
&lt;/tr&gt;

&lt;tr&gt;
  &lt;td&gt;LP2985A-33DBVR&lt;/td&gt;
  &lt;td&gt;150mA&lt;/td&gt;
  &lt;td&gt;&lt;b&gt;3.3V&lt;/b&gt;&lt;/td&gt;
  &lt;td&gt;3.3-16V&lt;/td&gt;
  &lt;td&gt;0.28V @ 150mA&lt;/td&gt;
  &lt;td&gt;206&lt;/td&gt;
  &lt;td&gt;150&lt;/td&gt;
  &lt;td&gt;296-18479-1-ND&lt;/td&gt;
&lt;/tr&gt;

&lt;tr&gt;
  &lt;td&gt;MCP1824T-3302E/OT&lt;/td&gt;
  &lt;td&gt;&lt;b&gt;300mA&lt;/b&gt;&lt;/td&gt;
  &lt;td&gt;&lt;b&gt;3.3V&lt;/b&gt;&lt;/td&gt;
  &lt;td&gt;3.5V-6V&lt;/td&gt;
  &lt;td&gt;0.2V @ 300mA&lt;/td&gt;
  &lt;td&gt;--&lt;/td&gt;
  &lt;td&gt;--&lt;/td&gt;
  &lt;td&gt;MCP1824T-3302E/OTCT-ND&lt;/td&gt;
&lt;/tr&gt;

&lt;tr&gt;
  &lt;td&gt;MIC5205-2.5YM5 TR&lt;/td&gt;
  &lt;td&gt;150mA&lt;/td&gt;
  &lt;td&gt;&lt;b&gt;2.5V&lt;/b&gt;&lt;/td&gt;
  &lt;td&gt;2.7-16V&lt;/td&gt;
  &lt;td&gt;0.165V @ 150mA&lt;/td&gt;
  &lt;td&gt;--&lt;/td&gt;
  &lt;td&gt;--&lt;/td&gt;
  &lt;td&gt;576-1257-2-ND&lt;/td&gt;
&lt;/tr&gt;
&lt;tr&gt;
  &lt;td&gt;MIC5205-3.0YM5 TR&lt;/td&gt;
  &lt;td&gt;150mA&lt;/td&gt;
  &lt;td&gt;&lt;b&gt;3.0V&lt;/b&gt;&lt;/td&gt;
  &lt;td&gt;3.2V-16V&lt;/td&gt;
  &lt;td&gt;0.165V @ 150mA&lt;/td&gt;
  &lt;td&gt;--&lt;/td&gt;
  &lt;td&gt;--&lt;/td&gt;
  &lt;td&gt;576-1258-2-ND&lt;/td&gt;
&lt;/tr&gt;
&lt;tr&gt;
  &lt;td&gt;MIC5205-3.3YM5 TR&lt;/td&gt;
  &lt;td&gt;150mA&lt;/td&gt;
  &lt;td&gt;&lt;b&gt;3.3V&lt;/b&gt;&lt;/td&gt;
  &lt;td&gt;3.5V-16V&lt;/td&gt;
  &lt;td&gt;0.165V @ 150mA&lt;/td&gt;
  &lt;td&gt;--&lt;/td&gt;
  &lt;td&gt;--&lt;/td&gt;
  &lt;td&gt;576-1259-2-ND&lt;/td&gt;
&lt;/tr&gt;
&lt;tr&gt;
  &lt;td&gt;TPS780330220&lt;/td&gt;
  &lt;td&gt;150mA&lt;/td&gt;
  &lt;td&gt;&lt;b&gt;3.3V+2.2V&lt;/b&gt;&lt;/td&gt;
  &lt;td&gt;3.6-5.5V&lt;/td&gt;
  &lt;td&gt;250mV Max&lt;/td&gt;
  &lt;td&gt;--&lt;/td&gt;
  &lt;td&gt;--&lt;/td&gt;
  &lt;td&gt;296-23332-1-ND&lt;/td&gt;
&lt;/tr&gt;
&lt;tr&gt;
  &lt;td&gt;TDA3663/N1,135&lt;/td&gt;
  &lt;td&gt;100mA&lt;/td&gt;
  &lt;td&gt;&lt;b&gt;3.3V&lt;/b&gt;&lt;/td&gt;
  &lt;td&gt;3.5-&lt;b&gt;45V&lt;/b&gt;&lt;/td&gt;
  &lt;td&gt;0.18V @ 50mA&lt;/td&gt;
  &lt;td&gt;--&lt;/td&gt;
  &lt;td&gt;--&lt;/td&gt;
  &lt;td&gt;568-5343-1-ND&lt;/td&gt;
&lt;/tr&gt;
&lt;tr&gt;
  &lt;td&gt;&lt;/td&gt;
  &lt;td&gt;&lt;/td&gt;
  &lt;td&gt;&lt;/td&gt;
  &lt;td&gt;&lt;/td&gt;
  &lt;td&gt;&lt;/td&gt;
  &lt;td&gt;&lt;/td&gt;
  &lt;td&gt;&lt;/td&gt;
  &lt;td&gt;&lt;/td&gt;
&lt;/tr&gt;
&lt;tr&gt;
  &lt;td&gt;&lt;/td&gt;
  &lt;td&gt;&lt;/td&gt;
  &lt;td&gt;&lt;/td&gt;
  &lt;td&gt;&lt;/td&gt;
  &lt;td&gt;&lt;/td&gt;
  &lt;td&gt;&lt;/td&gt;
  &lt;td&gt;&lt;/td&gt;
  &lt;td&gt;&lt;/td&gt;
&lt;/tr&gt;

&lt;/table&gt;
&lt;p&gt;Max operating temp can be calculated using θJA, TJ (max junction temperature), and power in watts.  Set the "Maximum Ambient Temperature" until it reaches TJ ("Max Junction Temperature"), which is the absolute limit for safe use of the regulator: &lt;a href="http://www.daycounter.com/Calculators/Heat-Sink-Temperature-Calculator.phtml"&gt;Heat Sink Temperature Calculator&lt;/a&gt;&lt;/p&gt;
&lt;p&gt;For example, With 12V source into a 3.3V LP2985 and a 30mA load, we are dissipating (12V-3.3V) * 0.03A = 0.261W.  With a θJA of 206 °C/W, a TJ of 150°C, and 261mW we can safely use the chip without a heat sink up to 75°C (=147.1°C Junction Temperature).&lt;/p&gt;</description>
<gates>
<gate name="G$1" symbol="VREG_SOT23-5" x="0" y="0"/>
</gates>
<devices>
<device name="" package="SOT23-5">
<connects>
<connect gate="G$1" pin="EN" pad="3"/>
<connect gate="G$1" pin="GND" pad="2"/>
<connect gate="G$1" pin="IN" pad="1"/>
<connect gate="G$1" pin="OUT" pad="5"/>
<connect gate="G$1" pin="P4" pad="4"/>
</connects>
<technologies>
<technology name=""/>
</technologies>
</device>
</devices>
</deviceset>
<deviceset name="TERMBLOCK_1X2" prefix="J" uservalue="yes">
<description>3.5mm Terminal block
&lt;p&gt;http://www.ladyada.net/library/pcb/eaglelibrary.html&lt;p&gt;</description>
<gates>
<gate name="G$1" symbol="1X2" x="0" y="0"/>
</gates>
<devices>
<device name="" package="TERMBLOCK_1X2-3.5MM">
<connects>
<connect gate="G$1" pin="1" pad="1"/>
<connect gate="G$1" pin="2" pad="2"/>
</connects>
<technologies>
<technology name=""/>
</technologies>
</device>
</devices>
</deviceset>
<deviceset name="TCA9548A" prefix="U" uservalue="yes">
<description>&lt;p&gt;&lt;b&gt;TCA9548A I2C Multiplexer&lt;/b&gt;&lt;p&gt;</description>
<gates>
<gate name="G$1" symbol="TCA9548A" x="0" y="0"/>
</gates>
<devices>
<device name="" package="TSSOP24">
<connects>
<connect gate="G$1" pin="#RESET" pad="3"/>
<connect gate="G$1" pin="A0" pad="1"/>
<connect gate="G$1" pin="A1" pad="2"/>
<connect gate="G$1" pin="A2" pad="21"/>
<connect gate="G$1" pin="GND" pad="12"/>
<connect gate="G$1" pin="SCL" pad="22"/>
<connect gate="G$1" pin="SCL0" pad="5"/>
<connect gate="G$1" pin="SCL1" pad="7"/>
<connect gate="G$1" pin="SCL2" pad="9"/>
<connect gate="G$1" pin="SCL3" pad="11"/>
<connect gate="G$1" pin="SCL4" pad="14"/>
<connect gate="G$1" pin="SCL5" pad="16"/>
<connect gate="G$1" pin="SCL6" pad="18"/>
<connect gate="G$1" pin="SCL7" pad="20"/>
<connect gate="G$1" pin="SDA" pad="23"/>
<connect gate="G$1" pin="SDA0" pad="4"/>
<connect gate="G$1" pin="SDA1" pad="6"/>
<connect gate="G$1" pin="SDA2" pad="8"/>
<connect gate="G$1" pin="SDA3" pad="10"/>
<connect gate="G$1" pin="SDA4" pad="13"/>
<connect gate="G$1" pin="SDA5" pad="15"/>
<connect gate="G$1" pin="SDA6" pad="17"/>
<connect gate="G$1" pin="SDA7" pad="19"/>
<connect gate="G$1" pin="VCC" pad="24"/>
</connects>
<technologies>
<technology name=""/>
</technologies>
</device>
</devices>
</deviceset>
<deviceset name="BATTERY" prefix="B" uservalue="yes">
<description>&lt;p&gt;
&lt;ul&gt;
&lt;li&gt;&lt;b&gt;CR1220 SMT&lt;/b&gt; - Digikey: 3001K-ND&lt;/li&gt;
&lt;li&gt;&lt;b&gt;CD2032 BAT-HLD-001&lt;/b&gt; - Digikey: BAT-HLD-001-ND&lt;/li&gt;
&lt;/ul&gt;

&lt;/p&gt;</description>
<gates>
<gate name="G$1" symbol="BATTERY" x="0" y="0"/>
</gates>
<devices>
<device name="" package="JSTPH2">
<connects>
<connect gate="G$1" pin="+" pad="2"/>
<connect gate="G$1" pin="-" pad="1"/>
</connects>
<technologies>
<technology name=""/>
</technologies>
</device>
<device name="CR2032" package="CR2032_4U_15728">
<connects>
<connect gate="G$1" pin="+" pad="+"/>
<connect gate="G$1" pin="-" pad="-"/>
</connects>
<technologies>
<technology name=""/>
</technologies>
</device>
<device name="SH2" package="JSTSH2">
<connects>
<connect gate="G$1" pin="+" pad="2"/>
<connect gate="G$1" pin="-" pad="1"/>
</connects>
<technologies>
<technology name=""/>
</technologies>
</device>
<device name="CR1220_SMT" package="CR1220">
<connects>
<connect gate="G$1" pin="+" pad="+$1"/>
<connect gate="G$1" pin="-" pad="-"/>
</connects>
<technologies>
<technology name=""/>
</technologies>
</device>
<device name="PH2_NOTHERMALS" package="JSTPH2_NOTHERMALS">
<connects>
<connect gate="G$1" pin="+" pad="2"/>
<connect gate="G$1" pin="-" pad="1"/>
</connects>
<technologies>
<technology name=""/>
</technologies>
</device>
<device name="CR2032_SQUARE" package="CR2032_4U_05581">
<connects>
<connect gate="G$1" pin="+" pad="POS"/>
<connect gate="G$1" pin="-" pad="NEG"/>
</connects>
<technologies>
<technology name=""/>
</technologies>
</device>
<device name="CR2032_BAT-HLD-001" package="CR2032_SMT_BAT-HLD-001">
<connects>
<connect gate="G$1" pin="+" pad="+$1 +$2"/>
<connect gate="G$1" pin="-" pad="-"/>
</connects>
<technologies>
<technology name=""/>
</technologies>
</device>
<device name="CR1220_2" package="CR1220-2">
<connects>
<connect gate="G$1" pin="+" pad="+"/>
<connect gate="G$1" pin="-" pad="-"/>
</connects>
<technologies>
<technology name=""/>
</technologies>
</device>
</devices>
</deviceset>
<deviceset name="3.3V">
<description>&lt;b&gt;3.3V Supply&lt;/b&gt;</description>
<gates>
<gate name="G$1" symbol="3.3V" x="0" y="0"/>
</gates>
<devices>
<device name="">
<technologies>
<technology name=""/>
</technologies>
</device>
</devices>
</deviceset>
</devicesets>
</library>
<library name="SparkFun-LED" urn="urn:adsk.eagle:library:529">
<description>&lt;h3&gt;SparkFun LEDs&lt;/h3&gt;
This library contains discrete LEDs for illumination or indication, but no displays.
&lt;br&gt;
&lt;br&gt;
We've spent an enormous amount of time creating and checking these footprints and parts, but it is &lt;b&gt; the end user's responsibility&lt;/b&gt; to ensure correctness and suitablity for a given componet or application. 
&lt;br&gt;
&lt;br&gt;If you enjoy using this library, please buy one of our products at &lt;a href=" www.sparkfun.com"&gt;SparkFun.com&lt;/a&gt;.
&lt;br&gt;
&lt;br&gt;
&lt;b&gt;Licensing:&lt;/b&gt; Creative Commons ShareAlike 4.0 International - https://creativecommons.org/licenses/by-sa/4.0/ 
&lt;br&gt;
&lt;br&gt;
You are welcome to use this library for commercial purposes. For attribution, we ask that when you begin to sell your device using our footprint, you email us with a link to the product being sold. We want bragging rights that we helped (in a very small part) to create your 8th world wonder. We would like the opportunity to feature your device on our homepage.</description>
<packages>
<package name="LED_5MM" urn="urn:adsk.eagle:footprint:39305/1" library_version="1">
<description>&lt;B&gt;LED 5mm PTH&lt;/B&gt;&lt;p&gt;
5 mm, round
&lt;p&gt;Specifications:
&lt;ul&gt;&lt;li&gt;Pin count: 2&lt;/li&gt;
&lt;li&gt;Pin pitch: 0.1inch&lt;/li&gt;
&lt;li&gt;Diameter: 5mm&lt;/li&gt;
&lt;/ul&gt;&lt;/p&gt;
&lt;p&gt;Example device(s):
&lt;ul&gt;&lt;li&gt;LED-IR-THRU&lt;/li&gt;</description>
<wire x1="2.54" y1="-1.905" x2="2.54" y2="1.905" width="0.2032" layer="22"/>
<wire x1="-1.143" y1="0" x2="0" y2="1.143" width="0.1524" layer="51" curve="-90" cap="flat"/>
<wire x1="0" y1="-1.143" x2="1.143" y2="0" width="0.1524" layer="51" curve="90" cap="flat"/>
<wire x1="-1.651" y1="0" x2="0" y2="1.651" width="0.1524" layer="51" curve="-90" cap="flat"/>
<wire x1="0" y1="-1.651" x2="1.651" y2="0" width="0.1524" layer="51" curve="90" cap="flat"/>
<wire x1="-2.159" y1="0" x2="0" y2="2.159" width="0.1524" layer="51" curve="-90" cap="flat"/>
<wire x1="0" y1="-2.159" x2="2.159" y2="0" width="0.1524" layer="51" curve="90" cap="flat"/>
<wire x1="2.54" y1="-1.905" x2="2.54" y2="1.905" width="0.2032" layer="21"/>
<wire x1="2.54" y1="-1.905" x2="2.54" y2="1.905" width="0.254" layer="21" curve="-286.260205" cap="flat"/>
<wire x1="2.54" y1="-1.905" x2="2.54" y2="1.905" width="0.2032" layer="51"/>
<pad name="A" x="-1.27" y="0" drill="0.8128" diameter="1.8796"/>
<pad name="K" x="1.27" y="0" drill="0.8128" diameter="1.8796"/>
<text x="0" y="3.3909" size="0.6096" layer="25" font="vector" ratio="20" align="bottom-center">&gt;NAME</text>
<text x="0.0254" y="-3.3909" size="0.6096" layer="27" font="vector" ratio="20" align="top-center">&gt;VALUE</text>
<circle x="0" y="0" radius="2.54" width="0.1524" layer="21"/>
</package>
<package name="LED_3MM" urn="urn:adsk.eagle:footprint:39306/1" library_version="1">
<description>&lt;h3&gt;LED 3MM PTH&lt;/h3&gt;

3 mm, round.

&lt;p&gt;Specifications:
&lt;ul&gt;&lt;li&gt;Pin count: 2&lt;/li&gt;
&lt;li&gt;Pin pitch: 0.1inch&lt;/li&gt;
&lt;li&gt;Diameter: 3mm&lt;/li&gt;
&lt;/ul&gt;&lt;/p&gt;
&lt;p&gt;Example device(s):
&lt;ul&gt;&lt;li&gt;LED&lt;/li&gt;&lt;/ul&gt;</description>
<wire x1="1.5748" y1="-1.27" x2="1.5748" y2="1.27" width="0.254" layer="51"/>
<wire x1="0" y1="2.032" x2="1.561" y2="1.3009" width="0.254" layer="22" curve="-50.193108" cap="flat"/>
<wire x1="-1.7929" y1="0.9562" x2="0" y2="2.032" width="0.254" layer="22" curve="-61.926949" cap="flat"/>
<wire x1="0" y1="-2.032" x2="1.5512" y2="-1.3126" width="0.254" layer="22" curve="49.763022" cap="flat"/>
<wire x1="-1.7643" y1="-1.0082" x2="0" y2="-2.032" width="0.254" layer="22" curve="60.255215" cap="flat"/>
<wire x1="-2.032" y1="0" x2="-1.7891" y2="0.9634" width="0.254" layer="51" curve="-28.301701" cap="flat"/>
<wire x1="-2.032" y1="0" x2="-1.7306" y2="-1.065" width="0.254" layer="51" curve="31.60822" cap="flat"/>
<wire x1="1.5748" y1="1.2954" x2="1.5748" y2="0.7874" width="0.254" layer="22"/>
<wire x1="1.5748" y1="-1.2954" x2="1.5748" y2="-0.8382" width="0.254" layer="22"/>
<wire x1="0" y1="2.032" x2="1.561" y2="1.3009" width="0.254" layer="21" curve="-50.193108" cap="flat"/>
<wire x1="-1.7929" y1="0.9562" x2="0" y2="2.032" width="0.254" layer="21" curve="-61.926949" cap="flat"/>
<wire x1="0" y1="-2.032" x2="1.5512" y2="-1.3126" width="0.254" layer="21" curve="49.763022" cap="flat"/>
<wire x1="-1.7643" y1="-1.0082" x2="0" y2="-2.032" width="0.254" layer="21" curve="60.255215" cap="flat"/>
<wire x1="1.5748" y1="1.2954" x2="1.5748" y2="0.7874" width="0.254" layer="21"/>
<wire x1="1.5748" y1="-1.2954" x2="1.5748" y2="-0.8382" width="0.254" layer="21"/>
<pad name="A" x="-1.27" y="0" drill="0.8128" diameter="1.8796"/>
<pad name="K" x="1.27" y="0" drill="0.8128" diameter="1.8796"/>
<text x="0" y="2.286" size="0.6096" layer="25" font="vector" ratio="20" align="bottom-center">&gt;NAME</text>
<text x="0" y="-2.286" size="0.6096" layer="27" font="vector" ratio="20" align="top-center">&gt;VALUE</text>
</package>
<package name="LED-1206" urn="urn:adsk.eagle:footprint:39304/1" library_version="1">
<description>&lt;h3&gt;LED 1206 SMT&lt;/h3&gt;

1206, surface mount. 

&lt;p&gt;Specifications:
&lt;ul&gt;&lt;li&gt;Pin count: 2&lt;/li&gt;
&lt;li&gt;Pin pitch: &lt;/li&gt;
&lt;li&gt;Area: 0.125" x 0.06"&lt;/li&gt;
&lt;/ul&gt;&lt;/p&gt;
&lt;p&gt;Example device(s):
&lt;ul&gt;&lt;li&gt;LED&lt;/li&gt;&lt;/ul&gt;</description>
<wire x1="2.4" y1="0.6825" x2="2.4" y2="-0.6825" width="0.2032" layer="21"/>
<wire x1="0.65375" y1="0.6825" x2="0.65375" y2="-0.6825" width="0.2032" layer="51"/>
<wire x1="0.635" y1="0" x2="0.15875" y2="0.47625" width="0.2032" layer="51"/>
<wire x1="0.635" y1="0" x2="0.15875" y2="-0.47625" width="0.2032" layer="51"/>
<smd name="A" x="-1.5" y="0" dx="1.2" dy="1.4" layer="1"/>
<smd name="C" x="1.5" y="0" dx="1.2" dy="1.4" layer="1"/>
<text x="0" y="0.9525" size="0.6096" layer="25" font="vector" ratio="20" align="bottom-center">&gt;NAME</text>
<text x="0" y="-0.9525" size="0.6096" layer="27" font="vector" ratio="20" align="top-center">&gt;VALUE</text>
</package>
<package name="LED-0603" urn="urn:adsk.eagle:footprint:39307/1" library_version="1">
<description>&lt;B&gt;LED 0603 SMT&lt;/B&gt;&lt;p&gt;
0603, surface mount.
&lt;p&gt;Specifications:
&lt;ul&gt;&lt;li&gt;Pin count: 2&lt;/li&gt;
&lt;li&gt;Pin pitch:0.075inch &lt;/li&gt;
&lt;li&gt;Area: 0.06" x 0.03"&lt;/li&gt;
&lt;/ul&gt;&lt;/p&gt;
&lt;p&gt;Example device(s):
&lt;ul&gt;&lt;li&gt;LED - BLUE&lt;/li&gt;</description>
<smd name="C" x="0.877" y="0" dx="1" dy="1" layer="1" roundness="30" rot="R270"/>
<smd name="A" x="-0.877" y="0" dx="1" dy="1" layer="1" roundness="30" rot="R270"/>
<text x="0" y="0.635" size="0.6096" layer="25" font="vector" ratio="20" align="bottom-center">&gt;NAME</text>
<text x="0" y="-0.635" size="0.6096" layer="27" font="vector" ratio="20" align="top-center">&gt;VALUE</text>
<wire x1="1.5875" y1="0.47625" x2="1.5875" y2="-0.47625" width="0.127" layer="21"/>
<wire x1="0.15875" y1="0.47625" x2="0.15875" y2="0" width="0.127" layer="51"/>
<wire x1="0.15875" y1="0" x2="0.15875" y2="-0.47625" width="0.127" layer="51"/>
<wire x1="0.15875" y1="0" x2="-0.15875" y2="0.3175" width="0.127" layer="51"/>
<wire x1="0.15875" y1="0" x2="-0.15875" y2="-0.3175" width="0.127" layer="51"/>
</package>
<package name="LED_10MM" urn="urn:adsk.eagle:footprint:39308/1" library_version="1">
<description>&lt;B&gt;LED 10mm PTH&lt;/B&gt;&lt;p&gt;
10 mm, round
&lt;p&gt;Specifications:
&lt;ul&gt;&lt;li&gt;Pin count: 2&lt;/li&gt;
&lt;li&gt;Pin pitch: 0.2inch&lt;/li&gt;
&lt;li&gt;Diameter: 10mm&lt;/li&gt;
&lt;/ul&gt;&lt;/p&gt;
&lt;p&gt;Example device(s):
&lt;ul&gt;&lt;li&gt;LED&lt;/li&gt;</description>
<wire x1="-5" y1="-2" x2="-5" y2="2" width="0.2032" layer="21" curve="316.862624"/>
<wire x1="-5" y1="2" x2="-5" y2="-2" width="0.2032" layer="21"/>
<wire x1="-5" y1="2" x2="-5" y2="-2" width="0.2032" layer="22"/>
<wire x1="-5" y1="2" x2="-5" y2="-2" width="0.2032" layer="51"/>
<pad name="A" x="2.54" y="0" drill="2.4" diameter="3.7"/>
<pad name="C" x="-2.54" y="0" drill="2.4" diameter="3.7"/>
<text x="2.159" y="2.54" size="1.016" layer="51" ratio="15">L</text>
<text x="-2.921" y="2.54" size="1.016" layer="51" ratio="15">S</text>
<text x="0" y="5.715" size="0.6096" layer="25" font="vector" ratio="20" align="bottom-center">&gt;NAME</text>
<text x="0" y="-5.715" size="0.6096" layer="27" font="vector" ratio="20" align="top-center">&gt;VALUE</text>
</package>
<package name="FKIT-LED-1206" urn="urn:adsk.eagle:footprint:39309/1" library_version="1">
<description>&lt;B&gt;LED 1206 SMT&lt;/B&gt;&lt;p&gt;
1206, surface mount
&lt;p&gt;Specifications:
&lt;ul&gt;&lt;li&gt;Pin count: 2&lt;/li&gt;
&lt;li&gt;Area: 0.125"x 0.06" &lt;/li&gt;
&lt;/ul&gt;&lt;/p&gt;
&lt;p&gt;Example device(s):
&lt;ul&gt;&lt;li&gt;LED&lt;/li&gt;</description>
<wire x1="1.55" y1="-0.75" x2="-1.55" y2="-0.75" width="0.1016" layer="51"/>
<wire x1="-1.55" y1="-0.75" x2="-1.55" y2="0.75" width="0.1016" layer="51"/>
<wire x1="-1.55" y1="0.75" x2="1.55" y2="0.75" width="0.1016" layer="51"/>
<wire x1="1.55" y1="0.75" x2="1.55" y2="-0.75" width="0.1016" layer="51"/>
<wire x1="-0.55" y1="0.5" x2="-0.55" y2="-0.5" width="0.1016" layer="51" curve="84.547378"/>
<wire x1="0.55" y1="-0.5" x2="0.55" y2="0.5" width="0.1016" layer="51" curve="84.547378"/>
<wire x1="2.54" y1="0.9525" x2="2.54" y2="-0.9525" width="0.2032" layer="21"/>
<wire x1="0.3175" y1="0.635" x2="0.3175" y2="0" width="0.2032" layer="51"/>
<wire x1="0.3175" y1="0" x2="0.3175" y2="-0.635" width="0.2032" layer="51"/>
<wire x1="0.3175" y1="0" x2="0" y2="0.3175" width="0.2032" layer="51"/>
<wire x1="0.3175" y1="0" x2="0" y2="-0.3175" width="0.2032" layer="51"/>
<smd name="A" x="-1.422" y="0" dx="1.6" dy="1.803" layer="1"/>
<smd name="C" x="1.422" y="0" dx="1.6" dy="1.803" layer="1"/>
<text x="0" y="1.11125" size="0.6096" layer="25" font="vector" ratio="20" align="bottom-center">&gt;NAME</text>
<text x="0" y="-1.11125" size="0.6096" layer="27" font="vector" ratio="20" align="top-center">&gt;VALUE</text>
<rectangle x1="0.45" y1="-0.7" x2="0.8" y2="-0.45" layer="51"/>
<rectangle x1="0.8" y1="-0.7" x2="0.9" y2="0.5" layer="51"/>
<rectangle x1="0.8" y1="0.55" x2="0.9" y2="0.7" layer="51"/>
<rectangle x1="-0.9" y1="-0.7" x2="-0.8" y2="0.5" layer="51"/>
<rectangle x1="-0.9" y1="0.55" x2="-0.8" y2="0.7" layer="51"/>
</package>
<package name="LED_3MM-NS" urn="urn:adsk.eagle:footprint:39310/1" library_version="1">
<description>&lt;h3&gt;LED 3MM PTH- No Silk&lt;/h3&gt;

3 mm, round, no silk outline of package

&lt;p&gt;Specifications:
&lt;ul&gt;&lt;li&gt;Pin count: 2&lt;/li&gt;
&lt;li&gt;Pin pitch: 0.1inch&lt;/li&gt;
&lt;li&gt;Diameter: 3mm&lt;/li&gt;
&lt;/ul&gt;&lt;/p&gt;
&lt;p&gt;Example device(s):
&lt;ul&gt;&lt;li&gt;LED&lt;/li&gt;&lt;/ul&gt;</description>
<wire x1="1.5748" y1="-1.27" x2="1.5748" y2="1.27" width="0.254" layer="51"/>
<wire x1="0" y1="2.032" x2="1.561" y2="1.3009" width="0.254" layer="51" curve="-50.193108" cap="flat"/>
<wire x1="-1.7929" y1="0.9562" x2="0" y2="2.032" width="0.254" layer="51" curve="-61.926949" cap="flat"/>
<wire x1="0" y1="-2.032" x2="1.5512" y2="-1.3126" width="0.254" layer="51" curve="49.763022" cap="flat"/>
<wire x1="-1.7643" y1="-1.0082" x2="0" y2="-2.032" width="0.254" layer="51" curve="60.255215" cap="flat"/>
<wire x1="-2.032" y1="0" x2="-1.7891" y2="0.9634" width="0.254" layer="51" curve="-28.301701" cap="flat"/>
<wire x1="-2.032" y1="0" x2="-1.7306" y2="-1.065" width="0.254" layer="51" curve="31.60822" cap="flat"/>
<wire x1="1.5748" y1="1.2954" x2="1.5748" y2="0.7874" width="0.254" layer="51"/>
<wire x1="1.5748" y1="-1.2954" x2="1.5748" y2="-0.8382" width="0.254" layer="51"/>
<wire x1="1.8923" y1="1.2954" x2="1.8923" y2="0.7874" width="0.254" layer="21"/>
<wire x1="1.8923" y1="-1.2954" x2="1.8923" y2="-0.8382" width="0.254" layer="21"/>
<pad name="A" x="-1.27" y="0" drill="0.8128"/>
<pad name="K" x="1.27" y="0" drill="0.8128"/>
<text x="0" y="2.286" size="0.6096" layer="25" font="vector" ratio="20" align="bottom-center">&gt;NAME</text>
<text x="0" y="-2.286" size="0.6096" layer="27" font="vector" ratio="20" align="top-center">&gt;VALUE</text>
</package>
<package name="LED_5MM-KIT" urn="urn:adsk.eagle:footprint:39311/1" library_version="1">
<description>&lt;h3&gt;LED 5mm KIT PTH&lt;/h3&gt;
&lt;p&gt;
&lt;b&gt;Warning:&lt;/b&gt; This is the KIT version of this package. This package has a smaller diameter top stop mask, which doesn't cover the diameter of the pad. This means only the bottom side of the pads' copper will be exposed. You'll only be able to solder to the bottom side.&lt;/p&gt;

&lt;p&gt;Specifications:
&lt;ul&gt;&lt;li&gt;Pin count: 2&lt;/li&gt;
&lt;li&gt;Pin pitch: 0.1inch&lt;/li&gt;
&lt;li&gt;Diameter: 5mm&lt;/li&gt;
&lt;/ul&gt;&lt;/p&gt;
&lt;p&gt;Example Device:
&lt;ul&gt;&lt;li&gt;LED&lt;/li&gt;
&lt;/ul&gt;&lt;/p&gt;</description>
<wire x1="2.54" y1="-1.905" x2="2.54" y2="1.905" width="0.2032" layer="22"/>
<wire x1="-1.143" y1="0" x2="0" y2="1.143" width="0.1524" layer="51" curve="-90" cap="flat"/>
<wire x1="0" y1="-1.143" x2="1.143" y2="0" width="0.1524" layer="51" curve="90" cap="flat"/>
<wire x1="-1.651" y1="0" x2="0" y2="1.651" width="0.1524" layer="51" curve="-90" cap="flat"/>
<wire x1="0" y1="-1.651" x2="1.651" y2="0" width="0.1524" layer="51" curve="90" cap="flat"/>
<wire x1="-2.159" y1="0" x2="0" y2="2.159" width="0.1524" layer="51" curve="-90" cap="flat"/>
<wire x1="0" y1="-2.159" x2="2.159" y2="0" width="0.1524" layer="51" curve="90" cap="flat"/>
<wire x1="2.54" y1="-1.905" x2="2.54" y2="1.905" width="0.2032" layer="21"/>
<wire x1="2.54" y1="-1.905" x2="2.54" y2="1.905" width="0.254" layer="21" curve="-286.260205" cap="flat"/>
<wire x1="2.54" y1="-1.905" x2="2.54" y2="1.905" width="0.2032" layer="51"/>
<pad name="A" x="-1.27" y="0" drill="0.8128" diameter="1.8796" stop="no"/>
<pad name="K" x="1.27" y="0" drill="0.8128" diameter="1.8796" stop="no"/>
<text x="0" y="3.3909" size="0.6096" layer="25" font="vector" ratio="20" align="bottom-center">&gt;NAME</text>
<text x="0.0254" y="-3.3909" size="0.6096" layer="27" font="vector" ratio="20" align="top-center">&gt;VALUE</text>
<polygon width="0.127" layer="30">
<vertex x="-1.2675" y="-0.9525" curve="-90"/>
<vertex x="-2.2224" y="-0.0228" curve="-90.011749"/>
<vertex x="-1.27" y="0.9526" curve="-90"/>
<vertex x="-0.32" y="-0.0254" curve="-90.024193"/>
</polygon>
<polygon width="0.127" layer="29">
<vertex x="-1.27" y="-0.4445" curve="-90.012891"/>
<vertex x="-1.7145" y="-0.0203" curve="-90"/>
<vertex x="-1.27" y="0.447" curve="-90"/>
<vertex x="-0.8281" y="-0.0101" curve="-90.012967"/>
</polygon>
<polygon width="0.127" layer="30">
<vertex x="1.2725" y="-0.9525" curve="-90"/>
<vertex x="0.3176" y="-0.0228" curve="-90.011749"/>
<vertex x="1.27" y="0.9526" curve="-90"/>
<vertex x="2.22" y="-0.0254" curve="-90.024193"/>
</polygon>
<polygon width="0.127" layer="29">
<vertex x="1.27" y="-0.4445" curve="-90.012891"/>
<vertex x="0.8255" y="-0.0203" curve="-90"/>
<vertex x="1.27" y="0.447" curve="-90"/>
<vertex x="1.7119" y="-0.0101" curve="-90.012967"/>
</polygon>
<circle x="0" y="0" radius="2.54" width="0.1524" layer="21"/>
</package>
<package name="LED-1206-BOTTOM" urn="urn:adsk.eagle:footprint:39312/1" library_version="1">
<description>&lt;h3&gt;LED 1206 SMT&lt;/h3&gt;

1206, surface mount. 

&lt;p&gt;Specifications:
&lt;ul&gt;&lt;li&gt;Pin count: 2&lt;/li&gt;
&lt;li&gt;Area: 0.125" x 0.06"&lt;/li&gt;
&lt;/ul&gt;&lt;/p&gt;
&lt;p&gt;Example device(s):
&lt;ul&gt;&lt;li&gt;LED&lt;/li&gt;&lt;/ul&gt;</description>
<wire x1="-2" y1="0.4" x2="-2" y2="-0.4" width="0.127" layer="49"/>
<wire x1="-2.4" y1="0" x2="-1.6" y2="0" width="0.127" layer="49"/>
<wire x1="1.6" y1="0" x2="2.4" y2="0" width="0.127" layer="49"/>
<wire x1="-1.27" y1="0" x2="-0.381" y2="0" width="0.127" layer="49"/>
<wire x1="-0.381" y1="0" x2="-0.381" y2="0.635" width="0.127" layer="49"/>
<wire x1="-0.381" y1="0.635" x2="0.254" y2="0" width="0.127" layer="49"/>
<wire x1="0.254" y1="0" x2="-0.381" y2="-0.635" width="0.127" layer="49"/>
<wire x1="-0.381" y1="-0.635" x2="-0.381" y2="0" width="0.127" layer="49"/>
<wire x1="0.254" y1="0" x2="0.254" y2="0.635" width="0.127" layer="49"/>
<wire x1="0.254" y1="0" x2="0.254" y2="-0.635" width="0.127" layer="49"/>
<wire x1="0.254" y1="0" x2="1.27" y2="0" width="0.127" layer="49"/>
<wire x1="2.7686" y1="1.016" x2="2.7686" y2="-1.016" width="0.127" layer="21"/>
<wire x1="2.7686" y1="1.016" x2="2.7686" y2="-1.016" width="0.127" layer="22"/>
<rectangle x1="-0.75" y1="-0.75" x2="0.75" y2="0.75" layer="51"/>
<smd name="A" x="-1.8" y="0" dx="1.5" dy="1.6" layer="1"/>
<smd name="C" x="1.8" y="0" dx="1.5" dy="1.6" layer="1"/>
<hole x="0" y="0" drill="2.3"/>
<polygon width="0" layer="51">
<vertex x="1.1" y="-0.5"/>
<vertex x="1.1" y="0.5"/>
<vertex x="1.6" y="0.5"/>
<vertex x="1.6" y="0.25" curve="90"/>
<vertex x="1.4" y="0.05"/>
<vertex x="1.4" y="-0.05" curve="90"/>
<vertex x="1.6" y="-0.25"/>
<vertex x="1.6" y="-0.5"/>
</polygon>
<polygon width="0" layer="51">
<vertex x="-1.1" y="0.5"/>
<vertex x="-1.1" y="-0.5"/>
<vertex x="-1.6" y="-0.5"/>
<vertex x="-1.6" y="-0.25" curve="90"/>
<vertex x="-1.4" y="-0.05"/>
<vertex x="-1.4" y="0.05" curve="90"/>
<vertex x="-1.6" y="0.25"/>
<vertex x="-1.6" y="0.5"/>
</polygon>
<text x="0" y="1.27" size="0.6096" layer="25" font="vector" ratio="20" align="bottom-center">&gt;NAME</text>
<text x="0" y="-1.27" size="0.6096" layer="27" font="vector" ratio="20" align="top-center">&gt;VALUE</text>
</package>
</packages>
<packages3d>
<package3d name="LED_5MM" urn="urn:adsk.eagle:package:39353/1" type="box" library_version="1">
<description>LED 5mm PTH
5 mm, round
Specifications:
Pin count: 2
Pin pitch: 0.1inch
Diameter: 5mm

Example device(s):
LED-IR-THRU</description>
</package3d>
<package3d name="LED_3MM" urn="urn:adsk.eagle:package:39361/1" type="box" library_version="1">
<description>LED 3MM PTH

3 mm, round.

Specifications:
Pin count: 2
Pin pitch: 0.1inch
Diameter: 3mm

Example device(s):
LED</description>
</package3d>
<package3d name="LED-1206" urn="urn:adsk.eagle:package:39352/1" type="box" library_version="1">
<description>LED 1206 SMT

1206, surface mount. 

Specifications:
Pin count: 2
Pin pitch: 
Area: 0.125" x 0.06"

Example device(s):
LED</description>
</package3d>
<package3d name="LED-0603" urn="urn:adsk.eagle:package:39354/1" type="box" library_version="1">
<description>LED 0603 SMT
0603, surface mount.
Specifications:
Pin count: 2
Pin pitch:0.075inch 
Area: 0.06" x 0.03"

Example device(s):
LED - BLUE</description>
</package3d>
<package3d name="LED_10MM" urn="urn:adsk.eagle:package:39351/1" type="box" library_version="1">
<description>LED 10mm PTH
10 mm, round
Specifications:
Pin count: 2
Pin pitch: 0.2inch
Diameter: 10mm

Example device(s):
LED</description>
</package3d>
<package3d name="FKIT-LED-1206" urn="urn:adsk.eagle:package:39355/1" type="box" library_version="1">
<description>LED 1206 SMT
1206, surface mount
Specifications:
Pin count: 2
Area: 0.125"x 0.06" 

Example device(s):
LED</description>
</package3d>
<package3d name="LED_3MM-NS" urn="urn:adsk.eagle:package:39356/1" type="box" library_version="1">
<description>LED 3MM PTH- No Silk

3 mm, round, no silk outline of package

Specifications:
Pin count: 2
Pin pitch: 0.1inch
Diameter: 3mm

Example device(s):
LED</description>
</package3d>
<package3d name="LED_5MM-KIT" urn="urn:adsk.eagle:package:39357/1" type="box" library_version="1">
<description>LED 5mm KIT PTH

Warning: This is the KIT version of this package. This package has a smaller diameter top stop mask, which doesn't cover the diameter of the pad. This means only the bottom side of the pads' copper will be exposed. You'll only be able to solder to the bottom side.

Specifications:
Pin count: 2
Pin pitch: 0.1inch
Diameter: 5mm

Example Device:
LED
</description>
</package3d>
<package3d name="LED-1206-BOTTOM" urn="urn:adsk.eagle:package:39358/1" type="box" library_version="1">
<description>LED 1206 SMT

1206, surface mount. 

Specifications:
Pin count: 2
Area: 0.125" x 0.06"

Example device(s):
LED</description>
</package3d>
</packages3d>
<symbols>
<symbol name="LED" urn="urn:adsk.eagle:symbol:39303/1" library_version="1">
<description>&lt;h3&gt;LED&lt;/h3&gt;
&lt;p&gt;&lt;/p&gt;</description>
<wire x1="1.27" y1="0" x2="0" y2="-2.54" width="0.254" layer="94"/>
<wire x1="0" y1="-2.54" x2="-1.27" y2="0" width="0.254" layer="94"/>
<wire x1="1.27" y1="-2.54" x2="0" y2="-2.54" width="0.254" layer="94"/>
<wire x1="0" y1="-2.54" x2="-1.27" y2="-2.54" width="0.254" layer="94"/>
<wire x1="1.27" y1="0" x2="-1.27" y2="0" width="0.254" layer="94"/>
<wire x1="-2.032" y1="-0.762" x2="-3.429" y2="-2.159" width="0.1524" layer="94"/>
<wire x1="-1.905" y1="-1.905" x2="-3.302" y2="-3.302" width="0.1524" layer="94"/>
<text x="-3.429" y="-4.572" size="1.778" layer="95" font="vector" rot="R90">&gt;NAME</text>
<text x="1.905" y="-4.572" size="1.778" layer="96" font="vector" rot="R90" align="top-left">&gt;VALUE</text>
<pin name="C" x="0" y="-5.08" visible="off" length="short" direction="pas" rot="R90"/>
<pin name="A" x="0" y="2.54" visible="off" length="short" direction="pas" rot="R270"/>
<polygon width="0.1524" layer="94">
<vertex x="-3.429" y="-2.159"/>
<vertex x="-3.048" y="-1.27"/>
<vertex x="-2.54" y="-1.778"/>
</polygon>
<polygon width="0.1524" layer="94">
<vertex x="-3.302" y="-3.302"/>
<vertex x="-2.921" y="-2.413"/>
<vertex x="-2.413" y="-2.921"/>
</polygon>
</symbol>
</symbols>
<devicesets>
<deviceset name="LED" urn="urn:adsk.eagle:component:39399/1" prefix="D" uservalue="yes" library_version="1">
<description>&lt;b&gt;LED (Generic)&lt;/b&gt;
&lt;p&gt;Standard schematic elements and footprints for 5mm, 3mm, 1206, and 0603 sized LEDs. Generic LEDs with no color specified.&lt;/p&gt;</description>
<gates>
<gate name="G$1" symbol="LED" x="0" y="0"/>
</gates>
<devices>
<device name="5MM" package="LED_5MM">
<connects>
<connect gate="G$1" pin="A" pad="A"/>
<connect gate="G$1" pin="C" pad="K"/>
</connects>
<package3dinstances>
<package3dinstance package3d_urn="urn:adsk.eagle:package:39353/1"/>
</package3dinstances>
<technologies>
<technology name=""/>
</technologies>
</device>
<device name="3MM" package="LED_3MM">
<connects>
<connect gate="G$1" pin="A" pad="A"/>
<connect gate="G$1" pin="C" pad="K"/>
</connects>
<package3dinstances>
<package3dinstance package3d_urn="urn:adsk.eagle:package:39361/1"/>
</package3dinstances>
<technologies>
<technology name="">
<attribute name="PROD_ID" value="DIO-08794" constant="no"/>
</technology>
</technologies>
</device>
<device name="1206" package="LED-1206">
<connects>
<connect gate="G$1" pin="A" pad="A"/>
<connect gate="G$1" pin="C" pad="C"/>
</connects>
<package3dinstances>
<package3dinstance package3d_urn="urn:adsk.eagle:package:39352/1"/>
</package3dinstances>
<technologies>
<technology name=""/>
</technologies>
</device>
<device name="0603" package="LED-0603">
<connects>
<connect gate="G$1" pin="A" pad="A"/>
<connect gate="G$1" pin="C" pad="C"/>
</connects>
<package3dinstances>
<package3dinstance package3d_urn="urn:adsk.eagle:package:39354/1"/>
</package3dinstances>
<technologies>
<technology name=""/>
</technologies>
</device>
<device name="10MM" package="LED_10MM">
<connects>
<connect gate="G$1" pin="A" pad="A"/>
<connect gate="G$1" pin="C" pad="C"/>
</connects>
<package3dinstances>
<package3dinstance package3d_urn="urn:adsk.eagle:package:39351/1"/>
</package3dinstances>
<technologies>
<technology name=""/>
</technologies>
</device>
<device name="-FKIT-1206" package="FKIT-LED-1206">
<connects>
<connect gate="G$1" pin="A" pad="A"/>
<connect gate="G$1" pin="C" pad="C"/>
</connects>
<package3dinstances>
<package3dinstance package3d_urn="urn:adsk.eagle:package:39355/1"/>
</package3dinstances>
<technologies>
<technology name=""/>
</technologies>
</device>
<device name="-3MM-NO_SILK" package="LED_3MM-NS">
<connects>
<connect gate="G$1" pin="A" pad="A"/>
<connect gate="G$1" pin="C" pad="K"/>
</connects>
<package3dinstances>
<package3dinstance package3d_urn="urn:adsk.eagle:package:39356/1"/>
</package3dinstances>
<technologies>
<technology name=""/>
</technologies>
</device>
<device name="5MM-KIT" package="LED_5MM-KIT">
<connects>
<connect gate="G$1" pin="A" pad="A"/>
<connect gate="G$1" pin="C" pad="K"/>
</connects>
<package3dinstances>
<package3dinstance package3d_urn="urn:adsk.eagle:package:39357/1"/>
</package3dinstances>
<technologies>
<technology name=""/>
</technologies>
</device>
<device name="1206-BOTTOM" package="LED-1206-BOTTOM">
<connects>
<connect gate="G$1" pin="A" pad="A"/>
<connect gate="G$1" pin="C" pad="C"/>
</connects>
<package3dinstances>
<package3dinstance package3d_urn="urn:adsk.eagle:package:39358/1"/>
</package3dinstances>
<technologies>
<technology name=""/>
</technologies>
</device>
</devices>
</deviceset>
</devicesets>
</library>
<library name="adafruit" urn="urn:adsk.eagle:library:420">
<packages>
<package name="1X06" library_version="1">
<description>&lt;b&gt;PIN HEADER&lt;/b&gt;</description>
<wire x1="0.635" y1="1.27" x2="1.905" y2="1.27" width="0.1524" layer="21"/>
<wire x1="1.905" y1="1.27" x2="2.54" y2="0.635" width="0.1524" layer="21"/>
<wire x1="2.54" y1="0.635" x2="2.54" y2="-0.635" width="0.1524" layer="21"/>
<wire x1="2.54" y1="-0.635" x2="1.905" y2="-1.27" width="0.1524" layer="21"/>
<wire x1="2.54" y1="0.635" x2="3.175" y2="1.27" width="0.1524" layer="21"/>
<wire x1="3.175" y1="1.27" x2="4.445" y2="1.27" width="0.1524" layer="21"/>
<wire x1="4.445" y1="1.27" x2="5.08" y2="0.635" width="0.1524" layer="21"/>
<wire x1="5.08" y1="0.635" x2="5.08" y2="-0.635" width="0.1524" layer="21"/>
<wire x1="5.08" y1="-0.635" x2="4.445" y2="-1.27" width="0.1524" layer="21"/>
<wire x1="4.445" y1="-1.27" x2="3.175" y2="-1.27" width="0.1524" layer="21"/>
<wire x1="3.175" y1="-1.27" x2="2.54" y2="-0.635" width="0.1524" layer="21"/>
<wire x1="-2.54" y1="0.635" x2="-1.905" y2="1.27" width="0.1524" layer="21"/>
<wire x1="-1.905" y1="1.27" x2="-0.635" y2="1.27" width="0.1524" layer="21"/>
<wire x1="-0.635" y1="1.27" x2="0" y2="0.635" width="0.1524" layer="21"/>
<wire x1="0" y1="0.635" x2="0" y2="-0.635" width="0.1524" layer="21"/>
<wire x1="0" y1="-0.635" x2="-0.635" y2="-1.27" width="0.1524" layer="21"/>
<wire x1="-0.635" y1="-1.27" x2="-1.905" y2="-1.27" width="0.1524" layer="21"/>
<wire x1="-1.905" y1="-1.27" x2="-2.54" y2="-0.635" width="0.1524" layer="21"/>
<wire x1="0.635" y1="1.27" x2="0" y2="0.635" width="0.1524" layer="21"/>
<wire x1="0" y1="-0.635" x2="0.635" y2="-1.27" width="0.1524" layer="21"/>
<wire x1="1.905" y1="-1.27" x2="0.635" y2="-1.27" width="0.1524" layer="21"/>
<wire x1="-6.985" y1="1.27" x2="-5.715" y2="1.27" width="0.1524" layer="21"/>
<wire x1="-5.715" y1="1.27" x2="-5.08" y2="0.635" width="0.1524" layer="21"/>
<wire x1="-5.08" y1="0.635" x2="-5.08" y2="-0.635" width="0.1524" layer="21"/>
<wire x1="-5.08" y1="-0.635" x2="-5.715" y2="-1.27" width="0.1524" layer="21"/>
<wire x1="-5.08" y1="0.635" x2="-4.445" y2="1.27" width="0.1524" layer="21"/>
<wire x1="-4.445" y1="1.27" x2="-3.175" y2="1.27" width="0.1524" layer="21"/>
<wire x1="-3.175" y1="1.27" x2="-2.54" y2="0.635" width="0.1524" layer="21"/>
<wire x1="-2.54" y1="0.635" x2="-2.54" y2="-0.635" width="0.1524" layer="21"/>
<wire x1="-2.54" y1="-0.635" x2="-3.175" y2="-1.27" width="0.1524" layer="21"/>
<wire x1="-3.175" y1="-1.27" x2="-4.445" y2="-1.27" width="0.1524" layer="21"/>
<wire x1="-4.445" y1="-1.27" x2="-5.08" y2="-0.635" width="0.1524" layer="21"/>
<wire x1="-7.62" y1="0.635" x2="-7.62" y2="-0.635" width="0.1524" layer="21"/>
<wire x1="-6.985" y1="1.27" x2="-7.62" y2="0.635" width="0.1524" layer="21"/>
<wire x1="-7.62" y1="-0.635" x2="-6.985" y2="-1.27" width="0.1524" layer="21"/>
<wire x1="-5.715" y1="-1.27" x2="-6.985" y2="-1.27" width="0.1524" layer="21"/>
<wire x1="5.715" y1="1.27" x2="6.985" y2="1.27" width="0.1524" layer="21"/>
<wire x1="6.985" y1="1.27" x2="7.62" y2="0.635" width="0.1524" layer="21"/>
<wire x1="7.62" y1="0.635" x2="7.62" y2="-0.635" width="0.1524" layer="21"/>
<wire x1="7.62" y1="-0.635" x2="6.985" y2="-1.27" width="0.1524" layer="21"/>
<wire x1="5.715" y1="1.27" x2="5.08" y2="0.635" width="0.1524" layer="21"/>
<wire x1="5.08" y1="-0.635" x2="5.715" y2="-1.27" width="0.1524" layer="21"/>
<wire x1="6.985" y1="-1.27" x2="5.715" y2="-1.27" width="0.1524" layer="21"/>
<pad name="1" x="-6.35" y="0" drill="1.016" shape="octagon" rot="R90"/>
<pad name="2" x="-3.81" y="0" drill="1.016" shape="octagon" rot="R90"/>
<pad name="3" x="-1.27" y="0" drill="1.016" shape="octagon" rot="R90"/>
<pad name="4" x="1.27" y="0" drill="1.016" shape="octagon" rot="R90"/>
<pad name="5" x="3.81" y="0" drill="1.016" shape="octagon" rot="R90"/>
<pad name="6" x="6.35" y="0" drill="1.016" shape="octagon" rot="R90"/>
<text x="-7.6962" y="1.8288" size="1.27" layer="25" ratio="10">&gt;NAME</text>
<text x="-7.62" y="-3.175" size="1.27" layer="27">&gt;VALUE</text>
<rectangle x1="3.556" y1="-0.254" x2="4.064" y2="0.254" layer="51"/>
<rectangle x1="1.016" y1="-0.254" x2="1.524" y2="0.254" layer="51"/>
<rectangle x1="-1.524" y1="-0.254" x2="-1.016" y2="0.254" layer="51"/>
<rectangle x1="-4.064" y1="-0.254" x2="-3.556" y2="0.254" layer="51"/>
<rectangle x1="-6.604" y1="-0.254" x2="-6.096" y2="0.254" layer="51"/>
<rectangle x1="6.096" y1="-0.254" x2="6.604" y2="0.254" layer="51"/>
</package>
<package name="1X06-CLEAN" library_version="1">
<pad name="1" x="-6.35" y="0" drill="1.016" shape="octagon" rot="R90"/>
<pad name="2" x="-3.81" y="0" drill="1.016" shape="octagon" rot="R90"/>
<pad name="3" x="-1.27" y="0" drill="1.016" shape="octagon" rot="R90"/>
<pad name="4" x="1.27" y="0" drill="1.016" shape="octagon" rot="R90"/>
<pad name="5" x="3.81" y="0" drill="1.016" shape="octagon" rot="R90"/>
<pad name="6" x="6.35" y="0" drill="1.016" shape="octagon" rot="R90"/>
<text x="-7.6962" y="1.8288" size="1.27" layer="25" ratio="10">&gt;NAME</text>
<text x="-7.62" y="-3.175" size="1.27" layer="27">&gt;VALUE</text>
<rectangle x1="3.556" y1="-0.254" x2="4.064" y2="0.254" layer="51"/>
<rectangle x1="1.016" y1="-0.254" x2="1.524" y2="0.254" layer="51"/>
<rectangle x1="-1.524" y1="-0.254" x2="-1.016" y2="0.254" layer="51"/>
<rectangle x1="-4.064" y1="-0.254" x2="-3.556" y2="0.254" layer="51"/>
<rectangle x1="-6.604" y1="-0.254" x2="-6.096" y2="0.254" layer="51"/>
<rectangle x1="6.096" y1="-0.254" x2="6.604" y2="0.254" layer="51"/>
</package>
<package name="1X06-CLEANBIG" library_version="1">
<pad name="1" x="-6.35" y="0" drill="1.016" diameter="1.778" shape="octagon" rot="R90"/>
<pad name="2" x="-3.81" y="0" drill="1.016" diameter="1.778" shape="octagon" rot="R90"/>
<pad name="3" x="-1.27" y="0" drill="1.016" diameter="1.778" shape="octagon" rot="R90"/>
<pad name="4" x="1.27" y="0" drill="1.016" diameter="1.778" shape="octagon" rot="R90"/>
<pad name="5" x="3.81" y="0" drill="1.016" diameter="1.778" shape="octagon" rot="R90"/>
<pad name="6" x="6.35" y="0" drill="1.016" diameter="1.778" shape="octagon" rot="R90"/>
<text x="-7.6962" y="1.8288" size="1.27" layer="25" ratio="10">&gt;NAME</text>
<text x="-7.62" y="-3.175" size="1.27" layer="27">&gt;VALUE</text>
<rectangle x1="3.556" y1="-0.254" x2="4.064" y2="0.254" layer="51"/>
<rectangle x1="1.016" y1="-0.254" x2="1.524" y2="0.254" layer="51"/>
<rectangle x1="-1.524" y1="-0.254" x2="-1.016" y2="0.254" layer="51"/>
<rectangle x1="-4.064" y1="-0.254" x2="-3.556" y2="0.254" layer="51"/>
<rectangle x1="-6.604" y1="-0.254" x2="-6.096" y2="0.254" layer="51"/>
<rectangle x1="6.096" y1="-0.254" x2="6.604" y2="0.254" layer="51"/>
</package>
<package name="1X06-BIG" library_version="1">
<wire x1="-7.62" y1="1.27" x2="7.62" y2="1.27" width="0.127" layer="21"/>
<wire x1="7.62" y1="1.27" x2="7.62" y2="-1.27" width="0.127" layer="21"/>
<wire x1="7.62" y1="-1.27" x2="-7.62" y2="-1.27" width="0.127" layer="21"/>
<wire x1="-7.62" y1="-1.27" x2="-7.62" y2="1.27" width="0.127" layer="21"/>
<pad name="1" x="-6.35" y="0" drill="1.016" diameter="1.778" shape="octagon" rot="R90"/>
<pad name="2" x="-3.81" y="0" drill="1.016" diameter="1.778" shape="octagon" rot="R90"/>
<pad name="3" x="-1.27" y="0" drill="1.016" diameter="1.778" shape="octagon" rot="R90"/>
<pad name="4" x="1.27" y="0" drill="1.016" diameter="1.778" shape="octagon" rot="R90"/>
<pad name="5" x="3.81" y="0" drill="1.016" diameter="1.778" shape="octagon" rot="R90"/>
<pad name="6" x="6.35" y="0" drill="1.016" diameter="1.778" shape="octagon" rot="R90"/>
<text x="-7.6962" y="1.8288" size="1.27" layer="25" ratio="10">&gt;NAME</text>
<text x="-7.62" y="-3.175" size="1.27" layer="27">&gt;VALUE</text>
<rectangle x1="3.556" y1="-0.254" x2="4.064" y2="0.254" layer="51"/>
<rectangle x1="1.016" y1="-0.254" x2="1.524" y2="0.254" layer="51"/>
<rectangle x1="-1.524" y1="-0.254" x2="-1.016" y2="0.254" layer="51"/>
<rectangle x1="-4.064" y1="-0.254" x2="-3.556" y2="0.254" layer="51"/>
<rectangle x1="-6.604" y1="-0.254" x2="-6.096" y2="0.254" layer="51"/>
<rectangle x1="6.096" y1="-0.254" x2="6.604" y2="0.254" layer="51"/>
</package>
<package name="1X06-BIGLOCK" library_version="1">
<wire x1="-7.62" y1="1.27" x2="7.62" y2="1.27" width="0.127" layer="21"/>
<wire x1="7.62" y1="1.27" x2="7.62" y2="-1.27" width="0.127" layer="21"/>
<wire x1="7.62" y1="-1.27" x2="-7.62" y2="-1.27" width="0.127" layer="21"/>
<wire x1="-7.62" y1="-1.27" x2="-7.62" y2="1.27" width="0.127" layer="21"/>
<pad name="1" x="-6.35" y="0.127" drill="1.016" diameter="1.778" shape="octagon" rot="R90"/>
<pad name="2" x="-3.81" y="-0.127" drill="1.016" diameter="1.778" shape="octagon" rot="R90"/>
<pad name="3" x="-1.27" y="0.127" drill="1.016" diameter="1.778" shape="octagon" rot="R90"/>
<pad name="4" x="1.27" y="-0.127" drill="1.016" diameter="1.778" shape="octagon" rot="R90"/>
<pad name="5" x="3.81" y="0.127" drill="1.016" diameter="1.778" shape="octagon" rot="R90"/>
<pad name="6" x="6.35" y="-0.127" drill="1.016" diameter="1.778" shape="octagon" rot="R90"/>
<text x="-7.6962" y="1.8288" size="1.27" layer="25" ratio="10">&gt;NAME</text>
<text x="-7.62" y="-3.175" size="1.27" layer="27">&gt;VALUE</text>
<rectangle x1="3.556" y1="-0.254" x2="4.064" y2="0.254" layer="51"/>
<rectangle x1="1.016" y1="-0.254" x2="1.524" y2="0.254" layer="51"/>
<rectangle x1="-1.524" y1="-0.254" x2="-1.016" y2="0.254" layer="51"/>
<rectangle x1="-4.064" y1="-0.254" x2="-3.556" y2="0.254" layer="51"/>
<rectangle x1="-6.604" y1="-0.254" x2="-6.096" y2="0.254" layer="51"/>
<rectangle x1="6.096" y1="-0.254" x2="6.604" y2="0.254" layer="51"/>
</package>
<package name="1X06-3.5MM" library_version="1">
<wire x1="-10.5" y1="3.4" x2="-10.5" y2="-2.5" width="0.127" layer="21"/>
<wire x1="-10.5" y1="-2.5" x2="-10.5" y2="-3.6" width="0.127" layer="21"/>
<wire x1="-10.5" y1="-3.6" x2="10.5" y2="-3.6" width="0.127" layer="21"/>
<wire x1="10.5" y1="-3.6" x2="10.5" y2="-2.5" width="0.127" layer="21"/>
<wire x1="10.5" y1="-2.5" x2="10.5" y2="3.4" width="0.127" layer="21"/>
<wire x1="10.5" y1="3.4" x2="-10.5" y2="3.4" width="0.127" layer="21"/>
<wire x1="-10.5" y1="-2.5" x2="10.5" y2="-2.5" width="0.127" layer="21"/>
<pad name="5" x="5.25" y="0" drill="1" diameter="2.1844"/>
<pad name="4" x="1.75" y="0" drill="1" diameter="2.1844"/>
<pad name="3" x="-1.75" y="0" drill="1" diameter="2.1844"/>
<pad name="2" x="-5.25" y="0" drill="1" diameter="2.1844"/>
<pad name="1" x="-8.75" y="0" drill="1" diameter="2.1844"/>
<pad name="6" x="8.75" y="0" drill="1" diameter="2.1844"/>
<text x="7.87" y="-5.81" size="1.27" layer="25" rot="R180">&gt;NAME</text>
</package>
<package name="C0402" urn="urn:adsk.eagle:footprint:6239683/1" library_version="2">
<description>&lt;b&gt;CAPACITOR&lt;/b&gt;&lt;p&gt;
chip</description>
<wire x1="-0.245" y1="0.224" x2="0.245" y2="0.224" width="0.1524" layer="51"/>
<wire x1="0.245" y1="-0.224" x2="-0.245" y2="-0.224" width="0.1524" layer="51"/>
<wire x1="-1.473" y1="0.483" x2="1.473" y2="0.483" width="0.0508" layer="39"/>
<wire x1="1.473" y1="0.483" x2="1.473" y2="-0.483" width="0.0508" layer="39"/>
<wire x1="1.473" y1="-0.483" x2="-1.473" y2="-0.483" width="0.0508" layer="39"/>
<wire x1="-1.473" y1="-0.483" x2="-1.473" y2="0.483" width="0.0508" layer="39"/>
<smd name="1" x="-0.65" y="0" dx="0.7" dy="0.9" layer="1"/>
<smd name="2" x="0.65" y="0" dx="0.7" dy="0.9" layer="1"/>
<text x="-0.635" y="0.762" size="1.27" layer="25">&gt;NAME</text>
<text x="-0.635" y="-1.905" size="1.27" layer="27">&gt;VALUE</text>
<rectangle x1="-0.554" y1="-0.3048" x2="-0.254" y2="0.2951" layer="51"/>
<rectangle x1="0.2588" y1="-0.3048" x2="0.5588" y2="0.2951" layer="51"/>
<rectangle x1="-0.1999" y1="-0.3" x2="0.1999" y2="0.3" layer="35"/>
</package>
<package name="C0504" urn="urn:adsk.eagle:footprint:6239684/1" library_version="2">
<description>&lt;b&gt;CAPACITOR&lt;/b&gt;&lt;p&gt;
chip</description>
<wire x1="-1.473" y1="0.983" x2="1.473" y2="0.983" width="0.0508" layer="39"/>
<wire x1="1.473" y1="0.983" x2="1.473" y2="-0.983" width="0.0508" layer="39"/>
<wire x1="1.473" y1="-0.983" x2="-1.473" y2="-0.983" width="0.0508" layer="39"/>
<wire x1="-1.473" y1="-0.983" x2="-1.473" y2="0.983" width="0.0508" layer="39"/>
<wire x1="-0.294" y1="0.559" x2="0.294" y2="0.559" width="0.1016" layer="51"/>
<wire x1="-0.294" y1="-0.559" x2="0.294" y2="-0.559" width="0.1016" layer="51"/>
<smd name="1" x="-0.7" y="0" dx="1" dy="1.3" layer="1"/>
<smd name="2" x="0.7" y="0" dx="1" dy="1.3" layer="1"/>
<text x="-0.635" y="0.889" size="1.27" layer="25">&gt;NAME</text>
<text x="-0.635" y="-2.159" size="1.27" layer="27">&gt;VALUE</text>
<rectangle x1="-0.6604" y1="-0.6223" x2="-0.2804" y2="0.6276" layer="51"/>
<rectangle x1="0.2794" y1="-0.6223" x2="0.6594" y2="0.6276" layer="51"/>
<rectangle x1="-0.1001" y1="-0.4001" x2="0.1001" y2="0.4001" layer="35"/>
</package>
<package name="C0603" urn="urn:adsk.eagle:footprint:6239685/1" library_version="2">
<description>&lt;b&gt;CAPACITOR&lt;/b&gt;&lt;p&gt;
chip</description>
<wire x1="-1.473" y1="0.983" x2="1.473" y2="0.983" width="0.0508" layer="39"/>
<wire x1="1.473" y1="0.983" x2="1.473" y2="-0.983" width="0.0508" layer="39"/>
<wire x1="1.473" y1="-0.983" x2="-1.473" y2="-0.983" width="0.0508" layer="39"/>
<wire x1="-1.473" y1="-0.983" x2="-1.473" y2="0.983" width="0.0508" layer="39"/>
<wire x1="-0.356" y1="0.432" x2="0.356" y2="0.432" width="0.1016" layer="51"/>
<wire x1="-0.356" y1="-0.419" x2="0.356" y2="-0.419" width="0.1016" layer="51"/>
<smd name="1" x="-0.85" y="0" dx="1.1" dy="1" layer="1"/>
<smd name="2" x="0.85" y="0" dx="1.1" dy="1" layer="1"/>
<text x="-0.889" y="0.762" size="1.27" layer="25">&gt;NAME</text>
<text x="-0.889" y="-2.032" size="1.27" layer="27">&gt;VALUE</text>
<rectangle x1="-0.8382" y1="-0.4699" x2="-0.3381" y2="0.4801" layer="51"/>
<rectangle x1="0.3302" y1="-0.4699" x2="0.8303" y2="0.4801" layer="51"/>
<rectangle x1="-0.1999" y1="-0.3" x2="0.1999" y2="0.3" layer="35"/>
</package>
<package name="C0805" urn="urn:adsk.eagle:footprint:6239686/1" library_version="2">
<description>&lt;b&gt;CAPACITOR&lt;/b&gt;&lt;p&gt;
chip</description>
<wire x1="-1.973" y1="0.983" x2="1.973" y2="0.983" width="0.0508" layer="39"/>
<wire x1="1.973" y1="-0.983" x2="-1.973" y2="-0.983" width="0.0508" layer="39"/>
<wire x1="-1.973" y1="-0.983" x2="-1.973" y2="0.983" width="0.0508" layer="39"/>
<wire x1="-0.381" y1="0.66" x2="0.381" y2="0.66" width="0.1016" layer="51"/>
<wire x1="-0.356" y1="-0.66" x2="0.381" y2="-0.66" width="0.1016" layer="51"/>
<wire x1="1.973" y1="0.983" x2="1.973" y2="-0.983" width="0.0508" layer="39"/>
<smd name="1" x="-0.85" y="0" dx="1.3" dy="1.5" layer="1"/>
<smd name="2" x="0.85" y="0" dx="1.3" dy="1.5" layer="1"/>
<text x="-0.889" y="1.016" size="1.27" layer="25">&gt;NAME</text>
<text x="-0.889" y="-2.286" size="1.27" layer="27">&gt;VALUE</text>
<rectangle x1="-1.0922" y1="-0.7239" x2="-0.3421" y2="0.7262" layer="51"/>
<rectangle x1="0.3556" y1="-0.7239" x2="1.1057" y2="0.7262" layer="51"/>
<rectangle x1="-0.1001" y1="-0.4001" x2="0.1001" y2="0.4001" layer="35"/>
</package>
<package name="C1005" urn="urn:adsk.eagle:footprint:6239687/1" library_version="2">
<description>&lt;b&gt;CAPACITOR&lt;/b&gt;&lt;p&gt;
chip</description>
<wire x1="-0.245" y1="0.224" x2="0.245" y2="0.224" width="0.1524" layer="51"/>
<wire x1="0.245" y1="-0.224" x2="-0.245" y2="-0.224" width="0.1524" layer="51"/>
<wire x1="-1.473" y1="0.483" x2="1.473" y2="0.483" width="0.0508" layer="39"/>
<wire x1="1.473" y1="0.483" x2="1.473" y2="-0.483" width="0.0508" layer="39"/>
<wire x1="1.473" y1="-0.483" x2="-1.473" y2="-0.483" width="0.0508" layer="39"/>
<wire x1="-1.473" y1="-0.483" x2="-1.473" y2="0.483" width="0.0508" layer="39"/>
<smd name="1" x="-0.65" y="0" dx="0.7" dy="0.9" layer="1"/>
<smd name="2" x="0.65" y="0" dx="0.7" dy="0.9" layer="1"/>
<text x="-0.635" y="0.762" size="1.27" layer="25">&gt;NAME</text>
<text x="-0.635" y="-1.905" size="1.27" layer="27">&gt;VALUE</text>
<rectangle x1="-0.554" y1="-0.3048" x2="-0.254" y2="0.2951" layer="51"/>
<rectangle x1="0.2588" y1="-0.3048" x2="0.5588" y2="0.2951" layer="51"/>
<rectangle x1="-0.1999" y1="-0.3" x2="0.1999" y2="0.3" layer="35"/>
</package>
<package name="C1206" urn="urn:adsk.eagle:footprint:6239688/1" library_version="2">
<description>&lt;b&gt;CAPACITOR&lt;/b&gt;&lt;p&gt;
chip</description>
<wire x1="-2.473" y1="0.983" x2="2.473" y2="0.983" width="0.0508" layer="39"/>
<wire x1="2.473" y1="-0.983" x2="-2.473" y2="-0.983" width="0.0508" layer="39"/>
<wire x1="-2.473" y1="-0.983" x2="-2.473" y2="0.983" width="0.0508" layer="39"/>
<wire x1="2.473" y1="0.983" x2="2.473" y2="-0.983" width="0.0508" layer="39"/>
<wire x1="-0.965" y1="0.787" x2="0.965" y2="0.787" width="0.1016" layer="51"/>
<wire x1="-0.965" y1="-0.787" x2="0.965" y2="-0.787" width="0.1016" layer="51"/>
<smd name="1" x="-1.4" y="0" dx="1.6" dy="1.8" layer="1"/>
<smd name="2" x="1.4" y="0" dx="1.6" dy="1.8" layer="1"/>
<text x="-1.27" y="1.143" size="1.27" layer="25">&gt;NAME</text>
<text x="-1.27" y="-2.413" size="1.27" layer="27">&gt;VALUE</text>
<rectangle x1="-1.7018" y1="-0.8509" x2="-0.9517" y2="0.8491" layer="51"/>
<rectangle x1="0.9517" y1="-0.8491" x2="1.7018" y2="0.8509" layer="51"/>
<rectangle x1="-0.1999" y1="-0.4001" x2="0.1999" y2="0.4001" layer="35"/>
</package>
<package name="C1210" urn="urn:adsk.eagle:footprint:6239689/1" library_version="2">
<description>&lt;b&gt;CAPACITOR&lt;/b&gt;&lt;p&gt;
chip</description>
<wire x1="-2.473" y1="1.483" x2="2.473" y2="1.483" width="0.0508" layer="39"/>
<wire x1="2.473" y1="-1.483" x2="-2.473" y2="-1.483" width="0.0508" layer="39"/>
<wire x1="-2.473" y1="-1.483" x2="-2.473" y2="1.483" width="0.0508" layer="39"/>
<wire x1="-0.9652" y1="1.2446" x2="0.9652" y2="1.2446" width="0.1016" layer="51"/>
<wire x1="-0.9652" y1="-1.2446" x2="0.9652" y2="-1.2446" width="0.1016" layer="51"/>
<wire x1="2.473" y1="1.483" x2="2.473" y2="-1.483" width="0.0508" layer="39"/>
<smd name="1" x="-1.4" y="0" dx="1.6" dy="2.7" layer="1"/>
<smd name="2" x="1.4" y="0" dx="1.6" dy="2.7" layer="1"/>
<text x="-1.397" y="1.651" size="1.27" layer="25">&gt;NAME</text>
<text x="-1.397" y="-2.921" size="1.27" layer="27">&gt;VALUE</text>
<rectangle x1="-1.7018" y1="-1.2954" x2="-0.9517" y2="1.3045" layer="51"/>
<rectangle x1="0.9517" y1="-1.3045" x2="1.7018" y2="1.2954" layer="51"/>
<rectangle x1="-0.1999" y1="-0.4001" x2="0.1999" y2="0.4001" layer="35"/>
</package>
<package name="C1310" urn="urn:adsk.eagle:footprint:6239690/1" library_version="2">
<description>&lt;b&gt;CAPACITOR&lt;/b&gt;&lt;p&gt;
chip</description>
<wire x1="-1.473" y1="0.983" x2="1.473" y2="0.983" width="0.0508" layer="39"/>
<wire x1="1.473" y1="0.983" x2="1.473" y2="-0.983" width="0.0508" layer="39"/>
<wire x1="1.473" y1="-0.983" x2="-1.473" y2="-0.983" width="0.0508" layer="39"/>
<wire x1="-1.473" y1="-0.983" x2="-1.473" y2="0.983" width="0.0508" layer="39"/>
<wire x1="-0.294" y1="0.559" x2="0.294" y2="0.559" width="0.1016" layer="51"/>
<wire x1="-0.294" y1="-0.559" x2="0.294" y2="-0.559" width="0.1016" layer="51"/>
<smd name="1" x="-0.7" y="0" dx="1" dy="1.3" layer="1"/>
<smd name="2" x="0.7" y="0" dx="1" dy="1.3" layer="1"/>
<text x="-0.635" y="0.889" size="1.27" layer="25">&gt;NAME</text>
<text x="-0.635" y="-2.159" size="1.27" layer="27">&gt;VALUE</text>
<rectangle x1="-0.6604" y1="-0.6223" x2="-0.2804" y2="0.6276" layer="51"/>
<rectangle x1="0.2794" y1="-0.6223" x2="0.6594" y2="0.6276" layer="51"/>
<rectangle x1="-0.1001" y1="-0.3" x2="0.1001" y2="0.3" layer="35"/>
</package>
<package name="C1608" urn="urn:adsk.eagle:footprint:6239691/1" library_version="2">
<description>&lt;b&gt;CAPACITOR&lt;/b&gt;&lt;p&gt;
chip</description>
<wire x1="-1.473" y1="0.983" x2="1.473" y2="0.983" width="0.0508" layer="39"/>
<wire x1="1.473" y1="0.983" x2="1.473" y2="-0.983" width="0.0508" layer="39"/>
<wire x1="1.473" y1="-0.983" x2="-1.473" y2="-0.983" width="0.0508" layer="39"/>
<wire x1="-1.473" y1="-0.983" x2="-1.473" y2="0.983" width="0.0508" layer="39"/>
<wire x1="-0.356" y1="0.432" x2="0.356" y2="0.432" width="0.1016" layer="51"/>
<wire x1="-0.356" y1="-0.419" x2="0.356" y2="-0.419" width="0.1016" layer="51"/>
<smd name="1" x="-0.85" y="0" dx="1.1" dy="1" layer="1"/>
<smd name="2" x="0.85" y="0" dx="1.1" dy="1" layer="1"/>
<text x="-0.635" y="0.762" size="1.27" layer="25">&gt;NAME</text>
<text x="-0.635" y="-2.032" size="1.27" layer="27">&gt;VALUE</text>
<rectangle x1="-0.8382" y1="-0.4699" x2="-0.3381" y2="0.4801" layer="51"/>
<rectangle x1="0.3302" y1="-0.4699" x2="0.8303" y2="0.4801" layer="51"/>
<rectangle x1="-0.1999" y1="-0.3" x2="0.1999" y2="0.3" layer="35"/>
</package>
<package name="C1812" urn="urn:adsk.eagle:footprint:6239692/1" library_version="2">
<description>&lt;b&gt;CAPACITOR&lt;/b&gt;&lt;p&gt;
chip</description>
<wire x1="-2.973" y1="1.983" x2="2.973" y2="1.983" width="0.0508" layer="39"/>
<wire x1="2.973" y1="-1.983" x2="-2.973" y2="-1.983" width="0.0508" layer="39"/>
<wire x1="-2.973" y1="-1.983" x2="-2.973" y2="1.983" width="0.0508" layer="39"/>
<wire x1="-1.4732" y1="1.6002" x2="1.4732" y2="1.6002" width="0.1016" layer="51"/>
<wire x1="-1.4478" y1="-1.6002" x2="1.4732" y2="-1.6002" width="0.1016" layer="51"/>
<wire x1="2.973" y1="1.983" x2="2.973" y2="-1.983" width="0.0508" layer="39"/>
<smd name="1" x="-1.95" y="0" dx="1.9" dy="3.4" layer="1"/>
<smd name="2" x="1.95" y="0" dx="1.9" dy="3.4" layer="1"/>
<text x="-1.905" y="1.905" size="1.27" layer="25">&gt;NAME</text>
<text x="-1.905" y="-3.175" size="1.27" layer="27">&gt;VALUE</text>
<rectangle x1="-2.3876" y1="-1.651" x2="-1.4376" y2="1.649" layer="51"/>
<rectangle x1="1.4478" y1="-1.651" x2="2.3978" y2="1.649" layer="51"/>
<rectangle x1="-0.3" y1="-0.4001" x2="0.3" y2="0.4001" layer="35"/>
</package>
<package name="C1825" urn="urn:adsk.eagle:footprint:6239693/1" library_version="2">
<description>&lt;b&gt;CAPACITOR&lt;/b&gt;&lt;p&gt;
chip</description>
<wire x1="-2.973" y1="3.483" x2="2.973" y2="3.483" width="0.0508" layer="39"/>
<wire x1="2.973" y1="-3.483" x2="-2.973" y2="-3.483" width="0.0508" layer="39"/>
<wire x1="-2.973" y1="-3.483" x2="-2.973" y2="3.483" width="0.0508" layer="39"/>
<wire x1="-1.4986" y1="3.2766" x2="1.4732" y2="3.2766" width="0.1016" layer="51"/>
<wire x1="-1.4732" y1="-3.2766" x2="1.4986" y2="-3.2766" width="0.1016" layer="51"/>
<wire x1="2.973" y1="3.483" x2="2.973" y2="-3.483" width="0.0508" layer="39"/>
<smd name="1" x="-1.95" y="0" dx="1.9" dy="6.8" layer="1"/>
<smd name="2" x="1.95" y="0" dx="1.9" dy="6.8" layer="1"/>
<text x="-1.905" y="3.683" size="1.27" layer="25">&gt;NAME</text>
<text x="-1.905" y="-4.826" size="1.27" layer="27">&gt;VALUE</text>
<rectangle x1="-2.413" y1="-3.3528" x2="-1.463" y2="3.3472" layer="51"/>
<rectangle x1="1.4478" y1="-3.3528" x2="2.3978" y2="3.3472" layer="51"/>
<rectangle x1="-0.7" y1="-0.7" x2="0.7" y2="0.7" layer="35"/>
</package>
<package name="C2012" urn="urn:adsk.eagle:footprint:6239694/1" library_version="2">
<description>&lt;b&gt;CAPACITOR&lt;/b&gt;&lt;p&gt;
chip</description>
<wire x1="-1.973" y1="0.983" x2="1.973" y2="0.983" width="0.0508" layer="39"/>
<wire x1="1.973" y1="0.983" x2="1.973" y2="-0.983" width="0.0508" layer="39"/>
<wire x1="1.973" y1="-0.983" x2="-1.973" y2="-0.983" width="0.0508" layer="39"/>
<wire x1="-1.973" y1="-0.983" x2="-1.973" y2="0.983" width="0.0508" layer="39"/>
<wire x1="-0.381" y1="0.66" x2="0.381" y2="0.66" width="0.1016" layer="51"/>
<wire x1="-0.356" y1="-0.66" x2="0.381" y2="-0.66" width="0.1016" layer="51"/>
<smd name="1" x="-0.85" y="0" dx="1.3" dy="1.5" layer="1"/>
<smd name="2" x="0.85" y="0" dx="1.3" dy="1.5" layer="1"/>
<text x="-0.889" y="1.016" size="1.27" layer="25">&gt;NAME</text>
<text x="-0.889" y="-2.286" size="1.27" layer="27">&gt;VALUE</text>
<rectangle x1="-1.0922" y1="-0.7239" x2="-0.3421" y2="0.7262" layer="51"/>
<rectangle x1="0.3556" y1="-0.7239" x2="1.1057" y2="0.7262" layer="51"/>
<rectangle x1="-0.1001" y1="-0.4001" x2="0.1001" y2="0.4001" layer="35"/>
</package>
<package name="C3216" urn="urn:adsk.eagle:footprint:6239695/1" library_version="2">
<description>&lt;b&gt;CAPACITOR&lt;/b&gt;&lt;p&gt;
chip</description>
<wire x1="-2.473" y1="0.983" x2="2.473" y2="0.983" width="0.0508" layer="39"/>
<wire x1="2.473" y1="-0.983" x2="-2.473" y2="-0.983" width="0.0508" layer="39"/>
<wire x1="-2.473" y1="-0.983" x2="-2.473" y2="0.983" width="0.0508" layer="39"/>
<wire x1="2.473" y1="0.983" x2="2.473" y2="-0.983" width="0.0508" layer="39"/>
<wire x1="-0.965" y1="0.787" x2="0.965" y2="0.787" width="0.1016" layer="51"/>
<wire x1="-0.965" y1="-0.787" x2="0.965" y2="-0.787" width="0.1016" layer="51"/>
<smd name="1" x="-1.4" y="0" dx="1.6" dy="1.8" layer="1"/>
<smd name="2" x="1.4" y="0" dx="1.6" dy="1.8" layer="1"/>
<text x="-1.27" y="1.143" size="1.27" layer="25">&gt;NAME</text>
<text x="-1.27" y="-2.413" size="1.27" layer="27">&gt;VALUE</text>
<rectangle x1="-1.7018" y1="-0.8509" x2="-0.9517" y2="0.8491" layer="51"/>
<rectangle x1="0.9517" y1="-0.8491" x2="1.7018" y2="0.8509" layer="51"/>
<rectangle x1="-0.3" y1="-0.5001" x2="0.3" y2="0.5001" layer="35"/>
</package>
<package name="C3225" urn="urn:adsk.eagle:footprint:6239696/1" library_version="2">
<description>&lt;b&gt;CAPACITOR&lt;/b&gt;&lt;p&gt;
chip</description>
<wire x1="-2.473" y1="1.483" x2="2.473" y2="1.483" width="0.0508" layer="39"/>
<wire x1="2.473" y1="-1.483" x2="-2.473" y2="-1.483" width="0.0508" layer="39"/>
<wire x1="-2.473" y1="-1.483" x2="-2.473" y2="1.483" width="0.0508" layer="39"/>
<wire x1="-0.9652" y1="1.2446" x2="0.9652" y2="1.2446" width="0.1016" layer="51"/>
<wire x1="-0.9652" y1="-1.2446" x2="0.9652" y2="-1.2446" width="0.1016" layer="51"/>
<wire x1="2.473" y1="1.483" x2="2.473" y2="-1.483" width="0.0508" layer="39"/>
<smd name="1" x="-1.4" y="0" dx="1.6" dy="2.7" layer="1"/>
<smd name="2" x="1.4" y="0" dx="1.6" dy="2.7" layer="1"/>
<text x="-1.397" y="1.651" size="1.27" layer="25">&gt;NAME</text>
<text x="-1.397" y="-2.921" size="1.27" layer="27">&gt;VALUE</text>
<rectangle x1="-1.7018" y1="-1.2954" x2="-0.9517" y2="1.3045" layer="51"/>
<rectangle x1="0.9517" y1="-1.3045" x2="1.7018" y2="1.2954" layer="51"/>
<rectangle x1="-0.1999" y1="-0.5001" x2="0.1999" y2="0.5001" layer="35"/>
</package>
<package name="C4532" urn="urn:adsk.eagle:footprint:6239697/1" library_version="2">
<description>&lt;b&gt;CAPACITOR&lt;/b&gt;&lt;p&gt;
chip</description>
<wire x1="-2.973" y1="1.983" x2="2.973" y2="1.983" width="0.0508" layer="39"/>
<wire x1="2.973" y1="-1.983" x2="-2.973" y2="-1.983" width="0.0508" layer="39"/>
<wire x1="-2.973" y1="-1.983" x2="-2.973" y2="1.983" width="0.0508" layer="39"/>
<wire x1="-1.4732" y1="1.6002" x2="1.4732" y2="1.6002" width="0.1016" layer="51"/>
<wire x1="-1.4478" y1="-1.6002" x2="1.4732" y2="-1.6002" width="0.1016" layer="51"/>
<wire x1="2.973" y1="1.983" x2="2.973" y2="-1.983" width="0.0508" layer="39"/>
<smd name="1" x="-1.95" y="0" dx="1.9" dy="3.4" layer="1"/>
<smd name="2" x="1.95" y="0" dx="1.9" dy="3.4" layer="1"/>
<text x="-1.905" y="2.032" size="1.27" layer="25">&gt;NAME</text>
<text x="-1.905" y="-3.175" size="1.27" layer="27">&gt;VALUE</text>
<rectangle x1="-2.3876" y1="-1.651" x2="-1.4376" y2="1.649" layer="51"/>
<rectangle x1="1.4478" y1="-1.651" x2="2.3978" y2="1.649" layer="51"/>
<rectangle x1="-0.4001" y1="-0.7" x2="0.4001" y2="0.7" layer="35"/>
</package>
<package name="C4564" urn="urn:adsk.eagle:footprint:6239698/1" library_version="2">
<description>&lt;b&gt;CAPACITOR&lt;/b&gt;&lt;p&gt;
chip</description>
<wire x1="-2.973" y1="3.483" x2="2.973" y2="3.483" width="0.0508" layer="39"/>
<wire x1="2.973" y1="-3.483" x2="-2.973" y2="-3.483" width="0.0508" layer="39"/>
<wire x1="-2.973" y1="-3.483" x2="-2.973" y2="3.483" width="0.0508" layer="39"/>
<wire x1="-1.4986" y1="3.2766" x2="1.4732" y2="3.2766" width="0.1016" layer="51"/>
<wire x1="-1.4732" y1="-3.2766" x2="1.4986" y2="-3.2766" width="0.1016" layer="51"/>
<wire x1="2.973" y1="3.483" x2="2.973" y2="-3.483" width="0.0508" layer="39"/>
<smd name="1" x="-1.95" y="0" dx="1.9" dy="6.8" layer="1"/>
<smd name="2" x="1.95" y="0" dx="1.9" dy="6.8" layer="1"/>
<text x="-1.905" y="3.683" size="1.27" layer="25">&gt;NAME</text>
<text x="-1.905" y="-4.826" size="1.27" layer="27">&gt;VALUE</text>
<rectangle x1="-2.413" y1="-3.3528" x2="-1.463" y2="3.3472" layer="51"/>
<rectangle x1="1.4478" y1="-3.3528" x2="2.3978" y2="3.3472" layer="51"/>
<rectangle x1="-0.5001" y1="-1" x2="0.5001" y2="1" layer="35"/>
</package>
<package name="C025-024X044" urn="urn:adsk.eagle:footprint:6239699/1" library_version="2">
<description>&lt;b&gt;CAPACITOR&lt;/b&gt;&lt;p&gt;
grid 2.5 mm, outline 2.4 x 4.4 mm</description>
<wire x1="-2.159" y1="-0.635" x2="-2.159" y2="0.635" width="0.1524" layer="21"/>
<wire x1="-2.159" y1="0.635" x2="-1.651" y2="1.143" width="0.1524" layer="21" curve="-90"/>
<wire x1="-2.159" y1="-0.635" x2="-1.651" y2="-1.143" width="0.1524" layer="21" curve="90"/>
<wire x1="1.651" y1="1.143" x2="-1.651" y2="1.143" width="0.1524" layer="21"/>
<wire x1="2.159" y1="-0.635" x2="2.159" y2="0.635" width="0.1524" layer="21"/>
<wire x1="1.651" y1="-1.143" x2="-1.651" y2="-1.143" width="0.1524" layer="21"/>
<wire x1="1.651" y1="1.143" x2="2.159" y2="0.635" width="0.1524" layer="21" curve="-90"/>
<wire x1="1.651" y1="-1.143" x2="2.159" y2="-0.635" width="0.1524" layer="21" curve="90"/>
<wire x1="-0.3048" y1="0.762" x2="-0.3048" y2="-0.762" width="0.3048" layer="21"/>
<wire x1="0.3302" y1="0.762" x2="0.3302" y2="-0.762" width="0.3048" layer="21"/>
<wire x1="1.27" y1="0" x2="0.3302" y2="0" width="0.1524" layer="51"/>
<wire x1="-1.27" y1="0" x2="-0.3048" y2="0" width="0.1524" layer="51"/>
<pad name="1" x="-1.27" y="0" drill="0.8128" diameter="1.4224" shape="octagon"/>
<pad name="2" x="1.27" y="0" drill="0.8128" diameter="1.4224" shape="octagon"/>
<text x="-1.778" y="1.397" size="1.27" layer="25" ratio="10">&gt;NAME</text>
<text x="-1.778" y="-2.667" size="1.27" layer="27" ratio="10">&gt;VALUE</text>
</package>
<package name="C025-025X050" urn="urn:adsk.eagle:footprint:6239700/1" library_version="2">
<description>&lt;b&gt;CAPACITOR&lt;/b&gt;&lt;p&gt;
grid 2.5 mm, outline 2.5 x 5 mm</description>
<wire x1="-2.159" y1="1.27" x2="2.159" y2="1.27" width="0.1524" layer="21"/>
<wire x1="2.159" y1="-1.27" x2="-2.159" y2="-1.27" width="0.1524" layer="21"/>
<wire x1="2.413" y1="1.016" x2="2.413" y2="-1.016" width="0.1524" layer="21"/>
<wire x1="-2.413" y1="1.016" x2="-2.413" y2="-1.016" width="0.1524" layer="21"/>
<wire x1="2.159" y1="1.27" x2="2.413" y2="1.016" width="0.1524" layer="21" curve="-90"/>
<wire x1="-2.413" y1="1.016" x2="-2.159" y2="1.27" width="0.1524" layer="21" curve="-90"/>
<wire x1="2.159" y1="-1.27" x2="2.413" y2="-1.016" width="0.1524" layer="21" curve="90"/>
<wire x1="-2.413" y1="-1.016" x2="-2.159" y2="-1.27" width="0.1524" layer="21" curve="90"/>
<wire x1="0.762" y1="0" x2="0.381" y2="0" width="0.1524" layer="51"/>
<wire x1="0.381" y1="0" x2="0.254" y2="0" width="0.1524" layer="21"/>
<wire x1="0.254" y1="0" x2="0.254" y2="0.762" width="0.254" layer="21"/>
<wire x1="0.254" y1="0" x2="0.254" y2="-0.762" width="0.254" layer="21"/>
<wire x1="-0.254" y1="0.762" x2="-0.254" y2="0" width="0.254" layer="21"/>
<wire x1="-0.254" y1="0" x2="-0.254" y2="-0.762" width="0.254" layer="21"/>
<wire x1="-0.254" y1="0" x2="-0.381" y2="0" width="0.1524" layer="21"/>
<wire x1="-0.381" y1="0" x2="-0.762" y2="0" width="0.1524" layer="51"/>
<pad name="1" x="-1.27" y="0" drill="0.8128" diameter="1.6764" shape="octagon"/>
<pad name="2" x="1.27" y="0" drill="0.8128" diameter="1.6764" shape="octagon"/>
<text x="-2.286" y="1.524" size="1.27" layer="25" ratio="10">&gt;NAME</text>
<text x="-2.286" y="-2.794" size="1.27" layer="27" ratio="10">&gt;VALUE</text>
</package>
<package name="C025-030X050" urn="urn:adsk.eagle:footprint:6239701/1" library_version="2">
<description>&lt;b&gt;CAPACITOR&lt;/b&gt;&lt;p&gt;
grid 2.5 mm, outline 3 x 5 mm</description>
<wire x1="-2.159" y1="1.524" x2="2.159" y2="1.524" width="0.1524" layer="21"/>
<wire x1="2.159" y1="-1.524" x2="-2.159" y2="-1.524" width="0.1524" layer="21"/>
<wire x1="2.413" y1="1.27" x2="2.413" y2="-1.27" width="0.1524" layer="21"/>
<wire x1="-2.413" y1="1.27" x2="-2.413" y2="-1.27" width="0.1524" layer="21"/>
<wire x1="2.159" y1="1.524" x2="2.413" y2="1.27" width="0.1524" layer="21" curve="-90"/>
<wire x1="-2.413" y1="1.27" x2="-2.159" y2="1.524" width="0.1524" layer="21" curve="-90"/>
<wire x1="2.159" y1="-1.524" x2="2.413" y2="-1.27" width="0.1524" layer="21" curve="90"/>
<wire x1="-2.413" y1="-1.27" x2="-2.159" y2="-1.524" width="0.1524" layer="21" curve="90"/>
<wire x1="0.762" y1="0" x2="0.381" y2="0" width="0.1524" layer="51"/>
<wire x1="0.381" y1="0" x2="0.254" y2="0" width="0.1524" layer="21"/>
<wire x1="0.254" y1="0" x2="0.254" y2="0.762" width="0.254" layer="21"/>
<wire x1="0.254" y1="0" x2="0.254" y2="-0.762" width="0.254" layer="21"/>
<wire x1="-0.254" y1="0.762" x2="-0.254" y2="0" width="0.254" layer="21"/>
<wire x1="-0.254" y1="0" x2="-0.254" y2="-0.762" width="0.254" layer="21"/>
<wire x1="-0.254" y1="0" x2="-0.381" y2="0" width="0.1524" layer="21"/>
<wire x1="-0.381" y1="0" x2="-0.762" y2="0" width="0.1524" layer="51"/>
<pad name="1" x="-1.27" y="0" drill="0.8128" diameter="1.4224" shape="octagon"/>
<pad name="2" x="1.27" y="0" drill="0.8128" diameter="1.4224" shape="octagon"/>
<text x="-2.286" y="1.905" size="1.27" layer="25" ratio="10">&gt;NAME</text>
<text x="-2.286" y="-3.048" size="1.27" layer="27" ratio="10">&gt;VALUE</text>
</package>
<package name="C025-040X050" urn="urn:adsk.eagle:footprint:6239702/1" library_version="2">
<description>&lt;b&gt;CAPACITOR&lt;/b&gt;&lt;p&gt;
grid 2.5 mm, outline 4 x 5 mm</description>
<wire x1="-2.159" y1="1.905" x2="2.159" y2="1.905" width="0.1524" layer="21"/>
<wire x1="2.159" y1="-1.905" x2="-2.159" y2="-1.905" width="0.1524" layer="21"/>
<wire x1="2.413" y1="1.651" x2="2.413" y2="-1.651" width="0.1524" layer="21"/>
<wire x1="-2.413" y1="1.651" x2="-2.413" y2="-1.651" width="0.1524" layer="21"/>
<wire x1="2.159" y1="1.905" x2="2.413" y2="1.651" width="0.1524" layer="21" curve="-90"/>
<wire x1="-2.413" y1="1.651" x2="-2.159" y2="1.905" width="0.1524" layer="21" curve="-90"/>
<wire x1="2.159" y1="-1.905" x2="2.413" y2="-1.651" width="0.1524" layer="21" curve="90"/>
<wire x1="-2.413" y1="-1.651" x2="-2.159" y2="-1.905" width="0.1524" layer="21" curve="90"/>
<wire x1="0.762" y1="0" x2="0.381" y2="0" width="0.1524" layer="51"/>
<wire x1="0.381" y1="0" x2="0.254" y2="0" width="0.1524" layer="21"/>
<wire x1="0.254" y1="0" x2="0.254" y2="0.762" width="0.254" layer="21"/>
<wire x1="0.254" y1="0" x2="0.254" y2="-0.762" width="0.254" layer="21"/>
<wire x1="-0.254" y1="0.762" x2="-0.254" y2="0" width="0.254" layer="21"/>
<wire x1="-0.254" y1="0" x2="-0.254" y2="-0.762" width="0.254" layer="21"/>
<wire x1="-0.254" y1="0" x2="-0.381" y2="0" width="0.1524" layer="21"/>
<wire x1="-0.381" y1="0" x2="-0.762" y2="0" width="0.1524" layer="51"/>
<pad name="1" x="-1.27" y="0" drill="0.8128" diameter="1.4224" shape="octagon"/>
<pad name="2" x="1.27" y="0" drill="0.8128" diameter="1.4224" shape="octagon"/>
<text x="-2.286" y="2.159" size="1.27" layer="25" ratio="10">&gt;NAME</text>
<text x="-2.286" y="-3.429" size="1.27" layer="27" ratio="10">&gt;VALUE</text>
</package>
<package name="C025-050X050" urn="urn:adsk.eagle:footprint:6239703/1" library_version="2">
<description>&lt;b&gt;CAPACITOR&lt;/b&gt;&lt;p&gt;
grid 2.5 mm, outline 5 x 5 mm</description>
<wire x1="-2.159" y1="2.286" x2="2.159" y2="2.286" width="0.1524" layer="21"/>
<wire x1="2.159" y1="-2.286" x2="-2.159" y2="-2.286" width="0.1524" layer="21"/>
<wire x1="2.413" y1="2.032" x2="2.413" y2="-2.032" width="0.1524" layer="21"/>
<wire x1="-2.413" y1="2.032" x2="-2.413" y2="-2.032" width="0.1524" layer="21"/>
<wire x1="2.159" y1="2.286" x2="2.413" y2="2.032" width="0.1524" layer="21" curve="-90"/>
<wire x1="-2.413" y1="2.032" x2="-2.159" y2="2.286" width="0.1524" layer="21" curve="-90"/>
<wire x1="2.159" y1="-2.286" x2="2.413" y2="-2.032" width="0.1524" layer="21" curve="90"/>
<wire x1="-2.413" y1="-2.032" x2="-2.159" y2="-2.286" width="0.1524" layer="21" curve="90"/>
<wire x1="0.762" y1="0" x2="0.381" y2="0" width="0.1524" layer="51"/>
<wire x1="0.381" y1="0" x2="0.254" y2="0" width="0.1524" layer="21"/>
<wire x1="0.254" y1="0" x2="0.254" y2="0.762" width="0.254" layer="21"/>
<wire x1="0.254" y1="0" x2="0.254" y2="-0.762" width="0.254" layer="21"/>
<wire x1="-0.254" y1="0.762" x2="-0.254" y2="0" width="0.254" layer="21"/>
<wire x1="-0.254" y1="0" x2="-0.254" y2="-0.762" width="0.254" layer="21"/>
<wire x1="-0.254" y1="0" x2="-0.381" y2="0" width="0.1524" layer="21"/>
<wire x1="-0.381" y1="0" x2="-0.762" y2="0" width="0.1524" layer="51"/>
<pad name="1" x="-1.27" y="0" drill="0.8128" shape="octagon"/>
<pad name="2" x="1.27" y="0" drill="0.8128" shape="octagon"/>
<text x="-2.286" y="2.54" size="1.27" layer="25" ratio="10">&gt;NAME</text>
<text x="-2.286" y="-3.81" size="1.27" layer="27" ratio="10">&gt;VALUE</text>
</package>
<package name="C025-060X050" urn="urn:adsk.eagle:footprint:6239704/1" library_version="2">
<description>&lt;b&gt;CAPACITOR&lt;/b&gt;&lt;p&gt;
grid 2.5 mm, outline 6 x 5 mm</description>
<wire x1="-2.159" y1="2.794" x2="2.159" y2="2.794" width="0.1524" layer="21"/>
<wire x1="2.159" y1="-2.794" x2="-2.159" y2="-2.794" width="0.1524" layer="21"/>
<wire x1="2.413" y1="2.54" x2="2.413" y2="-2.54" width="0.1524" layer="21"/>
<wire x1="-2.413" y1="2.54" x2="-2.413" y2="-2.54" width="0.1524" layer="21"/>
<wire x1="2.159" y1="2.794" x2="2.413" y2="2.54" width="0.1524" layer="21" curve="-90"/>
<wire x1="-2.413" y1="2.54" x2="-2.159" y2="2.794" width="0.1524" layer="21" curve="-90"/>
<wire x1="2.159" y1="-2.794" x2="2.413" y2="-2.54" width="0.1524" layer="21" curve="90"/>
<wire x1="-2.413" y1="-2.54" x2="-2.159" y2="-2.794" width="0.1524" layer="21" curve="90"/>
<wire x1="0.762" y1="0" x2="0.381" y2="0" width="0.1524" layer="51"/>
<wire x1="0.381" y1="0" x2="0.254" y2="0" width="0.1524" layer="21"/>
<wire x1="0.254" y1="0" x2="0.254" y2="0.762" width="0.254" layer="21"/>
<wire x1="0.254" y1="0" x2="0.254" y2="-0.762" width="0.254" layer="21"/>
<wire x1="-0.254" y1="0.762" x2="-0.254" y2="0" width="0.254" layer="21"/>
<wire x1="-0.254" y1="0" x2="-0.254" y2="-0.762" width="0.254" layer="21"/>
<wire x1="-0.254" y1="0" x2="-0.381" y2="0" width="0.1524" layer="21"/>
<wire x1="-0.381" y1="0" x2="-0.762" y2="0" width="0.1524" layer="51"/>
<pad name="1" x="-1.27" y="0" drill="0.8128" shape="octagon"/>
<pad name="2" x="1.27" y="0" drill="0.8128" shape="octagon"/>
<text x="-2.286" y="3.048" size="1.27" layer="25" ratio="10">&gt;NAME</text>
<text x="-2.032" y="-2.413" size="1.27" layer="27" ratio="10">&gt;VALUE</text>
</package>
<package name="C025_050-024X070" urn="urn:adsk.eagle:footprint:6239705/1" library_version="2">
<description>&lt;b&gt;CAPACITOR&lt;/b&gt;&lt;p&gt;
grid 2.5 mm + 5 mm, outline 2.4 x 7 mm</description>
<wire x1="-2.159" y1="-0.635" x2="-2.159" y2="0.635" width="0.1524" layer="51"/>
<wire x1="-2.159" y1="0.635" x2="-1.651" y2="1.143" width="0.1524" layer="21" curve="-90" cap="flat"/>
<wire x1="-2.159" y1="-0.635" x2="-1.651" y2="-1.143" width="0.1524" layer="21" curve="90" cap="flat"/>
<wire x1="1.651" y1="1.143" x2="-1.651" y2="1.143" width="0.1524" layer="21"/>
<wire x1="2.159" y1="-0.635" x2="2.159" y2="0.635" width="0.1524" layer="51"/>
<wire x1="1.651" y1="-1.143" x2="-1.651" y2="-1.143" width="0.1524" layer="21"/>
<wire x1="1.651" y1="1.143" x2="2.159" y2="0.635" width="0.1524" layer="21" curve="-90" cap="flat"/>
<wire x1="-4.191" y1="-1.143" x2="-3.9624" y2="-1.143" width="0.1524" layer="21"/>
<wire x1="-4.191" y1="1.143" x2="-3.9624" y2="1.143" width="0.1524" layer="21"/>
<wire x1="-4.699" y1="-0.635" x2="-4.191" y2="-1.143" width="0.1524" layer="21" curve="90"/>
<wire x1="1.651" y1="-1.143" x2="2.159" y2="-0.635" width="0.1524" layer="21" curve="90" cap="flat"/>
<wire x1="-4.699" y1="0.635" x2="-4.191" y2="1.143" width="0.1524" layer="21" curve="-90"/>
<wire x1="-4.699" y1="-0.635" x2="-4.699" y2="0.635" width="0.1524" layer="21"/>
<wire x1="-3.429" y1="1.143" x2="-2.5654" y2="1.143" width="0.1524" layer="21"/>
<wire x1="-3.429" y1="-1.143" x2="-2.5654" y2="-1.143" width="0.1524" layer="21"/>
<wire x1="-0.3048" y1="0.762" x2="-0.3048" y2="-0.762" width="0.3048" layer="21"/>
<wire x1="0.3302" y1="0.762" x2="0.3302" y2="-0.762" width="0.3048" layer="21"/>
<wire x1="1.27" y1="0" x2="0.3302" y2="0" width="0.1524" layer="51"/>
<wire x1="-1.27" y1="0" x2="-0.3048" y2="0" width="0.1524" layer="51"/>
<pad name="1" x="-3.81" y="0" drill="0.8128" shape="octagon"/>
<pad name="2" x="-1.27" y="0" drill="0.8128" shape="octagon"/>
<pad name="3" x="1.27" y="0" drill="0.8128" shape="octagon"/>
<text x="-3.81" y="1.397" size="1.27" layer="25" ratio="10">&gt;NAME</text>
<text x="-3.81" y="-2.667" size="1.27" layer="27" ratio="10">&gt;VALUE</text>
</package>
<package name="C025_050-025X075" urn="urn:adsk.eagle:footprint:6239706/1" library_version="2">
<description>&lt;b&gt;CAPACITOR&lt;/b&gt;&lt;p&gt;
grid 2.5 + 5 mm, outline 2.5 x 7.5 mm</description>
<wire x1="-2.159" y1="1.27" x2="2.159" y2="1.27" width="0.1524" layer="21"/>
<wire x1="2.159" y1="-1.27" x2="-2.159" y2="-1.27" width="0.1524" layer="21"/>
<wire x1="-2.413" y1="1.016" x2="-2.413" y2="-1.016" width="0.1524" layer="21"/>
<wire x1="2.159" y1="1.27" x2="2.413" y2="1.016" width="0.1524" layer="21" curve="-90"/>
<wire x1="-2.413" y1="1.016" x2="-2.159" y2="1.27" width="0.1524" layer="21" curve="-90"/>
<wire x1="2.159" y1="-1.27" x2="2.413" y2="-1.016" width="0.1524" layer="21" curve="90"/>
<wire x1="-2.413" y1="-1.016" x2="-2.159" y2="-1.27" width="0.1524" layer="21" curve="90"/>
<wire x1="0.381" y1="0" x2="0.254" y2="0" width="0.1524" layer="21"/>
<wire x1="0.254" y1="0" x2="0.254" y2="0.762" width="0.254" layer="21"/>
<wire x1="0.254" y1="0" x2="0.254" y2="-0.762" width="0.254" layer="21"/>
<wire x1="-0.254" y1="0.762" x2="-0.254" y2="0" width="0.254" layer="21"/>
<wire x1="-0.254" y1="0" x2="-0.254" y2="-0.762" width="0.254" layer="21"/>
<wire x1="-0.254" y1="0" x2="-0.381" y2="0" width="0.1524" layer="21"/>
<wire x1="-0.381" y1="0" x2="-0.762" y2="0" width="0.1524" layer="51"/>
<wire x1="4.953" y1="1.016" x2="4.953" y2="-1.016" width="0.1524" layer="21"/>
<wire x1="4.699" y1="1.27" x2="4.953" y2="1.016" width="0.1524" layer="21" curve="-90"/>
<wire x1="4.699" y1="-1.27" x2="4.953" y2="-1.016" width="0.1524" layer="21" curve="90"/>
<wire x1="2.794" y1="1.27" x2="4.699" y2="1.27" width="0.1524" layer="21"/>
<wire x1="4.699" y1="-1.27" x2="2.794" y2="-1.27" width="0.1524" layer="21"/>
<wire x1="2.413" y1="1.016" x2="2.413" y2="0.762" width="0.1524" layer="21"/>
<wire x1="2.413" y1="-0.762" x2="2.413" y2="-1.016" width="0.1524" layer="21"/>
<wire x1="2.413" y1="0.254" x2="2.413" y2="-0.254" width="0.1524" layer="21"/>
<wire x1="1.778" y1="0" x2="2.286" y2="0" width="0.1524" layer="51"/>
<wire x1="2.286" y1="0" x2="2.794" y2="0" width="0.1524" layer="21"/>
<wire x1="2.794" y1="0" x2="3.302" y2="0" width="0.1524" layer="51"/>
<wire x1="0.762" y1="0" x2="0.381" y2="0" width="0.1524" layer="51"/>
<pad name="1" x="-1.27" y="0" drill="0.8128" shape="octagon"/>
<pad name="3" x="3.81" y="0" drill="0.8128" shape="octagon"/>
<pad name="2" x="1.27" y="0" drill="0.8128" shape="octagon"/>
<text x="-2.159" y="1.651" size="1.27" layer="25" ratio="10">&gt;NAME</text>
<text x="-2.159" y="-2.794" size="1.27" layer="27" ratio="10">&gt;VALUE</text>
</package>
<package name="C025_050-035X075" urn="urn:adsk.eagle:footprint:6239707/1" library_version="2">
<description>&lt;b&gt;CAPACITOR&lt;/b&gt;&lt;p&gt;
grid 2.5 + 5 mm, outline 3.5 x 7.5 mm</description>
<wire x1="-2.159" y1="1.778" x2="2.159" y2="1.778" width="0.1524" layer="21"/>
<wire x1="2.159" y1="-1.778" x2="-2.159" y2="-1.778" width="0.1524" layer="21"/>
<wire x1="-2.413" y1="1.524" x2="-2.413" y2="-1.524" width="0.1524" layer="21"/>
<wire x1="2.159" y1="1.778" x2="2.413" y2="1.524" width="0.1524" layer="21" curve="-90"/>
<wire x1="-2.413" y1="1.524" x2="-2.159" y2="1.778" width="0.1524" layer="21" curve="-90"/>
<wire x1="2.159" y1="-1.778" x2="2.413" y2="-1.524" width="0.1524" layer="21" curve="90"/>
<wire x1="-2.413" y1="-1.524" x2="-2.159" y2="-1.778" width="0.1524" layer="21" curve="90"/>
<wire x1="0.381" y1="0" x2="0.254" y2="0" width="0.1524" layer="21"/>
<wire x1="0.254" y1="0" x2="0.254" y2="0.762" width="0.254" layer="21"/>
<wire x1="0.254" y1="0" x2="0.254" y2="-0.762" width="0.254" layer="21"/>
<wire x1="-0.254" y1="0.762" x2="-0.254" y2="0" width="0.254" layer="21"/>
<wire x1="-0.254" y1="0" x2="-0.254" y2="-0.762" width="0.254" layer="21"/>
<wire x1="-0.254" y1="0" x2="-0.381" y2="0" width="0.1524" layer="21"/>
<wire x1="-0.381" y1="0" x2="-0.762" y2="0" width="0.1524" layer="51"/>
<wire x1="4.953" y1="1.524" x2="4.953" y2="-1.524" width="0.1524" layer="21"/>
<wire x1="4.699" y1="1.778" x2="4.953" y2="1.524" width="0.1524" layer="21" curve="-90"/>
<wire x1="4.699" y1="-1.778" x2="4.953" y2="-1.524" width="0.1524" layer="21" curve="90"/>
<wire x1="2.794" y1="1.778" x2="4.699" y2="1.778" width="0.1524" layer="21"/>
<wire x1="4.699" y1="-1.778" x2="2.794" y2="-1.778" width="0.1524" layer="21"/>
<wire x1="2.413" y1="1.524" x2="2.413" y2="1.016" width="0.1524" layer="21"/>
<wire x1="2.413" y1="-1.016" x2="2.413" y2="-1.524" width="0.1524" layer="21"/>
<wire x1="2.413" y1="0.508" x2="2.413" y2="-0.508" width="0.1524" layer="21"/>
<wire x1="0.381" y1="0" x2="0.762" y2="0" width="0.1524" layer="51"/>
<wire x1="2.286" y1="0" x2="2.794" y2="0" width="0.1524" layer="21"/>
<wire x1="2.794" y1="0" x2="3.302" y2="0" width="0.1524" layer="51"/>
<wire x1="2.286" y1="0" x2="1.778" y2="0" width="0.1524" layer="51"/>
<pad name="1" x="-1.27" y="0" drill="0.8128" shape="octagon"/>
<pad name="3" x="3.81" y="0" drill="0.8128" shape="octagon"/>
<pad name="2" x="1.27" y="0" drill="0.8128" shape="octagon"/>
<text x="-2.286" y="2.159" size="1.27" layer="25" ratio="10">&gt;NAME</text>
<text x="-2.286" y="-3.302" size="1.27" layer="27" ratio="10">&gt;VALUE</text>
</package>
<package name="C025_050-045X075" urn="urn:adsk.eagle:footprint:6239708/1" library_version="2">
<description>&lt;b&gt;CAPACITOR&lt;/b&gt;&lt;p&gt;
grid 2.5 + 5 mm, outline 4.5 x 7.5 mm</description>
<wire x1="-2.159" y1="2.286" x2="2.159" y2="2.286" width="0.1524" layer="21"/>
<wire x1="2.159" y1="-2.286" x2="-2.159" y2="-2.286" width="0.1524" layer="21"/>
<wire x1="-2.413" y1="2.032" x2="-2.413" y2="-2.032" width="0.1524" layer="21"/>
<wire x1="2.159" y1="2.286" x2="2.413" y2="2.032" width="0.1524" layer="21" curve="-90"/>
<wire x1="-2.413" y1="2.032" x2="-2.159" y2="2.286" width="0.1524" layer="21" curve="-90"/>
<wire x1="2.159" y1="-2.286" x2="2.413" y2="-2.032" width="0.1524" layer="21" curve="90"/>
<wire x1="-2.413" y1="-2.032" x2="-2.159" y2="-2.286" width="0.1524" layer="21" curve="90"/>
<wire x1="0.381" y1="0" x2="0.254" y2="0" width="0.1524" layer="21"/>
<wire x1="0.254" y1="0" x2="0.254" y2="0.762" width="0.254" layer="21"/>
<wire x1="0.254" y1="0" x2="0.254" y2="-0.762" width="0.254" layer="21"/>
<wire x1="-0.254" y1="0.762" x2="-0.254" y2="0" width="0.254" layer="21"/>
<wire x1="-0.254" y1="0" x2="-0.254" y2="-0.762" width="0.254" layer="21"/>
<wire x1="-0.254" y1="0" x2="-0.381" y2="0" width="0.1524" layer="21"/>
<wire x1="-0.381" y1="0" x2="-0.762" y2="0" width="0.1524" layer="51"/>
<wire x1="4.953" y1="2.032" x2="4.953" y2="-2.032" width="0.1524" layer="21"/>
<wire x1="4.699" y1="2.286" x2="4.953" y2="2.032" width="0.1524" layer="21" curve="-90"/>
<wire x1="4.699" y1="-2.286" x2="4.953" y2="-2.032" width="0.1524" layer="21" curve="90"/>
<wire x1="2.794" y1="2.286" x2="4.699" y2="2.286" width="0.1524" layer="21"/>
<wire x1="4.699" y1="-2.286" x2="2.794" y2="-2.286" width="0.1524" layer="21"/>
<wire x1="2.413" y1="2.032" x2="2.413" y2="1.397" width="0.1524" layer="21"/>
<wire x1="2.413" y1="-1.397" x2="2.413" y2="-2.032" width="0.1524" layer="21"/>
<wire x1="2.413" y1="0.762" x2="2.413" y2="-0.762" width="0.1524" layer="21"/>
<wire x1="2.286" y1="0" x2="2.794" y2="0" width="0.1524" layer="21"/>
<wire x1="2.794" y1="0" x2="3.302" y2="0" width="0.1524" layer="51"/>
<wire x1="0.381" y1="0" x2="0.762" y2="0" width="0.1524" layer="51"/>
<wire x1="2.286" y1="0" x2="1.778" y2="0" width="0.1524" layer="51"/>
<pad name="1" x="-1.27" y="0" drill="0.8128" shape="octagon"/>
<pad name="3" x="3.81" y="0" drill="0.8128" shape="octagon"/>
<pad name="2" x="1.27" y="0" drill="0.8128" shape="octagon"/>
<text x="-2.286" y="2.667" size="1.27" layer="25" ratio="10">&gt;NAME</text>
<text x="-2.286" y="-3.81" size="1.27" layer="27" ratio="10">&gt;VALUE</text>
</package>
<package name="C025_050-055X075" urn="urn:adsk.eagle:footprint:6239709/1" library_version="2">
<description>&lt;b&gt;CAPACITOR&lt;/b&gt;&lt;p&gt;
grid 2.5 + 5 mm, outline 5.5 x 7.5 mm</description>
<wire x1="-2.159" y1="2.794" x2="2.159" y2="2.794" width="0.1524" layer="21"/>
<wire x1="2.159" y1="-2.794" x2="-2.159" y2="-2.794" width="0.1524" layer="21"/>
<wire x1="-2.413" y1="2.54" x2="-2.413" y2="-2.54" width="0.1524" layer="21"/>
<wire x1="2.159" y1="2.794" x2="2.413" y2="2.54" width="0.1524" layer="21" curve="-90"/>
<wire x1="-2.413" y1="2.54" x2="-2.159" y2="2.794" width="0.1524" layer="21" curve="-90"/>
<wire x1="2.159" y1="-2.794" x2="2.413" y2="-2.54" width="0.1524" layer="21" curve="90"/>
<wire x1="-2.413" y1="-2.54" x2="-2.159" y2="-2.794" width="0.1524" layer="21" curve="90"/>
<wire x1="0.381" y1="0" x2="0.254" y2="0" width="0.1524" layer="21"/>
<wire x1="0.254" y1="0" x2="0.254" y2="0.762" width="0.254" layer="21"/>
<wire x1="0.254" y1="0" x2="0.254" y2="-0.762" width="0.254" layer="21"/>
<wire x1="-0.254" y1="0.762" x2="-0.254" y2="0" width="0.254" layer="21"/>
<wire x1="-0.254" y1="0" x2="-0.254" y2="-0.762" width="0.254" layer="21"/>
<wire x1="-0.254" y1="0" x2="-0.381" y2="0" width="0.1524" layer="21"/>
<wire x1="-0.381" y1="0" x2="-0.762" y2="0" width="0.1524" layer="51"/>
<wire x1="4.953" y1="2.54" x2="4.953" y2="-2.54" width="0.1524" layer="21"/>
<wire x1="4.699" y1="2.794" x2="4.953" y2="2.54" width="0.1524" layer="21" curve="-90"/>
<wire x1="4.699" y1="-2.794" x2="4.953" y2="-2.54" width="0.1524" layer="21" curve="90"/>
<wire x1="2.794" y1="2.794" x2="4.699" y2="2.794" width="0.1524" layer="21"/>
<wire x1="4.699" y1="-2.794" x2="2.794" y2="-2.794" width="0.1524" layer="21"/>
<wire x1="2.413" y1="2.54" x2="2.413" y2="2.032" width="0.1524" layer="21"/>
<wire x1="2.413" y1="-2.032" x2="2.413" y2="-2.54" width="0.1524" layer="21"/>
<wire x1="2.413" y1="0.762" x2="2.413" y2="-0.762" width="0.1524" layer="21"/>
<wire x1="1.778" y1="0" x2="2.286" y2="0" width="0.1524" layer="51"/>
<wire x1="2.286" y1="0" x2="2.794" y2="0" width="0.1524" layer="21"/>
<wire x1="2.794" y1="0" x2="3.302" y2="0" width="0.1524" layer="51"/>
<wire x1="0.381" y1="0" x2="0.762" y2="0" width="0.1524" layer="51"/>
<pad name="1" x="-1.27" y="0" drill="0.8128" shape="octagon"/>
<pad name="3" x="3.81" y="0" drill="0.8128" shape="octagon"/>
<pad name="2" x="1.27" y="0" drill="0.8128" shape="octagon"/>
<text x="-2.286" y="3.175" size="1.27" layer="25" ratio="10">&gt;NAME</text>
<text x="-2.032" y="-2.286" size="1.27" layer="27" ratio="10">&gt;VALUE</text>
</package>
<package name="C050-024X044" urn="urn:adsk.eagle:footprint:6239710/1" library_version="2">
<description>&lt;b&gt;CAPACITOR&lt;/b&gt;&lt;p&gt;
grid 5 mm, outline 2.4 x 4.4 mm</description>
<wire x1="-2.159" y1="-0.635" x2="-2.159" y2="0.635" width="0.1524" layer="51"/>
<wire x1="-2.159" y1="0.635" x2="-1.651" y2="1.143" width="0.1524" layer="21" curve="-90" cap="flat"/>
<wire x1="-2.159" y1="-0.635" x2="-1.651" y2="-1.143" width="0.1524" layer="21" curve="90" cap="flat"/>
<wire x1="1.651" y1="1.143" x2="-1.651" y2="1.143" width="0.1524" layer="21"/>
<wire x1="2.159" y1="-0.635" x2="2.159" y2="0.635" width="0.1524" layer="51"/>
<wire x1="1.651" y1="-1.143" x2="-1.651" y2="-1.143" width="0.1524" layer="21"/>
<wire x1="1.651" y1="1.143" x2="2.159" y2="0.635" width="0.1524" layer="21" curve="-90" cap="flat"/>
<wire x1="1.651" y1="-1.143" x2="2.159" y2="-0.635" width="0.1524" layer="21" curve="90" cap="flat"/>
<wire x1="-0.3048" y1="0.762" x2="-0.3048" y2="0" width="0.3048" layer="21"/>
<wire x1="-0.3048" y1="0" x2="-0.3048" y2="-0.762" width="0.3048" layer="21"/>
<wire x1="0.3302" y1="0.762" x2="0.3302" y2="0" width="0.3048" layer="21"/>
<wire x1="0.3302" y1="0" x2="0.3302" y2="-0.762" width="0.3048" layer="21"/>
<wire x1="1.27" y1="0" x2="0.3302" y2="0" width="0.1524" layer="21"/>
<wire x1="-1.27" y1="0" x2="-0.3048" y2="0" width="0.1524" layer="21"/>
<pad name="1" x="-2.54" y="0" drill="0.8128" shape="octagon"/>
<pad name="2" x="2.54" y="0" drill="0.8128" shape="octagon"/>
<text x="-2.159" y="1.397" size="1.27" layer="25" ratio="10">&gt;NAME</text>
<text x="-2.159" y="-2.667" size="1.27" layer="27" ratio="10">&gt;VALUE</text>
<rectangle x1="2.159" y1="-0.381" x2="2.54" y2="0.381" layer="51"/>
<rectangle x1="-2.54" y1="-0.381" x2="-2.159" y2="0.381" layer="51"/>
</package>
<package name="C050-025X075" urn="urn:adsk.eagle:footprint:6239711/1" library_version="2">
<description>&lt;b&gt;CAPACITOR&lt;/b&gt;&lt;p&gt;
grid 5 mm, outline 2.5 x 7.5 mm</description>
<wire x1="-0.3048" y1="0.635" x2="-0.3048" y2="0" width="0.3048" layer="21"/>
<wire x1="-0.3048" y1="0" x2="-0.3048" y2="-0.635" width="0.3048" layer="21"/>
<wire x1="-0.3048" y1="0" x2="-1.524" y2="0" width="0.1524" layer="21"/>
<wire x1="0.3302" y1="0.635" x2="0.3302" y2="0" width="0.3048" layer="21"/>
<wire x1="0.3302" y1="0" x2="0.3302" y2="-0.635" width="0.3048" layer="21"/>
<wire x1="0.3302" y1="0" x2="1.524" y2="0" width="0.1524" layer="21"/>
<wire x1="-3.683" y1="1.016" x2="-3.683" y2="-1.016" width="0.1524" layer="21"/>
<wire x1="-3.429" y1="-1.27" x2="3.429" y2="-1.27" width="0.1524" layer="21"/>
<wire x1="3.683" y1="-1.016" x2="3.683" y2="1.016" width="0.1524" layer="21"/>
<wire x1="3.429" y1="1.27" x2="-3.429" y2="1.27" width="0.1524" layer="21"/>
<wire x1="3.429" y1="1.27" x2="3.683" y2="1.016" width="0.1524" layer="21" curve="-90"/>
<wire x1="3.429" y1="-1.27" x2="3.683" y2="-1.016" width="0.1524" layer="21" curve="90"/>
<wire x1="-3.683" y1="-1.016" x2="-3.429" y2="-1.27" width="0.1524" layer="21" curve="90"/>
<wire x1="-3.683" y1="1.016" x2="-3.429" y2="1.27" width="0.1524" layer="21" curve="-90"/>
<pad name="1" x="-2.54" y="0" drill="0.8128" shape="octagon"/>
<pad name="2" x="2.54" y="0" drill="0.8128" shape="octagon"/>
<text x="-3.429" y="1.651" size="1.27" layer="25" ratio="10">&gt;NAME</text>
<text x="-3.429" y="-2.794" size="1.27" layer="27" ratio="10">&gt;VALUE</text>
</package>
<package name="C050-045X075" urn="urn:adsk.eagle:footprint:6239712/1" library_version="2">
<description>&lt;b&gt;CAPACITOR&lt;/b&gt;&lt;p&gt;
grid 5 mm, outline 4.5 x 7.5 mm</description>
<wire x1="-0.3048" y1="0.635" x2="-0.3048" y2="0" width="0.3048" layer="21"/>
<wire x1="-0.3048" y1="0" x2="-0.3048" y2="-0.635" width="0.3048" layer="21"/>
<wire x1="-0.3048" y1="0" x2="-1.524" y2="0" width="0.1524" layer="21"/>
<wire x1="0.3302" y1="0.635" x2="0.3302" y2="0" width="0.3048" layer="21"/>
<wire x1="0.3302" y1="0" x2="0.3302" y2="-0.635" width="0.3048" layer="21"/>
<wire x1="0.3302" y1="0" x2="1.524" y2="0" width="0.1524" layer="21"/>
<wire x1="-3.683" y1="2.032" x2="-3.683" y2="-2.032" width="0.1524" layer="21"/>
<wire x1="-3.429" y1="-2.286" x2="3.429" y2="-2.286" width="0.1524" layer="21"/>
<wire x1="3.683" y1="-2.032" x2="3.683" y2="2.032" width="0.1524" layer="21"/>
<wire x1="3.429" y1="2.286" x2="-3.429" y2="2.286" width="0.1524" layer="21"/>
<wire x1="3.429" y1="2.286" x2="3.683" y2="2.032" width="0.1524" layer="21" curve="-90"/>
<wire x1="3.429" y1="-2.286" x2="3.683" y2="-2.032" width="0.1524" layer="21" curve="90"/>
<wire x1="-3.683" y1="-2.032" x2="-3.429" y2="-2.286" width="0.1524" layer="21" curve="90"/>
<wire x1="-3.683" y1="2.032" x2="-3.429" y2="2.286" width="0.1524" layer="21" curve="-90"/>
<pad name="1" x="-2.54" y="0" drill="0.8128" shape="octagon"/>
<pad name="2" x="2.54" y="0" drill="0.8128" shape="octagon"/>
<text x="-3.556" y="2.667" size="1.27" layer="25" ratio="10">&gt;NAME</text>
<text x="-3.556" y="-3.81" size="1.27" layer="27" ratio="10">&gt;VALUE</text>
</package>
<package name="C050-030X075" urn="urn:adsk.eagle:footprint:6239713/1" library_version="2">
<description>&lt;b&gt;CAPACITOR&lt;/b&gt;&lt;p&gt;
grid 5 mm, outline 3 x 7.5 mm</description>
<wire x1="-0.3048" y1="0.635" x2="-0.3048" y2="0" width="0.3048" layer="21"/>
<wire x1="-0.3048" y1="0" x2="-0.3048" y2="-0.635" width="0.3048" layer="21"/>
<wire x1="-0.3048" y1="0" x2="-1.524" y2="0" width="0.1524" layer="21"/>
<wire x1="0.3302" y1="0.635" x2="0.3302" y2="0" width="0.3048" layer="21"/>
<wire x1="0.3302" y1="0" x2="0.3302" y2="-0.635" width="0.3048" layer="21"/>
<wire x1="0.3302" y1="0" x2="1.524" y2="0" width="0.1524" layer="21"/>
<wire x1="-3.683" y1="1.27" x2="-3.683" y2="-1.27" width="0.1524" layer="21"/>
<wire x1="-3.429" y1="-1.524" x2="3.429" y2="-1.524" width="0.1524" layer="21"/>
<wire x1="3.683" y1="-1.27" x2="3.683" y2="1.27" width="0.1524" layer="21"/>
<wire x1="3.429" y1="1.524" x2="-3.429" y2="1.524" width="0.1524" layer="21"/>
<wire x1="3.429" y1="1.524" x2="3.683" y2="1.27" width="0.1524" layer="21" curve="-90"/>
<wire x1="3.429" y1="-1.524" x2="3.683" y2="-1.27" width="0.1524" layer="21" curve="90"/>
<wire x1="-3.683" y1="-1.27" x2="-3.429" y2="-1.524" width="0.1524" layer="21" curve="90"/>
<wire x1="-3.683" y1="1.27" x2="-3.429" y2="1.524" width="0.1524" layer="21" curve="-90"/>
<pad name="1" x="-2.54" y="0" drill="0.8128" shape="octagon"/>
<pad name="2" x="2.54" y="0" drill="0.8128" shape="octagon"/>
<text x="-3.556" y="1.905" size="1.27" layer="25" ratio="10">&gt;NAME</text>
<text x="-3.556" y="-3.048" size="1.27" layer="27" ratio="10">&gt;VALUE</text>
</package>
<package name="C050-050X075" urn="urn:adsk.eagle:footprint:6239714/1" library_version="2">
<description>&lt;b&gt;CAPACITOR&lt;/b&gt;&lt;p&gt;
grid 5 mm, outline 5 x 7.5 mm</description>
<wire x1="-0.3048" y1="0.635" x2="-0.3048" y2="0" width="0.3048" layer="21"/>
<wire x1="-0.3048" y1="0" x2="-0.3048" y2="-0.635" width="0.3048" layer="21"/>
<wire x1="-0.3048" y1="0" x2="-1.524" y2="0" width="0.1524" layer="21"/>
<wire x1="0.3302" y1="0.635" x2="0.3302" y2="0" width="0.3048" layer="21"/>
<wire x1="0.3302" y1="0" x2="0.3302" y2="-0.635" width="0.3048" layer="21"/>
<wire x1="0.3302" y1="0" x2="1.524" y2="0" width="0.1524" layer="21"/>
<wire x1="-3.683" y1="2.286" x2="-3.683" y2="-2.286" width="0.1524" layer="21"/>
<wire x1="-3.429" y1="-2.54" x2="3.429" y2="-2.54" width="0.1524" layer="21"/>
<wire x1="3.683" y1="-2.286" x2="3.683" y2="2.286" width="0.1524" layer="21"/>
<wire x1="3.429" y1="2.54" x2="-3.429" y2="2.54" width="0.1524" layer="21"/>
<wire x1="3.429" y1="2.54" x2="3.683" y2="2.286" width="0.1524" layer="21" curve="-90"/>
<wire x1="3.429" y1="-2.54" x2="3.683" y2="-2.286" width="0.1524" layer="21" curve="90"/>
<wire x1="-3.683" y1="-2.286" x2="-3.429" y2="-2.54" width="0.1524" layer="21" curve="90"/>
<wire x1="-3.683" y1="2.286" x2="-3.429" y2="2.54" width="0.1524" layer="21" curve="-90"/>
<pad name="1" x="-2.54" y="0" drill="0.8128" shape="octagon"/>
<pad name="2" x="2.54" y="0" drill="0.8128" shape="octagon"/>
<text x="-3.429" y="2.921" size="1.27" layer="25" ratio="10">&gt;NAME</text>
<text x="-3.175" y="-2.159" size="1.27" layer="27" ratio="10">&gt;VALUE</text>
</package>
<package name="C050-055X075" urn="urn:adsk.eagle:footprint:6239715/1" library_version="2">
<description>&lt;b&gt;CAPACITOR&lt;/b&gt;&lt;p&gt;
grid 5 mm, outline 5.5 x 7.5 mm</description>
<wire x1="-0.3048" y1="0.635" x2="-0.3048" y2="0" width="0.3048" layer="21"/>
<wire x1="-0.3048" y1="0" x2="-0.3048" y2="-0.635" width="0.3048" layer="21"/>
<wire x1="-0.3048" y1="0" x2="-1.524" y2="0" width="0.1524" layer="21"/>
<wire x1="0.3302" y1="0.635" x2="0.3302" y2="0" width="0.3048" layer="21"/>
<wire x1="0.3302" y1="0" x2="0.3302" y2="-0.635" width="0.3048" layer="21"/>
<wire x1="0.3302" y1="0" x2="1.524" y2="0" width="0.1524" layer="21"/>
<wire x1="-3.683" y1="2.54" x2="-3.683" y2="-2.54" width="0.1524" layer="21"/>
<wire x1="-3.429" y1="-2.794" x2="3.429" y2="-2.794" width="0.1524" layer="21"/>
<wire x1="3.683" y1="-2.54" x2="3.683" y2="2.54" width="0.1524" layer="21"/>
<wire x1="3.429" y1="2.794" x2="-3.429" y2="2.794" width="0.1524" layer="21"/>
<wire x1="3.429" y1="2.794" x2="3.683" y2="2.54" width="0.1524" layer="21" curve="-90"/>
<wire x1="3.429" y1="-2.794" x2="3.683" y2="-2.54" width="0.1524" layer="21" curve="90"/>
<wire x1="-3.683" y1="-2.54" x2="-3.429" y2="-2.794" width="0.1524" layer="21" curve="90"/>
<wire x1="-3.683" y1="2.54" x2="-3.429" y2="2.794" width="0.1524" layer="21" curve="-90"/>
<pad name="1" x="-2.54" y="0" drill="0.8128" shape="octagon"/>
<pad name="2" x="2.54" y="0" drill="0.8128" shape="octagon"/>
<text x="-3.429" y="3.175" size="1.27" layer="25" ratio="10">&gt;NAME</text>
<text x="-3.302" y="-2.286" size="1.27" layer="27" ratio="10">&gt;VALUE</text>
</package>
<package name="C050-075X075" urn="urn:adsk.eagle:footprint:6239716/1" library_version="2">
<description>&lt;b&gt;CAPACITOR&lt;/b&gt;&lt;p&gt;
grid 5 mm, outline 7.5 x 7.5 mm</description>
<wire x1="-1.524" y1="0" x2="-0.4572" y2="0" width="0.1524" layer="21"/>
<wire x1="-0.4572" y1="0" x2="-0.4572" y2="0.762" width="0.4064" layer="21"/>
<wire x1="-0.4572" y1="0" x2="-0.4572" y2="-0.762" width="0.4064" layer="21"/>
<wire x1="0.4318" y1="0.762" x2="0.4318" y2="0" width="0.4064" layer="21"/>
<wire x1="0.4318" y1="0" x2="1.524" y2="0" width="0.1524" layer="21"/>
<wire x1="0.4318" y1="0" x2="0.4318" y2="-0.762" width="0.4064" layer="21"/>
<wire x1="-3.683" y1="3.429" x2="-3.683" y2="-3.429" width="0.1524" layer="21"/>
<wire x1="-3.429" y1="-3.683" x2="3.429" y2="-3.683" width="0.1524" layer="21"/>
<wire x1="3.683" y1="-3.429" x2="3.683" y2="3.429" width="0.1524" layer="21"/>
<wire x1="3.429" y1="3.683" x2="-3.429" y2="3.683" width="0.1524" layer="21"/>
<wire x1="3.429" y1="3.683" x2="3.683" y2="3.429" width="0.1524" layer="21" curve="-90"/>
<wire x1="3.429" y1="-3.683" x2="3.683" y2="-3.429" width="0.1524" layer="21" curve="90"/>
<wire x1="-3.683" y1="-3.429" x2="-3.429" y2="-3.683" width="0.1524" layer="21" curve="90"/>
<wire x1="-3.683" y1="3.429" x2="-3.429" y2="3.683" width="0.1524" layer="21" curve="-90"/>
<pad name="1" x="-2.54" y="0" drill="0.8128" shape="octagon"/>
<pad name="2" x="2.54" y="0" drill="0.8128" shape="octagon"/>
<text x="-3.429" y="4.064" size="1.27" layer="25" ratio="10">&gt;NAME</text>
<text x="-3.175" y="-2.921" size="1.27" layer="27" ratio="10">&gt;VALUE</text>
</package>
<package name="C050H075X075" urn="urn:adsk.eagle:footprint:6239717/1" library_version="2">
<description>&lt;b&gt;CAPACITOR&lt;/b&gt;&lt;p&gt;
Horizontal, grid 5 mm, outline 7.5 x 7.5 mm</description>
<wire x1="-3.683" y1="7.112" x2="-3.683" y2="0.508" width="0.1524" layer="21"/>
<wire x1="-3.683" y1="0.508" x2="-3.302" y2="0.508" width="0.1524" layer="21"/>
<wire x1="-3.302" y1="0.508" x2="-1.778" y2="0.508" width="0.1524" layer="51"/>
<wire x1="-1.778" y1="0.508" x2="1.778" y2="0.508" width="0.1524" layer="21"/>
<wire x1="1.778" y1="0.508" x2="3.302" y2="0.508" width="0.1524" layer="51"/>
<wire x1="3.302" y1="0.508" x2="3.683" y2="0.508" width="0.1524" layer="21"/>
<wire x1="3.683" y1="0.508" x2="3.683" y2="7.112" width="0.1524" layer="21"/>
<wire x1="3.175" y1="7.62" x2="-3.175" y2="7.62" width="0.1524" layer="21"/>
<wire x1="-0.3048" y1="2.413" x2="-0.3048" y2="1.778" width="0.3048" layer="21"/>
<wire x1="-0.3048" y1="1.778" x2="-0.3048" y2="1.143" width="0.3048" layer="21"/>
<wire x1="-0.3048" y1="1.778" x2="-1.651" y2="1.778" width="0.1524" layer="21"/>
<wire x1="0.3302" y1="2.413" x2="0.3302" y2="1.778" width="0.3048" layer="21"/>
<wire x1="0.3302" y1="1.778" x2="0.3302" y2="1.143" width="0.3048" layer="21"/>
<wire x1="0.3302" y1="1.778" x2="1.651" y2="1.778" width="0.1524" layer="21"/>
<wire x1="-3.683" y1="7.112" x2="-3.175" y2="7.62" width="0.1524" layer="21" curve="-90"/>
<wire x1="3.175" y1="7.62" x2="3.683" y2="7.112" width="0.1524" layer="21" curve="-90"/>
<wire x1="-2.54" y1="0" x2="-2.54" y2="0.254" width="0.508" layer="51"/>
<wire x1="2.54" y1="0" x2="2.54" y2="0.254" width="0.508" layer="51"/>
<pad name="1" x="-2.54" y="0" drill="0.8128" shape="octagon"/>
<pad name="2" x="2.54" y="0" drill="0.8128" shape="octagon"/>
<text x="-3.302" y="8.001" size="1.27" layer="25" ratio="10">&gt;NAME</text>
<text x="-3.175" y="3.175" size="1.27" layer="27" ratio="10">&gt;VALUE</text>
<rectangle x1="-2.794" y1="0.127" x2="-2.286" y2="0.508" layer="51"/>
<rectangle x1="2.286" y1="0.127" x2="2.794" y2="0.508" layer="51"/>
</package>
<package name="C075-032X103" urn="urn:adsk.eagle:footprint:6239718/1" library_version="2">
<description>&lt;b&gt;CAPACITOR&lt;/b&gt;&lt;p&gt;
grid 7.5 mm, outline 3.2 x 10.3 mm</description>
<wire x1="4.826" y1="1.524" x2="-4.826" y2="1.524" width="0.1524" layer="21"/>
<wire x1="-5.08" y1="1.27" x2="-5.08" y2="-1.27" width="0.1524" layer="21"/>
<wire x1="-4.826" y1="-1.524" x2="4.826" y2="-1.524" width="0.1524" layer="21"/>
<wire x1="5.08" y1="-1.27" x2="5.08" y2="1.27" width="0.1524" layer="21"/>
<wire x1="4.826" y1="1.524" x2="5.08" y2="1.27" width="0.1524" layer="21" curve="-90"/>
<wire x1="4.826" y1="-1.524" x2="5.08" y2="-1.27" width="0.1524" layer="21" curve="90"/>
<wire x1="-5.08" y1="-1.27" x2="-4.826" y2="-1.524" width="0.1524" layer="21" curve="90"/>
<wire x1="-5.08" y1="1.27" x2="-4.826" y2="1.524" width="0.1524" layer="21" curve="-90"/>
<wire x1="0.508" y1="0" x2="2.54" y2="0" width="0.1524" layer="21"/>
<wire x1="-2.54" y1="0" x2="-0.508" y2="0" width="0.1524" layer="21"/>
<wire x1="-0.508" y1="0.889" x2="-0.508" y2="0" width="0.4064" layer="21"/>
<wire x1="-0.508" y1="0" x2="-0.508" y2="-0.889" width="0.4064" layer="21"/>
<wire x1="0.508" y1="0.889" x2="0.508" y2="0" width="0.4064" layer="21"/>
<wire x1="0.508" y1="0" x2="0.508" y2="-0.889" width="0.4064" layer="21"/>
<pad name="1" x="-3.81" y="0" drill="0.9144" shape="octagon"/>
<pad name="2" x="3.81" y="0" drill="0.9144" shape="octagon"/>
<text x="-4.826" y="1.905" size="1.27" layer="25" ratio="10">&gt;NAME</text>
<text x="-4.826" y="-3.048" size="1.27" layer="27" ratio="10">&gt;VALUE</text>
</package>
<package name="C075-042X103" urn="urn:adsk.eagle:footprint:6239719/1" library_version="2">
<description>&lt;b&gt;CAPACITOR&lt;/b&gt;&lt;p&gt;
grid 7.5 mm, outline 4.2 x 10.3 mm</description>
<wire x1="4.826" y1="2.032" x2="-4.826" y2="2.032" width="0.1524" layer="21"/>
<wire x1="-5.08" y1="1.778" x2="-5.08" y2="-1.778" width="0.1524" layer="21"/>
<wire x1="-4.826" y1="-2.032" x2="4.826" y2="-2.032" width="0.1524" layer="21"/>
<wire x1="5.08" y1="-1.778" x2="5.08" y2="1.778" width="0.1524" layer="21"/>
<wire x1="4.826" y1="2.032" x2="5.08" y2="1.778" width="0.1524" layer="21" curve="-90"/>
<wire x1="4.826" y1="-2.032" x2="5.08" y2="-1.778" width="0.1524" layer="21" curve="90"/>
<wire x1="-5.08" y1="-1.778" x2="-4.826" y2="-2.032" width="0.1524" layer="21" curve="90"/>
<wire x1="-5.08" y1="1.778" x2="-4.826" y2="2.032" width="0.1524" layer="21" curve="-90"/>
<wire x1="-1.27" y1="0" x2="2.667" y2="0" width="0.1524" layer="21"/>
<wire x1="-2.667" y1="0" x2="-2.159" y2="0" width="0.1524" layer="21"/>
<wire x1="-2.159" y1="1.27" x2="-2.159" y2="0" width="0.4064" layer="21"/>
<wire x1="-2.159" y1="0" x2="-2.159" y2="-1.27" width="0.4064" layer="21"/>
<wire x1="-1.27" y1="1.27" x2="-1.27" y2="0" width="0.4064" layer="21"/>
<wire x1="-1.27" y1="0" x2="-1.27" y2="-1.27" width="0.4064" layer="21"/>
<pad name="1" x="-3.81" y="0" drill="0.9144" shape="octagon"/>
<pad name="2" x="3.81" y="0" drill="0.9144" shape="octagon"/>
<text x="-4.699" y="2.413" size="1.27" layer="25" ratio="10">&gt;NAME</text>
<text x="-0.635" y="-1.651" size="1.27" layer="27" ratio="10">&gt;VALUE</text>
</package>
<package name="C075-052X106" urn="urn:adsk.eagle:footprint:6239720/1" library_version="2">
<description>&lt;b&gt;CAPACITOR&lt;/b&gt;&lt;p&gt;
grid 7.5 mm, outline 5.2 x 10.6 mm</description>
<wire x1="4.953" y1="2.54" x2="-4.953" y2="2.54" width="0.1524" layer="21"/>
<wire x1="-5.207" y1="2.286" x2="-5.207" y2="-2.286" width="0.1524" layer="21"/>
<wire x1="-4.953" y1="-2.54" x2="4.953" y2="-2.54" width="0.1524" layer="21"/>
<wire x1="5.207" y1="-2.286" x2="5.207" y2="2.286" width="0.1524" layer="21"/>
<wire x1="4.953" y1="2.54" x2="5.207" y2="2.286" width="0.1524" layer="21" curve="-90"/>
<wire x1="4.953" y1="-2.54" x2="5.207" y2="-2.286" width="0.1524" layer="21" curve="90"/>
<wire x1="-5.207" y1="-2.286" x2="-4.953" y2="-2.54" width="0.1524" layer="21" curve="90"/>
<wire x1="-5.207" y1="2.286" x2="-4.953" y2="2.54" width="0.1524" layer="21" curve="-90"/>
<wire x1="-1.27" y1="0" x2="2.667" y2="0" width="0.1524" layer="21"/>
<wire x1="-2.667" y1="0" x2="-2.159" y2="0" width="0.1524" layer="21"/>
<wire x1="-2.159" y1="1.27" x2="-2.159" y2="0" width="0.4064" layer="21"/>
<wire x1="-2.159" y1="0" x2="-2.159" y2="-1.27" width="0.4064" layer="21"/>
<wire x1="-1.27" y1="1.27" x2="-1.27" y2="0" width="0.4064" layer="21"/>
<wire x1="-1.27" y1="0" x2="-1.27" y2="-1.27" width="0.4064" layer="21"/>
<pad name="1" x="-3.81" y="0" drill="0.9144" shape="octagon"/>
<pad name="2" x="3.81" y="0" drill="0.9144" shape="octagon"/>
<text x="-4.826" y="2.921" size="1.27" layer="25" ratio="10">&gt;NAME</text>
<text x="-0.635" y="-2.032" size="1.27" layer="27" ratio="10">&gt;VALUE</text>
</package>
<package name="C102-043X133" urn="urn:adsk.eagle:footprint:6239721/1" library_version="2">
<description>&lt;b&gt;CAPACITOR&lt;/b&gt;&lt;p&gt;
grid 10.2 mm, outline 4.3 x 13.3 mm</description>
<wire x1="-3.175" y1="1.27" x2="-3.175" y2="0" width="0.4064" layer="21"/>
<wire x1="-2.286" y1="1.27" x2="-2.286" y2="0" width="0.4064" layer="21"/>
<wire x1="3.81" y1="0" x2="-2.286" y2="0" width="0.1524" layer="21"/>
<wire x1="-2.286" y1="0" x2="-2.286" y2="-1.27" width="0.4064" layer="21"/>
<wire x1="-3.81" y1="0" x2="-3.175" y2="0" width="0.1524" layer="21"/>
<wire x1="-3.175" y1="0" x2="-3.175" y2="-1.27" width="0.4064" layer="21"/>
<wire x1="-6.096" y1="2.032" x2="6.096" y2="2.032" width="0.1524" layer="21"/>
<wire x1="6.604" y1="1.524" x2="6.604" y2="-1.524" width="0.1524" layer="21"/>
<wire x1="6.096" y1="-2.032" x2="-6.096" y2="-2.032" width="0.1524" layer="21"/>
<wire x1="-6.604" y1="-1.524" x2="-6.604" y2="1.524" width="0.1524" layer="21"/>
<wire x1="6.096" y1="2.032" x2="6.604" y2="1.524" width="0.1524" layer="21" curve="-90"/>
<wire x1="6.096" y1="-2.032" x2="6.604" y2="-1.524" width="0.1524" layer="21" curve="90"/>
<wire x1="-6.604" y1="-1.524" x2="-6.096" y2="-2.032" width="0.1524" layer="21" curve="90"/>
<wire x1="-6.604" y1="1.524" x2="-6.096" y2="2.032" width="0.1524" layer="21" curve="-90"/>
<pad name="1" x="-5.08" y="0" drill="1.016" shape="octagon"/>
<pad name="2" x="5.08" y="0" drill="1.016" shape="octagon"/>
<text x="-6.096" y="2.413" size="1.27" layer="25" ratio="10">&gt;NAME</text>
<text x="-1.524" y="-1.651" size="1.27" layer="27" ratio="10">&gt;VALUE</text>
</package>
<package name="C102-054X133" urn="urn:adsk.eagle:footprint:6239722/1" library_version="2">
<description>&lt;b&gt;CAPACITOR&lt;/b&gt;&lt;p&gt;
grid 10.2 mm, outline 5.4 x 13.3 mm</description>
<wire x1="-3.175" y1="1.27" x2="-3.175" y2="0" width="0.4064" layer="21"/>
<wire x1="-2.286" y1="1.27" x2="-2.286" y2="0" width="0.4064" layer="21"/>
<wire x1="3.81" y1="0" x2="-2.286" y2="0" width="0.1524" layer="21"/>
<wire x1="-2.286" y1="0" x2="-2.286" y2="-1.27" width="0.4064" layer="21"/>
<wire x1="-3.81" y1="0" x2="-3.175" y2="0" width="0.1524" layer="21"/>
<wire x1="-3.175" y1="0" x2="-3.175" y2="-1.27" width="0.4064" layer="21"/>
<wire x1="-6.096" y1="2.54" x2="6.096" y2="2.54" width="0.1524" layer="21"/>
<wire x1="6.604" y1="2.032" x2="6.604" y2="-2.032" width="0.1524" layer="21"/>
<wire x1="6.096" y1="-2.54" x2="-6.096" y2="-2.54" width="0.1524" layer="21"/>
<wire x1="-6.604" y1="-2.032" x2="-6.604" y2="2.032" width="0.1524" layer="21"/>
<wire x1="6.096" y1="2.54" x2="6.604" y2="2.032" width="0.1524" layer="21" curve="-90"/>
<wire x1="6.096" y1="-2.54" x2="6.604" y2="-2.032" width="0.1524" layer="21" curve="90"/>
<wire x1="-6.604" y1="-2.032" x2="-6.096" y2="-2.54" width="0.1524" layer="21" curve="90"/>
<wire x1="-6.604" y1="2.032" x2="-6.096" y2="2.54" width="0.1524" layer="21" curve="-90"/>
<pad name="1" x="-5.08" y="0" drill="1.016" shape="octagon"/>
<pad name="2" x="5.08" y="0" drill="1.016" shape="octagon"/>
<text x="-6.096" y="2.921" size="1.27" layer="25" ratio="10">&gt;NAME</text>
<text x="-1.524" y="-1.905" size="1.27" layer="27" ratio="10">&gt;VALUE</text>
</package>
<package name="C102-064X133" urn="urn:adsk.eagle:footprint:6239723/1" library_version="2">
<description>&lt;b&gt;CAPACITOR&lt;/b&gt;&lt;p&gt;
grid 10.2 mm, outline 6.4 x 13.3 mm</description>
<wire x1="-3.175" y1="1.27" x2="-3.175" y2="0" width="0.4064" layer="21"/>
<wire x1="-2.286" y1="1.27" x2="-2.286" y2="0" width="0.4064" layer="21"/>
<wire x1="3.81" y1="0" x2="-2.286" y2="0" width="0.1524" layer="21"/>
<wire x1="-2.286" y1="0" x2="-2.286" y2="-1.27" width="0.4064" layer="21"/>
<wire x1="-3.81" y1="0" x2="-3.175" y2="0" width="0.1524" layer="21"/>
<wire x1="-3.175" y1="0" x2="-3.175" y2="-1.27" width="0.4064" layer="21"/>
<wire x1="-6.096" y1="3.048" x2="6.096" y2="3.048" width="0.1524" layer="21"/>
<wire x1="6.604" y1="2.54" x2="6.604" y2="-2.54" width="0.1524" layer="21"/>
<wire x1="6.096" y1="-3.048" x2="-6.096" y2="-3.048" width="0.1524" layer="21"/>
<wire x1="-6.604" y1="-2.54" x2="-6.604" y2="2.54" width="0.1524" layer="21"/>
<wire x1="6.096" y1="3.048" x2="6.604" y2="2.54" width="0.1524" layer="21" curve="-90"/>
<wire x1="6.096" y1="-3.048" x2="6.604" y2="-2.54" width="0.1524" layer="21" curve="90"/>
<wire x1="-6.604" y1="-2.54" x2="-6.096" y2="-3.048" width="0.1524" layer="21" curve="90"/>
<wire x1="-6.604" y1="2.54" x2="-6.096" y2="3.048" width="0.1524" layer="21" curve="-90"/>
<pad name="1" x="-5.08" y="0" drill="1.016" shape="octagon"/>
<pad name="2" x="5.08" y="0" drill="1.016" shape="octagon"/>
<text x="-6.096" y="3.429" size="1.27" layer="25" ratio="10">&gt;NAME</text>
<text x="-1.524" y="-2.032" size="1.27" layer="27" ratio="10">&gt;VALUE</text>
</package>
<package name="C102_152-062X184" urn="urn:adsk.eagle:footprint:6239724/1" library_version="2">
<description>&lt;b&gt;CAPACITOR&lt;/b&gt;&lt;p&gt;
grid 10.2 mm + 15.2 mm, outline 6.2 x 18.4 mm</description>
<wire x1="-2.286" y1="1.27" x2="-2.286" y2="0" width="0.4064" layer="21"/>
<wire x1="-2.286" y1="0" x2="-2.286" y2="-1.27" width="0.4064" layer="21"/>
<wire x1="-3.175" y1="1.27" x2="-3.175" y2="0" width="0.4064" layer="21"/>
<wire x1="-3.175" y1="0" x2="-3.175" y2="-1.27" width="0.4064" layer="21"/>
<wire x1="-3.683" y1="0" x2="-3.175" y2="0" width="0.1524" layer="21"/>
<wire x1="-2.286" y1="0" x2="3.683" y2="0" width="0.1524" layer="21"/>
<wire x1="6.477" y1="0" x2="8.636" y2="0" width="0.1524" layer="21"/>
<wire x1="-6.096" y1="3.048" x2="6.223" y2="3.048" width="0.1524" layer="21"/>
<wire x1="6.223" y1="-3.048" x2="-6.096" y2="-3.048" width="0.1524" layer="21"/>
<wire x1="-6.604" y1="-2.54" x2="-6.604" y2="2.54" width="0.1524" layer="21"/>
<wire x1="6.223" y1="3.048" x2="6.731" y2="2.54" width="0.1524" layer="21" curve="-90"/>
<wire x1="6.223" y1="-3.048" x2="6.731" y2="-2.54" width="0.1524" layer="21" curve="90"/>
<wire x1="-6.604" y1="-2.54" x2="-6.096" y2="-3.048" width="0.1524" layer="21" curve="90"/>
<wire x1="-6.604" y1="2.54" x2="-6.096" y2="3.048" width="0.1524" layer="21" curve="-90"/>
<wire x1="6.731" y1="2.54" x2="6.731" y2="-2.54" width="0.1524" layer="21"/>
<wire x1="11.176" y1="3.048" x2="11.684" y2="2.54" width="0.1524" layer="21" curve="-90"/>
<wire x1="11.176" y1="-3.048" x2="11.684" y2="-2.54" width="0.1524" layer="21" curve="90"/>
<wire x1="11.176" y1="-3.048" x2="7.112" y2="-3.048" width="0.1524" layer="21"/>
<wire x1="7.112" y1="3.048" x2="11.176" y2="3.048" width="0.1524" layer="21"/>
<wire x1="11.684" y1="2.54" x2="11.684" y2="-2.54" width="0.1524" layer="21"/>
<pad name="1" x="-5.08" y="0" drill="1.016" shape="octagon"/>
<pad name="2" x="5.08" y="0" drill="1.016" shape="octagon"/>
<pad name="3" x="10.033" y="0" drill="1.016" shape="octagon"/>
<text x="-5.969" y="3.429" size="1.27" layer="25" ratio="10">&gt;NAME</text>
<text x="-1.524" y="-2.286" size="1.27" layer="27" ratio="10">&gt;VALUE</text>
</package>
<package name="C150-054X183" urn="urn:adsk.eagle:footprint:6239725/1" library_version="2">
<description>&lt;b&gt;CAPACITOR&lt;/b&gt;&lt;p&gt;
grid 15 mm, outline 5.4 x 18.3 mm</description>
<wire x1="-5.08" y1="1.27" x2="-5.08" y2="0" width="0.4064" layer="21"/>
<wire x1="-5.08" y1="0" x2="-5.08" y2="-1.27" width="0.4064" layer="21"/>
<wire x1="-4.191" y1="1.27" x2="-4.191" y2="0" width="0.4064" layer="21"/>
<wire x1="-4.191" y1="0" x2="-4.191" y2="-1.27" width="0.4064" layer="21"/>
<wire x1="-4.191" y1="0" x2="6.096" y2="0" width="0.1524" layer="21"/>
<wire x1="-5.08" y1="0" x2="-6.096" y2="0" width="0.1524" layer="21"/>
<wire x1="9.017" y1="2.032" x2="9.017" y2="-2.032" width="0.1524" layer="21"/>
<wire x1="8.509" y1="-2.54" x2="-8.509" y2="-2.54" width="0.1524" layer="21"/>
<wire x1="-9.017" y1="-2.032" x2="-9.017" y2="2.032" width="0.1524" layer="21"/>
<wire x1="-8.509" y1="2.54" x2="8.509" y2="2.54" width="0.1524" layer="21"/>
<wire x1="8.509" y1="2.54" x2="9.017" y2="2.032" width="0.1524" layer="21" curve="-90"/>
<wire x1="8.509" y1="-2.54" x2="9.017" y2="-2.032" width="0.1524" layer="21" curve="90"/>
<wire x1="-9.017" y1="-2.032" x2="-8.509" y2="-2.54" width="0.1524" layer="21" curve="90"/>
<wire x1="-9.017" y1="2.032" x2="-8.509" y2="2.54" width="0.1524" layer="21" curve="-90"/>
<pad name="1" x="-7.493" y="0" drill="1.016" shape="octagon"/>
<pad name="2" x="7.493" y="0" drill="1.016" shape="octagon"/>
<text x="-8.382" y="2.921" size="1.27" layer="25" ratio="10">&gt;NAME</text>
<text x="-3.429" y="-2.032" size="1.27" layer="27" ratio="10">&gt;VALUE</text>
</package>
<package name="C150-064X183" urn="urn:adsk.eagle:footprint:6239726/1" library_version="2">
<description>&lt;b&gt;CAPACITOR&lt;/b&gt;&lt;p&gt;
grid 15 mm, outline 6.4 x 18.3 mm</description>
<wire x1="-5.08" y1="1.27" x2="-5.08" y2="0" width="0.4064" layer="21"/>
<wire x1="-5.08" y1="0" x2="-5.08" y2="-1.27" width="0.4064" layer="21"/>
<wire x1="-4.191" y1="1.27" x2="-4.191" y2="0" width="0.4064" layer="21"/>
<wire x1="-4.191" y1="0" x2="-4.191" y2="-1.27" width="0.4064" layer="21"/>
<wire x1="-4.191" y1="0" x2="6.096" y2="0" width="0.1524" layer="21"/>
<wire x1="-5.08" y1="0" x2="-6.096" y2="0" width="0.1524" layer="21"/>
<wire x1="9.017" y1="2.54" x2="9.017" y2="-2.54" width="0.1524" layer="21"/>
<wire x1="8.509" y1="-3.048" x2="-8.509" y2="-3.048" width="0.1524" layer="21"/>
<wire x1="-9.017" y1="-2.54" x2="-9.017" y2="2.54" width="0.1524" layer="21"/>
<wire x1="-8.509" y1="3.048" x2="8.509" y2="3.048" width="0.1524" layer="21"/>
<wire x1="8.509" y1="3.048" x2="9.017" y2="2.54" width="0.1524" layer="21" curve="-90"/>
<wire x1="8.509" y1="-3.048" x2="9.017" y2="-2.54" width="0.1524" layer="21" curve="90"/>
<wire x1="-9.017" y1="-2.54" x2="-8.509" y2="-3.048" width="0.1524" layer="21" curve="90"/>
<wire x1="-9.017" y1="2.54" x2="-8.509" y2="3.048" width="0.1524" layer="21" curve="-90"/>
<pad name="1" x="-7.493" y="0" drill="1.016" shape="octagon"/>
<pad name="2" x="7.493" y="0" drill="1.016" shape="octagon"/>
<text x="-8.509" y="3.429" size="1.27" layer="25" ratio="10">&gt;NAME</text>
<text x="-3.429" y="-2.032" size="1.27" layer="27" ratio="10">&gt;VALUE</text>
</package>
<package name="C150-072X183" urn="urn:adsk.eagle:footprint:6239727/1" library_version="2">
<description>&lt;b&gt;CAPACITOR&lt;/b&gt;&lt;p&gt;
grid 15 mm, outline 7.2 x 18.3 mm</description>
<wire x1="-5.08" y1="1.27" x2="-5.08" y2="0" width="0.4064" layer="21"/>
<wire x1="-5.08" y1="0" x2="-5.08" y2="-1.27" width="0.4064" layer="21"/>
<wire x1="-4.191" y1="1.27" x2="-4.191" y2="0" width="0.4064" layer="21"/>
<wire x1="-4.191" y1="0" x2="-4.191" y2="-1.27" width="0.4064" layer="21"/>
<wire x1="-4.191" y1="0" x2="6.096" y2="0" width="0.1524" layer="21"/>
<wire x1="-5.08" y1="0" x2="-6.096" y2="0" width="0.1524" layer="21"/>
<wire x1="9.017" y1="3.048" x2="9.017" y2="-3.048" width="0.1524" layer="21"/>
<wire x1="8.509" y1="-3.556" x2="-8.509" y2="-3.556" width="0.1524" layer="21"/>
<wire x1="-9.017" y1="-3.048" x2="-9.017" y2="3.048" width="0.1524" layer="21"/>
<wire x1="-8.509" y1="3.556" x2="8.509" y2="3.556" width="0.1524" layer="21"/>
<wire x1="8.509" y1="3.556" x2="9.017" y2="3.048" width="0.1524" layer="21" curve="-90"/>
<wire x1="8.509" y1="-3.556" x2="9.017" y2="-3.048" width="0.1524" layer="21" curve="90"/>
<wire x1="-9.017" y1="-3.048" x2="-8.509" y2="-3.556" width="0.1524" layer="21" curve="90"/>
<wire x1="-9.017" y1="3.048" x2="-8.509" y2="3.556" width="0.1524" layer="21" curve="-90"/>
<pad name="1" x="-7.493" y="0" drill="1.016" shape="octagon"/>
<pad name="2" x="7.493" y="0" drill="1.016" shape="octagon"/>
<text x="-8.509" y="3.937" size="1.27" layer="25" ratio="10">&gt;NAME</text>
<text x="-3.429" y="-2.286" size="1.27" layer="27" ratio="10">&gt;VALUE</text>
</package>
<package name="C150-084X183" urn="urn:adsk.eagle:footprint:6239728/1" library_version="2">
<description>&lt;b&gt;CAPACITOR&lt;/b&gt;&lt;p&gt;
grid 15 mm, outline 8.4 x 18.3 mm</description>
<wire x1="-5.08" y1="1.27" x2="-5.08" y2="0" width="0.4064" layer="21"/>
<wire x1="-5.08" y1="0" x2="-5.08" y2="-1.27" width="0.4064" layer="21"/>
<wire x1="-4.191" y1="1.27" x2="-4.191" y2="0" width="0.4064" layer="21"/>
<wire x1="-4.191" y1="0" x2="-4.191" y2="-1.27" width="0.4064" layer="21"/>
<wire x1="-4.191" y1="0" x2="6.096" y2="0" width="0.1524" layer="21"/>
<wire x1="-5.08" y1="0" x2="-6.096" y2="0" width="0.1524" layer="21"/>
<wire x1="9.017" y1="3.556" x2="9.017" y2="-3.556" width="0.1524" layer="21"/>
<wire x1="8.509" y1="-4.064" x2="-8.509" y2="-4.064" width="0.1524" layer="21"/>
<wire x1="-9.017" y1="-3.556" x2="-9.017" y2="3.556" width="0.1524" layer="21"/>
<wire x1="-8.509" y1="4.064" x2="8.509" y2="4.064" width="0.1524" layer="21"/>
<wire x1="8.509" y1="4.064" x2="9.017" y2="3.556" width="0.1524" layer="21" curve="-90"/>
<wire x1="8.509" y1="-4.064" x2="9.017" y2="-3.556" width="0.1524" layer="21" curve="90"/>
<wire x1="-9.017" y1="-3.556" x2="-8.509" y2="-4.064" width="0.1524" layer="21" curve="90"/>
<wire x1="-9.017" y1="3.556" x2="-8.509" y2="4.064" width="0.1524" layer="21" curve="-90"/>
<pad name="1" x="-7.493" y="0" drill="1.016" shape="octagon"/>
<pad name="2" x="7.493" y="0" drill="1.016" shape="octagon"/>
<text x="-8.509" y="4.445" size="1.27" layer="25" ratio="10">&gt;NAME</text>
<text x="-3.429" y="-2.54" size="1.27" layer="27" ratio="10">&gt;VALUE</text>
</package>
<package name="C150-091X182" urn="urn:adsk.eagle:footprint:6239729/1" library_version="2">
<description>&lt;b&gt;CAPACITOR&lt;/b&gt;&lt;p&gt;
grid 15 mm, outline 9.1 x 18.2 mm</description>
<wire x1="-5.08" y1="1.27" x2="-5.08" y2="0" width="0.4064" layer="21"/>
<wire x1="-5.08" y1="0" x2="-5.08" y2="-1.27" width="0.4064" layer="21"/>
<wire x1="-4.191" y1="1.27" x2="-4.191" y2="0" width="0.4064" layer="21"/>
<wire x1="-4.191" y1="0" x2="-4.191" y2="-1.27" width="0.4064" layer="21"/>
<wire x1="-4.191" y1="0" x2="6.096" y2="0" width="0.1524" layer="21"/>
<wire x1="-5.08" y1="0" x2="-6.096" y2="0" width="0.1524" layer="21"/>
<wire x1="9.017" y1="3.937" x2="9.017" y2="-3.937" width="0.1524" layer="21"/>
<wire x1="8.509" y1="-4.445" x2="-8.509" y2="-4.445" width="0.1524" layer="21"/>
<wire x1="-9.017" y1="-3.937" x2="-9.017" y2="3.937" width="0.1524" layer="21"/>
<wire x1="-8.509" y1="4.445" x2="8.509" y2="4.445" width="0.1524" layer="21"/>
<wire x1="8.509" y1="4.445" x2="9.017" y2="3.937" width="0.1524" layer="21" curve="-90"/>
<wire x1="8.509" y1="-4.445" x2="9.017" y2="-3.937" width="0.1524" layer="21" curve="90"/>
<wire x1="-9.017" y1="-3.937" x2="-8.509" y2="-4.445" width="0.1524" layer="21" curve="90"/>
<wire x1="-9.017" y1="3.937" x2="-8.509" y2="4.445" width="0.1524" layer="21" curve="-90"/>
<pad name="1" x="-7.493" y="0" drill="1.016" shape="octagon"/>
<pad name="2" x="7.493" y="0" drill="1.016" shape="octagon"/>
<text x="-8.509" y="4.826" size="1.27" layer="25" ratio="10">&gt;NAME</text>
<text x="-3.429" y="-2.54" size="1.27" layer="27" ratio="10">&gt;VALUE</text>
</package>
<package name="C225-062X268" urn="urn:adsk.eagle:footprint:6239730/1" library_version="2">
<description>&lt;b&gt;CAPACITOR&lt;/b&gt;&lt;p&gt;
grid 22.5 mm, outline 6.2 x 26.8 mm</description>
<wire x1="-12.827" y1="3.048" x2="12.827" y2="3.048" width="0.1524" layer="21"/>
<wire x1="13.335" y1="2.54" x2="13.335" y2="-2.54" width="0.1524" layer="21"/>
<wire x1="12.827" y1="-3.048" x2="-12.827" y2="-3.048" width="0.1524" layer="21"/>
<wire x1="-13.335" y1="-2.54" x2="-13.335" y2="2.54" width="0.1524" layer="21"/>
<wire x1="-6.731" y1="1.905" x2="-6.731" y2="0" width="0.4064" layer="21"/>
<wire x1="-6.731" y1="0" x2="-6.731" y2="-1.905" width="0.4064" layer="21"/>
<wire x1="-7.62" y1="1.905" x2="-7.62" y2="0" width="0.4064" layer="21"/>
<wire x1="-7.62" y1="0" x2="-7.62" y2="-1.905" width="0.4064" layer="21"/>
<wire x1="12.827" y1="3.048" x2="13.335" y2="2.54" width="0.1524" layer="21" curve="-90"/>
<wire x1="12.827" y1="-3.048" x2="13.335" y2="-2.54" width="0.1524" layer="21" curve="90"/>
<wire x1="-13.335" y1="-2.54" x2="-12.827" y2="-3.048" width="0.1524" layer="21" curve="90"/>
<wire x1="-13.335" y1="2.54" x2="-12.827" y2="3.048" width="0.1524" layer="21" curve="-90"/>
<wire x1="-9.652" y1="0" x2="-7.62" y2="0" width="0.1524" layer="21"/>
<wire x1="-6.731" y1="0" x2="9.652" y2="0" width="0.1524" layer="21"/>
<pad name="1" x="-11.303" y="0" drill="1.016" shape="octagon"/>
<pad name="2" x="11.303" y="0" drill="1.016" shape="octagon"/>
<text x="-12.7" y="3.429" size="1.778" layer="25" ratio="10">&gt;NAME</text>
<text x="-5.08" y="-2.54" size="1.778" layer="27" ratio="10">&gt;VALUE</text>
</package>
<package name="C225-074X268" urn="urn:adsk.eagle:footprint:6239731/1" library_version="2">
<description>&lt;b&gt;CAPACITOR&lt;/b&gt;&lt;p&gt;
grid 22.5 mm, outline 7.4 x 26.8 mm</description>
<wire x1="-12.827" y1="3.556" x2="12.827" y2="3.556" width="0.1524" layer="21"/>
<wire x1="13.335" y1="3.048" x2="13.335" y2="-3.048" width="0.1524" layer="21"/>
<wire x1="12.827" y1="-3.556" x2="-12.827" y2="-3.556" width="0.1524" layer="21"/>
<wire x1="-13.335" y1="-3.048" x2="-13.335" y2="3.048" width="0.1524" layer="21"/>
<wire x1="-6.731" y1="1.905" x2="-6.731" y2="0" width="0.4064" layer="21"/>
<wire x1="-6.731" y1="0" x2="-6.731" y2="-1.905" width="0.4064" layer="21"/>
<wire x1="-7.62" y1="1.905" x2="-7.62" y2="0" width="0.4064" layer="21"/>
<wire x1="-7.62" y1="0" x2="-7.62" y2="-1.905" width="0.4064" layer="21"/>
<wire x1="12.827" y1="3.556" x2="13.335" y2="3.048" width="0.1524" layer="21" curve="-90"/>
<wire x1="12.827" y1="-3.556" x2="13.335" y2="-3.048" width="0.1524" layer="21" curve="90"/>
<wire x1="-13.335" y1="-3.048" x2="-12.827" y2="-3.556" width="0.1524" layer="21" curve="90"/>
<wire x1="-13.335" y1="3.048" x2="-12.827" y2="3.556" width="0.1524" layer="21" curve="-90"/>
<wire x1="-9.652" y1="0" x2="-7.62" y2="0" width="0.1524" layer="21"/>
<wire x1="-6.731" y1="0" x2="9.652" y2="0" width="0.1524" layer="21"/>
<pad name="1" x="-11.303" y="0" drill="1.016" shape="octagon"/>
<pad name="2" x="11.303" y="0" drill="1.016" shape="octagon"/>
<text x="-12.827" y="3.937" size="1.778" layer="25" ratio="10">&gt;NAME</text>
<text x="-5.08" y="-2.54" size="1.778" layer="27" ratio="10">&gt;VALUE</text>
</package>
<package name="C225-087X268" urn="urn:adsk.eagle:footprint:6239732/1" library_version="2">
<description>&lt;b&gt;CAPACITOR&lt;/b&gt;&lt;p&gt;
grid 22.5 mm, outline 8.7 x 26.8 mm</description>
<wire x1="-12.827" y1="4.318" x2="12.827" y2="4.318" width="0.1524" layer="21"/>
<wire x1="13.335" y1="3.81" x2="13.335" y2="-3.81" width="0.1524" layer="21"/>
<wire x1="12.827" y1="-4.318" x2="-12.827" y2="-4.318" width="0.1524" layer="21"/>
<wire x1="-13.335" y1="-3.81" x2="-13.335" y2="3.81" width="0.1524" layer="21"/>
<wire x1="-6.731" y1="1.905" x2="-6.731" y2="0" width="0.4064" layer="21"/>
<wire x1="-6.731" y1="0" x2="-6.731" y2="-1.905" width="0.4064" layer="21"/>
<wire x1="-7.62" y1="1.905" x2="-7.62" y2="0" width="0.4064" layer="21"/>
<wire x1="-7.62" y1="0" x2="-7.62" y2="-1.905" width="0.4064" layer="21"/>
<wire x1="12.827" y1="4.318" x2="13.335" y2="3.81" width="0.1524" layer="21" curve="-90"/>
<wire x1="12.827" y1="-4.318" x2="13.335" y2="-3.81" width="0.1524" layer="21" curve="90"/>
<wire x1="-13.335" y1="-3.81" x2="-12.827" y2="-4.318" width="0.1524" layer="21" curve="90"/>
<wire x1="-13.335" y1="3.81" x2="-12.827" y2="4.318" width="0.1524" layer="21" curve="-90"/>
<wire x1="-9.652" y1="0" x2="-7.62" y2="0" width="0.1524" layer="21"/>
<wire x1="-6.731" y1="0" x2="9.652" y2="0" width="0.1524" layer="21"/>
<pad name="1" x="-11.303" y="0" drill="1.016" shape="octagon"/>
<pad name="2" x="11.303" y="0" drill="1.016" shape="octagon"/>
<text x="-12.827" y="4.699" size="1.778" layer="25" ratio="10">&gt;NAME</text>
<text x="-5.08" y="-2.54" size="1.778" layer="27" ratio="10">&gt;VALUE</text>
</package>
<package name="C225-108X268" urn="urn:adsk.eagle:footprint:6239733/1" library_version="2">
<description>&lt;b&gt;CAPACITOR&lt;/b&gt;&lt;p&gt;
grid 22.5 mm, outline 10.8 x 26.8 mm</description>
<wire x1="-12.827" y1="5.334" x2="12.827" y2="5.334" width="0.1524" layer="21"/>
<wire x1="13.335" y1="4.826" x2="13.335" y2="-4.826" width="0.1524" layer="21"/>
<wire x1="12.827" y1="-5.334" x2="-12.827" y2="-5.334" width="0.1524" layer="21"/>
<wire x1="-13.335" y1="-4.826" x2="-13.335" y2="4.826" width="0.1524" layer="21"/>
<wire x1="-6.731" y1="1.905" x2="-6.731" y2="0" width="0.4064" layer="21"/>
<wire x1="-6.731" y1="0" x2="-6.731" y2="-1.905" width="0.4064" layer="21"/>
<wire x1="-7.62" y1="1.905" x2="-7.62" y2="0" width="0.4064" layer="21"/>
<wire x1="-7.62" y1="0" x2="-7.62" y2="-1.905" width="0.4064" layer="21"/>
<wire x1="12.827" y1="5.334" x2="13.335" y2="4.826" width="0.1524" layer="21" curve="-90"/>
<wire x1="12.827" y1="-5.334" x2="13.335" y2="-4.826" width="0.1524" layer="21" curve="90"/>
<wire x1="-13.335" y1="-4.826" x2="-12.827" y2="-5.334" width="0.1524" layer="21" curve="90"/>
<wire x1="-13.335" y1="4.826" x2="-12.827" y2="5.334" width="0.1524" layer="21" curve="-90"/>
<wire x1="-9.652" y1="0" x2="-7.62" y2="0" width="0.1524" layer="21"/>
<wire x1="-6.731" y1="0" x2="9.652" y2="0" width="0.1524" layer="21"/>
<pad name="1" x="-11.303" y="0" drill="1.016" shape="octagon"/>
<pad name="2" x="11.303" y="0" drill="1.016" shape="octagon"/>
<text x="-12.954" y="5.715" size="1.778" layer="25" ratio="10">&gt;NAME</text>
<text x="-5.08" y="-2.54" size="1.778" layer="27" ratio="10">&gt;VALUE</text>
</package>
<package name="C225-113X268" urn="urn:adsk.eagle:footprint:6239734/1" library_version="2">
<description>&lt;b&gt;CAPACITOR&lt;/b&gt;&lt;p&gt;
grid 22.5 mm, outline 11.3 x 26.8 mm</description>
<wire x1="-12.827" y1="5.588" x2="12.827" y2="5.588" width="0.1524" layer="21"/>
<wire x1="13.335" y1="5.08" x2="13.335" y2="-5.08" width="0.1524" layer="21"/>
<wire x1="12.827" y1="-5.588" x2="-12.827" y2="-5.588" width="0.1524" layer="21"/>
<wire x1="-13.335" y1="-5.08" x2="-13.335" y2="5.08" width="0.1524" layer="21"/>
<wire x1="-6.731" y1="1.905" x2="-6.731" y2="0" width="0.4064" layer="21"/>
<wire x1="-6.731" y1="0" x2="-6.731" y2="-1.905" width="0.4064" layer="21"/>
<wire x1="-7.62" y1="1.905" x2="-7.62" y2="0" width="0.4064" layer="21"/>
<wire x1="-7.62" y1="0" x2="-7.62" y2="-1.905" width="0.4064" layer="21"/>
<wire x1="12.827" y1="5.588" x2="13.335" y2="5.08" width="0.1524" layer="21" curve="-90"/>
<wire x1="12.827" y1="-5.588" x2="13.335" y2="-5.08" width="0.1524" layer="21" curve="90"/>
<wire x1="-13.335" y1="-5.08" x2="-12.827" y2="-5.588" width="0.1524" layer="21" curve="90"/>
<wire x1="-13.335" y1="5.08" x2="-12.827" y2="5.588" width="0.1524" layer="21" curve="-90"/>
<wire x1="-9.652" y1="0" x2="-7.62" y2="0" width="0.1524" layer="21"/>
<wire x1="-6.731" y1="0" x2="9.652" y2="0" width="0.1524" layer="21"/>
<pad name="1" x="-11.303" y="0" drill="1.016" shape="octagon"/>
<pad name="2" x="11.303" y="0" drill="1.016" shape="octagon"/>
<text x="-12.954" y="5.969" size="1.778" layer="25" ratio="10">&gt;NAME</text>
<text x="-5.08" y="-2.54" size="1.778" layer="27" ratio="10">&gt;VALUE</text>
</package>
<package name="C275-093X316" urn="urn:adsk.eagle:footprint:6239735/1" library_version="2">
<description>&lt;b&gt;CAPACITOR&lt;/b&gt;&lt;p&gt;
grid 27.5 mm, outline 9.3 x 31.6 mm</description>
<wire x1="-15.24" y1="4.572" x2="15.24" y2="4.572" width="0.1524" layer="21"/>
<wire x1="15.748" y1="4.064" x2="15.748" y2="-4.064" width="0.1524" layer="21"/>
<wire x1="15.24" y1="-4.572" x2="-15.24" y2="-4.572" width="0.1524" layer="21"/>
<wire x1="-15.748" y1="-4.064" x2="-15.748" y2="4.064" width="0.1524" layer="21"/>
<wire x1="-6.731" y1="1.905" x2="-6.731" y2="0" width="0.4064" layer="21"/>
<wire x1="-6.731" y1="0" x2="-6.731" y2="-1.905" width="0.4064" layer="21"/>
<wire x1="-7.62" y1="1.905" x2="-7.62" y2="0" width="0.4064" layer="21"/>
<wire x1="-7.62" y1="0" x2="-7.62" y2="-1.905" width="0.4064" layer="21"/>
<wire x1="15.24" y1="4.572" x2="15.748" y2="4.064" width="0.1524" layer="21" curve="-90"/>
<wire x1="15.24" y1="-4.572" x2="15.748" y2="-4.064" width="0.1524" layer="21" curve="90"/>
<wire x1="-15.748" y1="-4.064" x2="-15.24" y2="-4.572" width="0.1524" layer="21" curve="90"/>
<wire x1="-15.748" y1="4.064" x2="-15.24" y2="4.572" width="0.1524" layer="21" curve="-90"/>
<wire x1="-11.557" y1="0" x2="-7.62" y2="0" width="0.1524" layer="21"/>
<wire x1="-6.731" y1="0" x2="11.557" y2="0" width="0.1524" layer="21"/>
<pad name="1" x="-13.716" y="0" drill="1.1938" shape="octagon"/>
<pad name="2" x="13.716" y="0" drill="1.1938" shape="octagon"/>
<text x="-15.24" y="4.953" size="1.778" layer="25" ratio="10">&gt;NAME</text>
<text x="-5.08" y="-2.54" size="1.778" layer="27" ratio="10">&gt;VALUE</text>
</package>
<package name="C275-113X316" urn="urn:adsk.eagle:footprint:6239736/1" library_version="2">
<description>&lt;b&gt;CAPACITOR&lt;/b&gt;&lt;p&gt;
grid 27.5 mm, outline 11.3 x 31.6 mm</description>
<wire x1="-15.24" y1="5.588" x2="15.24" y2="5.588" width="0.1524" layer="21"/>
<wire x1="15.748" y1="5.08" x2="15.748" y2="-5.08" width="0.1524" layer="21"/>
<wire x1="15.24" y1="-5.588" x2="-15.24" y2="-5.588" width="0.1524" layer="21"/>
<wire x1="-15.748" y1="-5.08" x2="-15.748" y2="5.08" width="0.1524" layer="21"/>
<wire x1="-6.731" y1="1.905" x2="-6.731" y2="0" width="0.4064" layer="21"/>
<wire x1="-6.731" y1="0" x2="-6.731" y2="-1.905" width="0.4064" layer="21"/>
<wire x1="-7.62" y1="1.905" x2="-7.62" y2="0" width="0.4064" layer="21"/>
<wire x1="-7.62" y1="0" x2="-7.62" y2="-1.905" width="0.4064" layer="21"/>
<wire x1="15.24" y1="5.588" x2="15.748" y2="5.08" width="0.1524" layer="21" curve="-90"/>
<wire x1="15.24" y1="-5.588" x2="15.748" y2="-5.08" width="0.1524" layer="21" curve="90"/>
<wire x1="-15.748" y1="-5.08" x2="-15.24" y2="-5.588" width="0.1524" layer="21" curve="90"/>
<wire x1="-15.748" y1="5.08" x2="-15.24" y2="5.588" width="0.1524" layer="21" curve="-90"/>
<wire x1="-11.557" y1="0" x2="-7.62" y2="0" width="0.1524" layer="21"/>
<wire x1="-6.731" y1="0" x2="11.557" y2="0" width="0.1524" layer="21"/>
<pad name="1" x="-13.716" y="0" drill="1.1938" shape="octagon"/>
<pad name="2" x="13.716" y="0" drill="1.1938" shape="octagon"/>
<text x="-15.24" y="5.969" size="1.778" layer="25" ratio="10">&gt;NAME</text>
<text x="-5.08" y="-2.54" size="1.778" layer="27" ratio="10">&gt;VALUE</text>
</package>
<package name="C275-134X316" urn="urn:adsk.eagle:footprint:6239737/1" library_version="2">
<description>&lt;b&gt;CAPACITOR&lt;/b&gt;&lt;p&gt;
grid 27.5 mm, outline 13.4 x 31.6 mm</description>
<wire x1="-15.24" y1="6.604" x2="15.24" y2="6.604" width="0.1524" layer="21"/>
<wire x1="15.748" y1="6.096" x2="15.748" y2="-6.096" width="0.1524" layer="21"/>
<wire x1="15.24" y1="-6.604" x2="-15.24" y2="-6.604" width="0.1524" layer="21"/>
<wire x1="-15.748" y1="-6.096" x2="-15.748" y2="6.096" width="0.1524" layer="21"/>
<wire x1="-6.731" y1="1.905" x2="-6.731" y2="0" width="0.4064" layer="21"/>
<wire x1="-6.731" y1="0" x2="-6.731" y2="-1.905" width="0.4064" layer="21"/>
<wire x1="-7.62" y1="1.905" x2="-7.62" y2="0" width="0.4064" layer="21"/>
<wire x1="-7.62" y1="0" x2="-7.62" y2="-1.905" width="0.4064" layer="21"/>
<wire x1="15.24" y1="6.604" x2="15.748" y2="6.096" width="0.1524" layer="21" curve="-90"/>
<wire x1="15.24" y1="-6.604" x2="15.748" y2="-6.096" width="0.1524" layer="21" curve="90"/>
<wire x1="-15.748" y1="-6.096" x2="-15.24" y2="-6.604" width="0.1524" layer="21" curve="90"/>
<wire x1="-15.748" y1="6.096" x2="-15.24" y2="6.604" width="0.1524" layer="21" curve="-90"/>
<wire x1="-11.557" y1="0" x2="-7.62" y2="0" width="0.1524" layer="21"/>
<wire x1="-6.731" y1="0" x2="11.557" y2="0" width="0.1524" layer="21"/>
<pad name="1" x="-13.716" y="0" drill="1.1938" shape="octagon"/>
<pad name="2" x="13.716" y="0" drill="1.1938" shape="octagon"/>
<text x="-15.24" y="6.985" size="1.778" layer="25" ratio="10">&gt;NAME</text>
<text x="-5.08" y="-2.54" size="1.778" layer="27" ratio="10">&gt;VALUE</text>
</package>
<package name="C275-205X316" urn="urn:adsk.eagle:footprint:6239738/1" library_version="2">
<description>&lt;b&gt;CAPACITOR&lt;/b&gt;&lt;p&gt;
grid 27.5 mm, outline 20.5 x 31.6 mm</description>
<wire x1="-15.24" y1="10.16" x2="15.24" y2="10.16" width="0.1524" layer="21"/>
<wire x1="15.748" y1="9.652" x2="15.748" y2="-9.652" width="0.1524" layer="21"/>
<wire x1="15.24" y1="-10.16" x2="-15.24" y2="-10.16" width="0.1524" layer="21"/>
<wire x1="-15.748" y1="-9.652" x2="-15.748" y2="9.652" width="0.1524" layer="21"/>
<wire x1="-6.731" y1="1.905" x2="-6.731" y2="0" width="0.4064" layer="21"/>
<wire x1="-6.731" y1="0" x2="-6.731" y2="-1.905" width="0.4064" layer="21"/>
<wire x1="-7.62" y1="1.905" x2="-7.62" y2="0" width="0.4064" layer="21"/>
<wire x1="-7.62" y1="0" x2="-7.62" y2="-1.905" width="0.4064" layer="21"/>
<wire x1="15.24" y1="10.16" x2="15.748" y2="9.652" width="0.1524" layer="21" curve="-90"/>
<wire x1="15.24" y1="-10.16" x2="15.748" y2="-9.652" width="0.1524" layer="21" curve="90"/>
<wire x1="-15.748" y1="-9.652" x2="-15.24" y2="-10.16" width="0.1524" layer="21" curve="90"/>
<wire x1="-15.748" y1="9.652" x2="-15.24" y2="10.16" width="0.1524" layer="21" curve="-90"/>
<wire x1="-11.557" y1="0" x2="-7.62" y2="0" width="0.1524" layer="21"/>
<wire x1="-6.731" y1="0" x2="11.557" y2="0" width="0.1524" layer="21"/>
<pad name="1" x="-13.716" y="0" drill="1.1938" shape="octagon"/>
<pad name="2" x="13.716" y="0" drill="1.1938" shape="octagon"/>
<text x="-15.24" y="10.541" size="1.778" layer="25" ratio="10">&gt;NAME</text>
<text x="-5.08" y="-4.318" size="1.778" layer="27" ratio="10">&gt;VALUE</text>
</package>
<package name="C325-137X374" urn="urn:adsk.eagle:footprint:6239739/1" library_version="2">
<description>&lt;b&gt;CAPACITOR&lt;/b&gt;&lt;p&gt;
grid 32.5 mm, outline 13.7 x 37.4 mm</description>
<wire x1="-14.2748" y1="0" x2="-12.7" y2="0" width="0.1524" layer="21"/>
<wire x1="-12.7" y1="1.905" x2="-12.7" y2="0" width="0.4064" layer="21"/>
<wire x1="-11.811" y1="1.905" x2="-11.811" y2="0" width="0.4064" layer="21"/>
<wire x1="-11.811" y1="0" x2="14.2748" y2="0" width="0.1524" layer="21"/>
<wire x1="-11.811" y1="0" x2="-11.811" y2="-1.905" width="0.4064" layer="21"/>
<wire x1="-12.7" y1="0" x2="-12.7" y2="-1.905" width="0.4064" layer="21"/>
<wire x1="18.542" y1="6.731" x2="18.542" y2="-6.731" width="0.1524" layer="21"/>
<wire x1="-18.542" y1="6.731" x2="-18.542" y2="-6.731" width="0.1524" layer="21"/>
<wire x1="-18.542" y1="-6.731" x2="18.542" y2="-6.731" width="0.1524" layer="21"/>
<wire x1="18.542" y1="6.731" x2="-18.542" y2="6.731" width="0.1524" layer="21"/>
<pad name="1" x="-16.256" y="0" drill="1.1938" shape="octagon"/>
<pad name="2" x="16.256" y="0" drill="1.1938" shape="octagon"/>
<text x="-18.2372" y="7.0612" size="1.778" layer="25" ratio="10">&gt;NAME</text>
<text x="-10.8458" y="-2.8702" size="1.778" layer="27" ratio="10">&gt;VALUE</text>
</package>
<package name="C325-162X374" urn="urn:adsk.eagle:footprint:6239740/1" library_version="2">
<description>&lt;b&gt;CAPACITOR&lt;/b&gt;&lt;p&gt;
grid 32.5 mm, outline 16.2 x 37.4 mm</description>
<wire x1="-14.2748" y1="0" x2="-12.7" y2="0" width="0.1524" layer="21"/>
<wire x1="-12.7" y1="1.905" x2="-12.7" y2="0" width="0.4064" layer="21"/>
<wire x1="-11.811" y1="1.905" x2="-11.811" y2="0" width="0.4064" layer="21"/>
<wire x1="-11.811" y1="0" x2="14.2748" y2="0" width="0.1524" layer="21"/>
<wire x1="-11.811" y1="0" x2="-11.811" y2="-1.905" width="0.4064" layer="21"/>
<wire x1="-12.7" y1="0" x2="-12.7" y2="-1.905" width="0.4064" layer="21"/>
<wire x1="18.542" y1="8.001" x2="18.542" y2="-8.001" width="0.1524" layer="21"/>
<wire x1="-18.542" y1="8.001" x2="-18.542" y2="-8.001" width="0.1524" layer="21"/>
<wire x1="-18.542" y1="-8.001" x2="18.542" y2="-8.001" width="0.1524" layer="21"/>
<wire x1="18.542" y1="8.001" x2="-18.542" y2="8.001" width="0.1524" layer="21"/>
<pad name="1" x="-16.256" y="0" drill="1.1938" shape="octagon"/>
<pad name="2" x="16.256" y="0" drill="1.1938" shape="octagon"/>
<text x="-18.3642" y="8.3312" size="1.778" layer="25" ratio="10">&gt;NAME</text>
<text x="-10.8458" y="-2.8702" size="1.778" layer="27" ratio="10">&gt;VALUE</text>
</package>
<package name="C325-182X374" urn="urn:adsk.eagle:footprint:6239741/1" library_version="2">
<description>&lt;b&gt;CAPACITOR&lt;/b&gt;&lt;p&gt;
grid 32.5 mm, outline 18.2 x 37.4 mm</description>
<wire x1="-14.2748" y1="0" x2="-12.7" y2="0" width="0.1524" layer="21"/>
<wire x1="-12.7" y1="1.905" x2="-12.7" y2="0" width="0.4064" layer="21"/>
<wire x1="-11.811" y1="1.905" x2="-11.811" y2="0" width="0.4064" layer="21"/>
<wire x1="-11.811" y1="0" x2="14.2748" y2="0" width="0.1524" layer="21"/>
<wire x1="-11.811" y1="0" x2="-11.811" y2="-1.905" width="0.4064" layer="21"/>
<wire x1="-12.7" y1="0" x2="-12.7" y2="-1.905" width="0.4064" layer="21"/>
<wire x1="18.542" y1="9.017" x2="18.542" y2="-9.017" width="0.1524" layer="21"/>
<wire x1="-18.542" y1="9.017" x2="-18.542" y2="-9.017" width="0.1524" layer="21"/>
<wire x1="-18.542" y1="-9.017" x2="18.542" y2="-9.017" width="0.1524" layer="21"/>
<wire x1="18.542" y1="9.017" x2="-18.542" y2="9.017" width="0.1524" layer="21"/>
<pad name="1" x="-16.256" y="0" drill="1.1938" shape="octagon"/>
<pad name="2" x="16.256" y="0" drill="1.1938" shape="octagon"/>
<text x="-18.3642" y="9.3472" size="1.778" layer="25" ratio="10">&gt;NAME</text>
<text x="-10.8458" y="-2.8702" size="1.778" layer="27" ratio="10">&gt;VALUE</text>
</package>
<package name="C375-192X418" urn="urn:adsk.eagle:footprint:6239742/1" library_version="2">
<description>&lt;b&gt;CAPACITOR&lt;/b&gt;&lt;p&gt;
grid 37.5 mm, outline 19.2 x 41.8 mm</description>
<wire x1="-20.32" y1="8.509" x2="20.32" y2="8.509" width="0.1524" layer="21"/>
<wire x1="20.828" y1="8.001" x2="20.828" y2="-8.001" width="0.1524" layer="21"/>
<wire x1="20.32" y1="-8.509" x2="-20.32" y2="-8.509" width="0.1524" layer="21"/>
<wire x1="-20.828" y1="-8.001" x2="-20.828" y2="8.001" width="0.1524" layer="21"/>
<wire x1="-6.731" y1="1.905" x2="-6.731" y2="0" width="0.4064" layer="21"/>
<wire x1="-6.731" y1="0" x2="-6.731" y2="-1.905" width="0.4064" layer="21"/>
<wire x1="-7.62" y1="1.905" x2="-7.62" y2="0" width="0.4064" layer="21"/>
<wire x1="-7.62" y1="0" x2="-7.62" y2="-1.905" width="0.4064" layer="21"/>
<wire x1="20.32" y1="8.509" x2="20.828" y2="8.001" width="0.1524" layer="21" curve="-90"/>
<wire x1="20.32" y1="-8.509" x2="20.828" y2="-8.001" width="0.1524" layer="21" curve="90"/>
<wire x1="-20.828" y1="-8.001" x2="-20.32" y2="-8.509" width="0.1524" layer="21" curve="90"/>
<wire x1="-20.828" y1="8.001" x2="-20.32" y2="8.509" width="0.1524" layer="21" curve="-90"/>
<wire x1="-16.002" y1="0" x2="-7.62" y2="0" width="0.1524" layer="21"/>
<wire x1="-6.731" y1="0" x2="16.002" y2="0" width="0.1524" layer="21"/>
<pad name="1" x="-18.796" y="0" drill="1.3208" shape="octagon"/>
<pad name="2" x="18.796" y="0" drill="1.3208" shape="octagon"/>
<text x="-20.447" y="8.89" size="1.778" layer="25" ratio="10">&gt;NAME</text>
<text x="-5.08" y="-2.54" size="1.778" layer="27" ratio="10">&gt;VALUE</text>
</package>
<package name="C375-203X418" urn="urn:adsk.eagle:footprint:6239743/1" library_version="2">
<description>&lt;b&gt;CAPACITOR&lt;/b&gt;&lt;p&gt;
grid 37.5 mm, outline 20.3 x 41.8 mm</description>
<wire x1="-20.32" y1="10.16" x2="20.32" y2="10.16" width="0.1524" layer="21"/>
<wire x1="20.828" y1="9.652" x2="20.828" y2="-9.652" width="0.1524" layer="21"/>
<wire x1="20.32" y1="-10.16" x2="-20.32" y2="-10.16" width="0.1524" layer="21"/>
<wire x1="-20.828" y1="-9.652" x2="-20.828" y2="9.652" width="0.1524" layer="21"/>
<wire x1="-6.731" y1="1.905" x2="-6.731" y2="0" width="0.4064" layer="21"/>
<wire x1="-6.731" y1="0" x2="-6.731" y2="-1.905" width="0.4064" layer="21"/>
<wire x1="-7.62" y1="1.905" x2="-7.62" y2="0" width="0.4064" layer="21"/>
<wire x1="-7.62" y1="0" x2="-7.62" y2="-1.905" width="0.4064" layer="21"/>
<wire x1="20.32" y1="10.16" x2="20.828" y2="9.652" width="0.1524" layer="21" curve="-90"/>
<wire x1="20.32" y1="-10.16" x2="20.828" y2="-9.652" width="0.1524" layer="21" curve="90"/>
<wire x1="-20.828" y1="-9.652" x2="-20.32" y2="-10.16" width="0.1524" layer="21" curve="90"/>
<wire x1="-20.828" y1="9.652" x2="-20.32" y2="10.16" width="0.1524" layer="21" curve="-90"/>
<wire x1="-16.002" y1="0" x2="-7.62" y2="0" width="0.1524" layer="21"/>
<wire x1="-6.731" y1="0" x2="16.002" y2="0" width="0.1524" layer="21"/>
<pad name="1" x="-18.796" y="0" drill="1.3208" shape="octagon"/>
<pad name="2" x="18.796" y="0" drill="1.3208" shape="octagon"/>
<text x="-20.32" y="10.541" size="1.778" layer="25" ratio="10">&gt;NAME</text>
<text x="-5.08" y="-2.54" size="1.778" layer="27" ratio="10">&gt;VALUE</text>
</package>
<package name="C050-035X075" urn="urn:adsk.eagle:footprint:6239744/1" library_version="2">
<description>&lt;b&gt;CAPACITOR&lt;/b&gt;&lt;p&gt;
grid 5 mm, outline 3.5 x 7.5 mm</description>
<wire x1="-0.3048" y1="0.635" x2="-0.3048" y2="0" width="0.3048" layer="21"/>
<wire x1="-0.3048" y1="0" x2="-0.3048" y2="-0.635" width="0.3048" layer="21"/>
<wire x1="-0.3048" y1="0" x2="-1.524" y2="0" width="0.1524" layer="21"/>
<wire x1="0.3302" y1="0.635" x2="0.3302" y2="0" width="0.3048" layer="21"/>
<wire x1="0.3302" y1="0" x2="0.3302" y2="-0.635" width="0.3048" layer="21"/>
<wire x1="0.3302" y1="0" x2="1.524" y2="0" width="0.1524" layer="21"/>
<wire x1="-3.683" y1="1.524" x2="-3.683" y2="-1.524" width="0.1524" layer="21"/>
<wire x1="-3.429" y1="-1.778" x2="3.429" y2="-1.778" width="0.1524" layer="21"/>
<wire x1="3.683" y1="-1.524" x2="3.683" y2="1.524" width="0.1524" layer="21"/>
<wire x1="3.429" y1="1.778" x2="-3.429" y2="1.778" width="0.1524" layer="21"/>
<wire x1="3.429" y1="1.778" x2="3.683" y2="1.524" width="0.1524" layer="21" curve="-90"/>
<wire x1="3.429" y1="-1.778" x2="3.683" y2="-1.524" width="0.1524" layer="21" curve="90"/>
<wire x1="-3.683" y1="-1.524" x2="-3.429" y2="-1.778" width="0.1524" layer="21" curve="90"/>
<wire x1="-3.683" y1="1.524" x2="-3.429" y2="1.778" width="0.1524" layer="21" curve="-90"/>
<pad name="1" x="-2.54" y="0" drill="0.8128" shape="octagon"/>
<pad name="2" x="2.54" y="0" drill="0.8128" shape="octagon"/>
<text x="-3.556" y="2.159" size="1.27" layer="25" ratio="10">&gt;NAME</text>
<text x="-3.556" y="-3.429" size="1.27" layer="27" ratio="10">&gt;VALUE</text>
</package>
<package name="C375-155X418" urn="urn:adsk.eagle:footprint:6239745/1" library_version="2">
<description>&lt;b&gt;CAPACITOR&lt;/b&gt;&lt;p&gt;
grid 37.5 mm, outline 15.5 x 41.8 mm</description>
<wire x1="-20.32" y1="7.62" x2="20.32" y2="7.62" width="0.1524" layer="21"/>
<wire x1="20.828" y1="7.112" x2="20.828" y2="-7.112" width="0.1524" layer="21"/>
<wire x1="20.32" y1="-7.62" x2="-20.32" y2="-7.62" width="0.1524" layer="21"/>
<wire x1="-20.828" y1="-7.112" x2="-20.828" y2="7.112" width="0.1524" layer="21"/>
<wire x1="-6.731" y1="1.905" x2="-6.731" y2="0" width="0.4064" layer="21"/>
<wire x1="-6.731" y1="0" x2="-6.731" y2="-1.905" width="0.4064" layer="21"/>
<wire x1="-7.62" y1="1.905" x2="-7.62" y2="0" width="0.4064" layer="21"/>
<wire x1="-7.62" y1="0" x2="-7.62" y2="-1.905" width="0.4064" layer="21"/>
<wire x1="20.32" y1="7.62" x2="20.828" y2="7.112" width="0.1524" layer="21" curve="-90"/>
<wire x1="20.32" y1="-7.62" x2="20.828" y2="-7.112" width="0.1524" layer="21" curve="90"/>
<wire x1="-20.828" y1="-7.112" x2="-20.32" y2="-7.62" width="0.1524" layer="21" curve="90"/>
<wire x1="-20.828" y1="7.112" x2="-20.32" y2="7.62" width="0.1524" layer="21" curve="-90"/>
<wire x1="-16.002" y1="0" x2="-7.62" y2="0" width="0.1524" layer="21"/>
<wire x1="-6.731" y1="0" x2="16.002" y2="0" width="0.1524" layer="21"/>
<pad name="1" x="-18.796" y="0" drill="1.3208" shape="octagon"/>
<pad name="2" x="18.796" y="0" drill="1.3208" shape="octagon"/>
<text x="-20.447" y="8.001" size="1.778" layer="25" ratio="10">&gt;NAME</text>
<text x="-5.08" y="-2.54" size="1.778" layer="27" ratio="10">&gt;VALUE</text>
</package>
<package name="C075-063X106" urn="urn:adsk.eagle:footprint:6239746/1" library_version="2">
<description>&lt;b&gt;CAPACITOR&lt;/b&gt;&lt;p&gt;
grid 7.5 mm, outline 6.3 x 10.6 mm</description>
<wire x1="4.953" y1="3.048" x2="-4.953" y2="3.048" width="0.1524" layer="21"/>
<wire x1="-5.207" y1="2.794" x2="-5.207" y2="-2.794" width="0.1524" layer="21"/>
<wire x1="-4.953" y1="-3.048" x2="4.953" y2="-3.048" width="0.1524" layer="21"/>
<wire x1="5.207" y1="-2.794" x2="5.207" y2="2.794" width="0.1524" layer="21"/>
<wire x1="4.953" y1="3.048" x2="5.207" y2="2.794" width="0.1524" layer="21" curve="-90"/>
<wire x1="4.953" y1="-3.048" x2="5.207" y2="-2.794" width="0.1524" layer="21" curve="90"/>
<wire x1="-5.207" y1="-2.794" x2="-4.953" y2="-3.048" width="0.1524" layer="21" curve="90"/>
<wire x1="-5.207" y1="2.794" x2="-4.953" y2="3.048" width="0.1524" layer="21" curve="-90"/>
<wire x1="-1.27" y1="0" x2="2.667" y2="0" width="0.1524" layer="21"/>
<wire x1="-2.667" y1="0" x2="-2.159" y2="0" width="0.1524" layer="21"/>
<wire x1="-2.159" y1="1.27" x2="-2.159" y2="0" width="0.4064" layer="21"/>
<wire x1="-2.159" y1="0" x2="-2.159" y2="-1.27" width="0.4064" layer="21"/>
<wire x1="-1.27" y1="1.27" x2="-1.27" y2="0" width="0.4064" layer="21"/>
<wire x1="-1.27" y1="0" x2="-1.27" y2="-1.27" width="0.4064" layer="21"/>
<pad name="1" x="-3.81" y="0" drill="0.9144" shape="octagon"/>
<pad name="2" x="3.81" y="0" drill="0.9144" shape="octagon"/>
<text x="-4.826" y="3.429" size="1.27" layer="25" ratio="10">&gt;NAME</text>
<text x="-0.635" y="-2.54" size="1.27" layer="27" ratio="10">&gt;VALUE</text>
</package>
<package name="C275-154X316" urn="urn:adsk.eagle:footprint:6239747/1" library_version="2">
<description>&lt;b&gt;CAPACITOR&lt;/b&gt;&lt;p&gt;
grid 27.5 mm, outline 15.4 x 31.6 mm</description>
<wire x1="-15.24" y1="7.62" x2="15.24" y2="7.62" width="0.1524" layer="21"/>
<wire x1="15.748" y1="7.112" x2="15.748" y2="-7.112" width="0.1524" layer="21"/>
<wire x1="15.24" y1="-7.62" x2="-15.24" y2="-7.62" width="0.1524" layer="21"/>
<wire x1="-15.748" y1="-7.112" x2="-15.748" y2="7.112" width="0.1524" layer="21"/>
<wire x1="-6.731" y1="1.905" x2="-6.731" y2="0" width="0.4064" layer="21"/>
<wire x1="-6.731" y1="0" x2="-6.731" y2="-1.905" width="0.4064" layer="21"/>
<wire x1="-7.62" y1="1.905" x2="-7.62" y2="0" width="0.4064" layer="21"/>
<wire x1="-7.62" y1="0" x2="-7.62" y2="-1.905" width="0.4064" layer="21"/>
<wire x1="15.24" y1="7.62" x2="15.748" y2="7.112" width="0.1524" layer="21" curve="-90"/>
<wire x1="15.24" y1="-7.62" x2="15.748" y2="-7.112" width="0.1524" layer="21" curve="90"/>
<wire x1="-15.748" y1="-7.112" x2="-15.24" y2="-7.62" width="0.1524" layer="21" curve="90"/>
<wire x1="-15.748" y1="7.112" x2="-15.24" y2="7.62" width="0.1524" layer="21" curve="-90"/>
<wire x1="-11.557" y1="0" x2="-7.62" y2="0" width="0.1524" layer="21"/>
<wire x1="-6.731" y1="0" x2="11.557" y2="0" width="0.1524" layer="21"/>
<pad name="1" x="-13.716" y="0" drill="1.1938" shape="octagon"/>
<pad name="2" x="13.716" y="0" drill="1.1938" shape="octagon"/>
<text x="-15.24" y="8.001" size="1.778" layer="25" ratio="10">&gt;NAME</text>
<text x="-5.08" y="-2.54" size="1.778" layer="27" ratio="10">&gt;VALUE</text>
</package>
<package name="C275-173X316" urn="urn:adsk.eagle:footprint:6239748/1" library_version="2">
<description>&lt;b&gt;CAPACITOR&lt;/b&gt;&lt;p&gt;
grid 27.5 mm, outline 17.3 x 31.6 mm</description>
<wire x1="-15.24" y1="8.509" x2="15.24" y2="8.509" width="0.1524" layer="21"/>
<wire x1="15.748" y1="8.001" x2="15.748" y2="-8.001" width="0.1524" layer="21"/>
<wire x1="15.24" y1="-8.509" x2="-15.24" y2="-8.509" width="0.1524" layer="21"/>
<wire x1="-15.748" y1="-8.001" x2="-15.748" y2="8.001" width="0.1524" layer="21"/>
<wire x1="-6.731" y1="1.905" x2="-6.731" y2="0" width="0.4064" layer="21"/>
<wire x1="-6.731" y1="0" x2="-6.731" y2="-1.905" width="0.4064" layer="21"/>
<wire x1="-7.62" y1="1.905" x2="-7.62" y2="0" width="0.4064" layer="21"/>
<wire x1="-7.62" y1="0" x2="-7.62" y2="-1.905" width="0.4064" layer="21"/>
<wire x1="15.24" y1="8.509" x2="15.748" y2="8.001" width="0.1524" layer="21" curve="-90"/>
<wire x1="15.24" y1="-8.509" x2="15.748" y2="-8.001" width="0.1524" layer="21" curve="90"/>
<wire x1="-15.748" y1="-8.001" x2="-15.24" y2="-8.509" width="0.1524" layer="21" curve="90"/>
<wire x1="-15.748" y1="8.001" x2="-15.24" y2="8.509" width="0.1524" layer="21" curve="-90"/>
<wire x1="-11.557" y1="0" x2="-7.62" y2="0" width="0.1524" layer="21"/>
<wire x1="-6.731" y1="0" x2="11.557" y2="0" width="0.1524" layer="21"/>
<pad name="1" x="-13.716" y="0" drill="1.1938" shape="octagon"/>
<pad name="2" x="13.716" y="0" drill="1.1938" shape="octagon"/>
<text x="-15.24" y="8.89" size="1.778" layer="25" ratio="10">&gt;NAME</text>
<text x="-5.08" y="-2.54" size="1.778" layer="27" ratio="10">&gt;VALUE</text>
</package>
<package name="C0402K" urn="urn:adsk.eagle:footprint:6239749/1" library_version="2">
<description>&lt;b&gt;Ceramic Chip Capacitor KEMET 0204 Reflow solder&lt;/b&gt;&lt;p&gt;
Metric Code Size 1005</description>
<wire x1="-0.425" y1="0.2" x2="0.425" y2="0.2" width="0.1016" layer="51"/>
<wire x1="0.425" y1="-0.2" x2="-0.425" y2="-0.2" width="0.1016" layer="51"/>
<smd name="1" x="-0.6" y="0" dx="0.925" dy="0.74" layer="1"/>
<smd name="2" x="0.6" y="0" dx="0.925" dy="0.74" layer="1"/>
<text x="-0.5" y="0.425" size="1.016" layer="25">&gt;NAME</text>
<text x="-0.5" y="-1.45" size="1.016" layer="27">&gt;VALUE</text>
<rectangle x1="-0.5" y1="-0.25" x2="-0.225" y2="0.25" layer="51"/>
<rectangle x1="0.225" y1="-0.25" x2="0.5" y2="0.25" layer="51"/>
</package>
<package name="C0603K" urn="urn:adsk.eagle:footprint:6239750/1" library_version="2">
<description>&lt;b&gt;Ceramic Chip Capacitor KEMET 0603 Reflow solder&lt;/b&gt;&lt;p&gt;
Metric Code Size 1608</description>
<wire x1="-0.725" y1="0.35" x2="0.725" y2="0.35" width="0.1016" layer="51"/>
<wire x1="0.725" y1="-0.35" x2="-0.725" y2="-0.35" width="0.1016" layer="51"/>
<smd name="1" x="-0.875" y="0" dx="1.05" dy="1.08" layer="1"/>
<smd name="2" x="0.875" y="0" dx="1.05" dy="1.08" layer="1"/>
<text x="-0.8" y="0.65" size="1.016" layer="25">&gt;NAME</text>
<text x="-0.8" y="-1.65" size="1.016" layer="27">&gt;VALUE</text>
<rectangle x1="-0.8" y1="-0.4" x2="-0.45" y2="0.4" layer="51"/>
<rectangle x1="0.45" y1="-0.4" x2="0.8" y2="0.4" layer="51"/>
</package>
<package name="C0805K" urn="urn:adsk.eagle:footprint:6239751/1" library_version="2">
<description>&lt;b&gt;Ceramic Chip Capacitor KEMET 0805 Reflow solder&lt;/b&gt;&lt;p&gt;
Metric Code Size 2012</description>
<wire x1="-0.925" y1="0.6" x2="0.925" y2="0.6" width="0.1016" layer="51"/>
<wire x1="0.925" y1="-0.6" x2="-0.925" y2="-0.6" width="0.1016" layer="51"/>
<wire x1="-2" y1="1" x2="2" y2="1" width="0.05" layer="39"/>
<wire x1="2" y1="1" x2="2" y2="-1" width="0.05" layer="39"/>
<wire x1="2" y1="-1" x2="-2" y2="-1" width="0.05" layer="39"/>
<wire x1="-2" y1="-1" x2="-2" y2="1" width="0.05" layer="39"/>
<smd name="1" x="-1" y="0" dx="1.1" dy="1.4" layer="1"/>
<smd name="2" x="1" y="0" dx="1.1" dy="1.4" layer="1"/>
<text x="-1" y="0.875" size="1.016" layer="25">&gt;NAME</text>
<text x="-1" y="-1.9" size="1.016" layer="27">&gt;VALUE</text>
<rectangle x1="-1" y1="-0.65" x2="-0.5" y2="0.65" layer="51"/>
<rectangle x1="0.5" y1="-0.65" x2="1" y2="0.65" layer="51"/>
</package>
<package name="C1206K" urn="urn:adsk.eagle:footprint:6239752/1" library_version="2">
<description>&lt;b&gt;Ceramic Chip Capacitor KEMET 1206 Reflow solder&lt;/b&gt;&lt;p&gt;
Metric Code Size 3216</description>
<wire x1="-1.525" y1="0.75" x2="1.525" y2="0.75" width="0.1016" layer="51"/>
<wire x1="1.525" y1="-0.75" x2="-1.525" y2="-0.75" width="0.1016" layer="51"/>
<smd name="1" x="-1.5" y="0" dx="1.5" dy="2" layer="1"/>
<smd name="2" x="1.5" y="0" dx="1.5" dy="2" layer="1"/>
<text x="-1.6" y="1.1" size="1.016" layer="25">&gt;NAME</text>
<text x="-1.6" y="-2.1" size="1.016" layer="27">&gt;VALUE</text>
<rectangle x1="-1.6" y1="-0.8" x2="-1.1" y2="0.8" layer="51"/>
<rectangle x1="1.1" y1="-0.8" x2="1.6" y2="0.8" layer="51"/>
</package>
<package name="C1210K" urn="urn:adsk.eagle:footprint:6239753/1" library_version="2">
<description>&lt;b&gt;Ceramic Chip Capacitor KEMET 1210 Reflow solder&lt;/b&gt;&lt;p&gt;
Metric Code Size 3225</description>
<wire x1="-1.525" y1="1.175" x2="1.525" y2="1.175" width="0.1016" layer="51"/>
<wire x1="1.525" y1="-1.175" x2="-1.525" y2="-1.175" width="0.1016" layer="51"/>
<smd name="1" x="-1.5" y="0" dx="1.5" dy="2.9" layer="1"/>
<smd name="2" x="1.5" y="0" dx="1.5" dy="2.9" layer="1"/>
<text x="-1.6" y="1.55" size="1.016" layer="25">&gt;NAME</text>
<text x="-1.6" y="-2.575" size="1.016" layer="27">&gt;VALUE</text>
<rectangle x1="-1.6" y1="-1.25" x2="-1.1" y2="1.25" layer="51"/>
<rectangle x1="1.1" y1="-1.25" x2="1.6" y2="1.25" layer="51"/>
</package>
<package name="C1812K" urn="urn:adsk.eagle:footprint:6239754/1" library_version="2">
<description>&lt;b&gt;Ceramic Chip Capacitor KEMET 1812 Reflow solder&lt;/b&gt;&lt;p&gt;
Metric Code Size 4532</description>
<wire x1="-2.175" y1="1.525" x2="2.175" y2="1.525" width="0.1016" layer="51"/>
<wire x1="2.175" y1="-1.525" x2="-2.175" y2="-1.525" width="0.1016" layer="51"/>
<smd name="1" x="-2.05" y="0" dx="1.8" dy="3.7" layer="1"/>
<smd name="2" x="2.05" y="0" dx="1.8" dy="3.7" layer="1"/>
<text x="-2.25" y="1.95" size="1.016" layer="25">&gt;NAME</text>
<text x="-2.25" y="-2.975" size="1.016" layer="27">&gt;VALUE</text>
<rectangle x1="-2.25" y1="-1.6" x2="-1.65" y2="1.6" layer="51"/>
<rectangle x1="1.65" y1="-1.6" x2="2.25" y2="1.6" layer="51"/>
</package>
<package name="C1825K" urn="urn:adsk.eagle:footprint:6239755/1" library_version="2">
<description>&lt;b&gt;Ceramic Chip Capacitor KEMET 1825 Reflow solder&lt;/b&gt;&lt;p&gt;
Metric Code Size 4564</description>
<wire x1="-1.525" y1="3.125" x2="1.525" y2="3.125" width="0.1016" layer="51"/>
<wire x1="1.525" y1="-3.125" x2="-1.525" y2="-3.125" width="0.1016" layer="51"/>
<smd name="1" x="-1.5" y="0" dx="1.8" dy="6.9" layer="1"/>
<smd name="2" x="1.5" y="0" dx="1.8" dy="6.9" layer="1"/>
<text x="-1.6" y="3.55" size="1.016" layer="25">&gt;NAME</text>
<text x="-1.6" y="-4.625" size="1.016" layer="27">&gt;VALUE</text>
<rectangle x1="-1.6" y1="-3.2" x2="-1.1" y2="3.2" layer="51"/>
<rectangle x1="1.1" y1="-3.2" x2="1.6" y2="3.2" layer="51"/>
</package>
<package name="C2220K" urn="urn:adsk.eagle:footprint:6239756/1" library_version="2">
<description>&lt;b&gt;Ceramic Chip Capacitor KEMET 2220 Reflow solder&lt;/b&gt;&lt;p&gt;
Metric Code Size 5650</description>
<wire x1="-2.725" y1="2.425" x2="2.725" y2="2.425" width="0.1016" layer="51"/>
<wire x1="2.725" y1="-2.425" x2="-2.725" y2="-2.425" width="0.1016" layer="51"/>
<smd name="1" x="-2.55" y="0" dx="1.85" dy="5.5" layer="1"/>
<smd name="2" x="2.55" y="0" dx="1.85" dy="5.5" layer="1"/>
<text x="-2.8" y="2.95" size="1.016" layer="25">&gt;NAME</text>
<text x="-2.8" y="-3.975" size="1.016" layer="27">&gt;VALUE</text>
<rectangle x1="-2.8" y1="-2.5" x2="-2.2" y2="2.5" layer="51"/>
<rectangle x1="2.2" y1="-2.5" x2="2.8" y2="2.5" layer="51"/>
</package>
<package name="C2225K" urn="urn:adsk.eagle:footprint:6239757/1" library_version="2">
<description>&lt;b&gt;Ceramic Chip Capacitor KEMET 2225 Reflow solder&lt;/b&gt;&lt;p&gt;
Metric Code Size 5664</description>
<wire x1="-2.725" y1="3.075" x2="2.725" y2="3.075" width="0.1016" layer="51"/>
<wire x1="2.725" y1="-3.075" x2="-2.725" y2="-3.075" width="0.1016" layer="51"/>
<smd name="1" x="-2.55" y="0" dx="1.85" dy="6.8" layer="1"/>
<smd name="2" x="2.55" y="0" dx="1.85" dy="6.8" layer="1"/>
<text x="-2.8" y="3.6" size="1.016" layer="25">&gt;NAME</text>
<text x="-2.8" y="-4.575" size="1.016" layer="27">&gt;VALUE</text>
<rectangle x1="-2.8" y1="-3.15" x2="-2.2" y2="3.15" layer="51"/>
<rectangle x1="2.2" y1="-3.15" x2="2.8" y2="3.15" layer="51"/>
</package>
<package name="CT3216" urn="urn:adsk.eagle:footprint:6239758/1" library_version="2">
<description>&lt;b&gt;CAPACITOR&lt;/b&gt;&lt;p&gt;
chip
tantalum</description>
<wire x1="-2.973" y1="1.483" x2="2.973" y2="1.483" width="0.0508" layer="39"/>
<wire x1="2.973" y1="-1.483" x2="-2.973" y2="-1.483" width="0.0508" layer="39"/>
<wire x1="-2.973" y1="-1.483" x2="-2.973" y2="1.483" width="0.0508" layer="39"/>
<wire x1="2.973" y1="1.483" x2="2.973" y2="-1.483" width="0.0508" layer="39"/>
<wire x1="1.651" y1="-0.559" x2="1.651" y2="0.559" width="0.1524" layer="51"/>
<wire x1="-1.651" y1="-0.559" x2="-1.651" y2="0.559" width="0.1524" layer="51"/>
<wire x1="1.535" y1="-0.798" x2="1.535" y2="0.798" width="0.2032" layer="51"/>
<wire x1="1.535" y1="0.798" x2="-1.535" y2="0.798" width="0.2032" layer="21"/>
<wire x1="-1.535" y1="0.798" x2="-1.535" y2="-0.798" width="0.2032" layer="51"/>
<wire x1="-1.535" y1="-0.798" x2="1.535" y2="-0.798" width="0.2032" layer="21"/>
<wire x1="0.7" y1="0" x2="1.26" y2="0" width="0.2032" layer="51"/>
<wire x1="0.97" y1="-0.26" x2="0.97" y2="0.3" width="0.2032" layer="51"/>
<smd name="+" x="1.4" y="0" dx="2" dy="1.2" layer="1"/>
<smd name="-" x="-1.4" y="0" dx="2" dy="1.2" layer="1"/>
<text x="-1.524" y="1.143" size="1.27" layer="25">&gt;NAME</text>
<text x="-1.524" y="-2.413" size="1.27" layer="27">&gt;VALUE</text>
<rectangle x1="-0.1999" y1="-0.5999" x2="0.1999" y2="0.5999" layer="35"/>
</package>
<package name="CT3528" urn="urn:adsk.eagle:footprint:6239759/1" library_version="2">
<description>&lt;b&gt;CAPACITOR&lt;/b&gt;&lt;p&gt;
chip
tantalum</description>
<wire x1="-2.973" y1="1.983" x2="2.973" y2="1.983" width="0.0508" layer="39"/>
<wire x1="2.973" y1="-1.983" x2="-2.973" y2="-1.983" width="0.0508" layer="39"/>
<wire x1="-2.973" y1="-1.983" x2="-2.973" y2="1.983" width="0.0508" layer="39"/>
<wire x1="2.973" y1="1.983" x2="2.973" y2="-1.983" width="0.0508" layer="39"/>
<wire x1="1.637" y1="1.383" x2="1.637" y2="-1.383" width="0.2032" layer="51"/>
<wire x1="1.778" y1="-1.016" x2="1.778" y2="1.016" width="0.1524" layer="51"/>
<wire x1="-1.637" y1="-1.383" x2="1.637" y2="-1.383" width="0.2032" layer="21"/>
<wire x1="-1.637" y1="1.383" x2="1.637" y2="1.383" width="0.2032" layer="21"/>
<wire x1="-1.778" y1="-1.016" x2="-1.778" y2="1.016" width="0.1524" layer="51"/>
<wire x1="-1.637" y1="1.383" x2="-1.637" y2="-1.383" width="0.2032" layer="51"/>
<wire x1="0.68" y1="0" x2="1.31" y2="0" width="0.2032" layer="51"/>
<wire x1="1" y1="-0.3" x2="1" y2="0.33" width="0.2032" layer="51"/>
<smd name="+" x="1.5" y="0" dx="2" dy="2.2" layer="1"/>
<smd name="-" x="-1.5" y="0" dx="2" dy="2.2" layer="1"/>
<text x="-1.651" y="1.778" size="1.27" layer="25">&gt;NAME</text>
<text x="-1.651" y="-2.921" size="1.27" layer="27">&gt;VALUE</text>
<rectangle x1="-0.3" y1="-1" x2="0.3" y2="1" layer="35"/>
</package>
<package name="CT6032" urn="urn:adsk.eagle:footprint:6239760/1" library_version="2">
<description>&lt;b&gt;CAPACITOR&lt;/b&gt;&lt;p&gt;
chip
tantalum</description>
<wire x1="-4.473" y1="1.983" x2="4.473" y2="1.983" width="0.0508" layer="39"/>
<wire x1="4.473" y1="-1.983" x2="-4.473" y2="-1.983" width="0.0508" layer="39"/>
<wire x1="-4.473" y1="-1.983" x2="-4.473" y2="1.983" width="0.0508" layer="39"/>
<wire x1="4.473" y1="1.983" x2="4.473" y2="-1.983" width="0.0508" layer="39"/>
<wire x1="2.932" y1="1.637" x2="2.932" y2="-1.637" width="0.2032" layer="51"/>
<wire x1="3.073" y1="-1.067" x2="3.073" y2="1.067" width="0.1524" layer="51"/>
<wire x1="-2.957" y1="-1.637" x2="2.932" y2="-1.637" width="0.2032" layer="21"/>
<wire x1="-2.957" y1="1.637" x2="2.932" y2="1.637" width="0.2032" layer="21"/>
<wire x1="-3.073" y1="-1.067" x2="-3.073" y2="1.067" width="0.1524" layer="51"/>
<wire x1="-2.957" y1="1.637" x2="-2.957" y2="-1.637" width="0.2032" layer="51"/>
<wire x1="1.18" y1="0" x2="2.45" y2="0" width="0.2032" layer="51"/>
<wire x1="1.8" y1="-0.63" x2="1.8" y2="0.64" width="0.2032" layer="51"/>
<smd name="+" x="2.5" y="0" dx="2.6" dy="2.2" layer="1"/>
<smd name="-" x="-2.5" y="0" dx="2.6" dy="2.2" layer="1"/>
<text x="-2.54" y="2.032" size="1.27" layer="25">&gt;NAME</text>
<text x="-2.54" y="-3.175" size="1.27" layer="27">&gt;VALUE</text>
<rectangle x1="-0.5001" y1="-1" x2="0.5001" y2="1" layer="35"/>
</package>
<package name="CT7343" urn="urn:adsk.eagle:footprint:6239761/1" library_version="2">
<description>&lt;b&gt;CAPACITOR&lt;/b&gt;&lt;p&gt;
chip
tantalum</description>
<wire x1="-4.973" y1="2.483" x2="4.973" y2="2.483" width="0.0508" layer="39"/>
<wire x1="4.973" y1="-2.483" x2="-4.973" y2="-2.483" width="0.0508" layer="39"/>
<wire x1="-4.973" y1="-2.483" x2="-4.973" y2="2.483" width="0.0508" layer="39"/>
<wire x1="4.973" y1="2.483" x2="4.973" y2="-2.483" width="0.0508" layer="39"/>
<wire x1="3.592" y1="2.195" x2="3.592" y2="-2.195" width="0.2032" layer="51"/>
<wire x1="3.734" y1="-1.143" x2="3.734" y2="1.143" width="0.1524" layer="51"/>
<wire x1="-3.582" y1="-2.195" x2="3.592" y2="-2.195" width="0.2032" layer="21"/>
<wire x1="-3.582" y1="2.195" x2="3.592" y2="2.195" width="0.2032" layer="21"/>
<wire x1="-3.734" y1="-1.143" x2="-3.734" y2="1.143" width="0.1524" layer="51"/>
<wire x1="-3.582" y1="2.195" x2="-3.582" y2="-2.195" width="0.2032" layer="51"/>
<wire x1="2.04" y1="0" x2="3.09" y2="0" width="0.2032" layer="51"/>
<wire x1="2.55" y1="-0.52" x2="2.55" y2="0.52" width="0.2032" layer="51"/>
<wire x1="3.592" y1="-1.615" x2="3.592" y2="-2.195" width="0.2032" layer="21"/>
<wire x1="-3.582" y1="-1.615" x2="-3.582" y2="-2.195" width="0.2032" layer="21"/>
<wire x1="3.592" y1="2.195" x2="3.592" y2="1.615" width="0.2032" layer="21"/>
<wire x1="-3.582" y1="2.195" x2="-3.582" y2="1.615" width="0.2032" layer="21"/>
<smd name="+" x="3.2" y="0" dx="2.6" dy="2.4" layer="1"/>
<smd name="-" x="-3.2" y="0" dx="2.6" dy="2.4" layer="1"/>
<text x="-3.175" y="2.54" size="1.27" layer="25">&gt;NAME</text>
<text x="-3.175" y="-3.81" size="1.27" layer="27">&gt;VALUE</text>
<rectangle x1="-0.5001" y1="-1" x2="0.5001" y2="1" layer="35"/>
</package>
<package name="B45181A" urn="urn:adsk.eagle:footprint:6239762/1" library_version="2">
<description>&lt;b&gt;ELECTROLYTIC CAPACITOR&lt;/b&gt;&lt;p&gt;
body 5 x 5 mm, rectangle, grid 2.54 mm</description>
<wire x1="2.032" y1="2.286" x2="-1.651" y2="2.286" width="0.1524" layer="21"/>
<wire x1="2.413" y1="1.905" x2="2.413" y2="-1.905" width="0.1524" layer="21"/>
<wire x1="-1.651" y1="-2.286" x2="2.032" y2="-2.286" width="0.1524" layer="21"/>
<wire x1="-2.413" y1="1.524" x2="-1.651" y2="2.286" width="0.1524" layer="21"/>
<wire x1="-1.778" y1="1.6764" x2="-1.778" y2="1.0414" width="0.1524" layer="21"/>
<wire x1="-1.4478" y1="1.3716" x2="-2.1082" y2="1.3716" width="0.1524" layer="21"/>
<wire x1="-1.651" y1="0" x2="-0.635" y2="0" width="0.1524" layer="51"/>
<wire x1="-0.635" y1="0" x2="-0.635" y2="-1.2192" width="0.1524" layer="51"/>
<wire x1="-0.635" y1="-1.2192" x2="-0.127" y2="-1.2192" width="0.1524" layer="51"/>
<wire x1="-0.127" y1="-1.2192" x2="-0.127" y2="1.2192" width="0.1524" layer="51"/>
<wire x1="-0.127" y1="1.2192" x2="-0.635" y2="1.2192" width="0.1524" layer="51"/>
<wire x1="-0.635" y1="1.2192" x2="-0.635" y2="0" width="0.1524" layer="51"/>
<wire x1="0.635" y1="0" x2="1.651" y2="0" width="0.1524" layer="51"/>
<wire x1="-1.651" y1="-2.286" x2="-2.413" y2="-1.524" width="0.1524" layer="21"/>
<wire x1="-2.413" y1="1.524" x2="-2.413" y2="-1.524" width="0.1524" layer="21"/>
<wire x1="2.032" y1="2.286" x2="2.413" y2="1.905" width="0.1524" layer="21" curve="-90"/>
<wire x1="2.032" y1="-2.286" x2="2.413" y2="-1.905" width="0.1524" layer="21" curve="90"/>
<pad name="+" x="-1.27" y="0" drill="0.8128" diameter="1.6002"/>
<pad name="-" x="1.27" y="0" drill="0.8128" diameter="1.6002" shape="octagon"/>
<text x="-1.905" y="2.54" size="1.27" layer="25" ratio="10">&gt;NAME</text>
<text x="3.048" y="-1.651" size="1.27" layer="27" ratio="10">&gt;VALUE</text>
<rectangle x1="0.254" y1="-1.27" x2="0.762" y2="1.27" layer="51"/>
</package>
<package name="B45181B" urn="urn:adsk.eagle:footprint:6239763/1" library_version="2">
<description>&lt;b&gt;ELECTROLYTIC CAPACITOR&lt;/b&gt;&lt;p&gt;
body 7.6 x 5 mm, rectangle, grid 5.08 mm</description>
<wire x1="3.302" y1="2.413" x2="-2.921" y2="2.413" width="0.1524" layer="21"/>
<wire x1="3.683" y1="2.032" x2="3.683" y2="-2.032" width="0.1524" layer="21"/>
<wire x1="-2.921" y1="-2.413" x2="3.302" y2="-2.413" width="0.1524" layer="21"/>
<wire x1="-3.683" y1="1.651" x2="-2.921" y2="2.413" width="0.1524" layer="21"/>
<wire x1="-1.778" y1="1.6764" x2="-1.778" y2="1.0414" width="0.1524" layer="21"/>
<wire x1="-1.4478" y1="1.3716" x2="-2.1082" y2="1.3716" width="0.1524" layer="21"/>
<wire x1="-1.524" y1="0" x2="-0.635" y2="0" width="0.1524" layer="21"/>
<wire x1="-0.635" y1="0" x2="-0.635" y2="-1.2192" width="0.1524" layer="21"/>
<wire x1="-0.635" y1="-1.2192" x2="-0.127" y2="-1.2192" width="0.1524" layer="21"/>
<wire x1="-0.127" y1="-1.2192" x2="-0.127" y2="1.2192" width="0.1524" layer="21"/>
<wire x1="-0.127" y1="1.2192" x2="-0.635" y2="1.2192" width="0.1524" layer="21"/>
<wire x1="-0.635" y1="1.2192" x2="-0.635" y2="0" width="0.1524" layer="21"/>
<wire x1="0.635" y1="0" x2="1.524" y2="0" width="0.1524" layer="21"/>
<wire x1="-2.921" y1="-2.413" x2="-3.683" y2="-1.651" width="0.1524" layer="21"/>
<wire x1="-3.683" y1="1.651" x2="-3.683" y2="-1.651" width="0.1524" layer="21"/>
<wire x1="3.302" y1="2.413" x2="3.683" y2="2.032" width="0.1524" layer="21" curve="-90"/>
<wire x1="3.302" y1="-2.413" x2="3.683" y2="-2.032" width="0.1524" layer="21" curve="90"/>
<pad name="+" x="-2.54" y="0" drill="0.8128"/>
<pad name="-" x="2.54" y="0" drill="0.8128" shape="octagon"/>
<text x="-2.921" y="2.794" size="1.27" layer="25" ratio="10">&gt;NAME</text>
<text x="4.191" y="-1.651" size="1.27" layer="27" ratio="10">&gt;VALUE</text>
<rectangle x1="0.254" y1="-1.27" x2="0.762" y2="1.27" layer="21"/>
</package>
<package name="B45181C" urn="urn:adsk.eagle:footprint:6239764/1" library_version="2">
<description>&lt;b&gt;ELECTROLYTIC CAPACITOR&lt;/b&gt;&lt;p&gt;
body 12.7 x 7.6 mm, rectangle, grid 10.16 mm</description>
<wire x1="5.842" y1="3.683" x2="-5.461" y2="3.683" width="0.1524" layer="21"/>
<wire x1="6.223" y1="3.302" x2="6.223" y2="-3.302" width="0.1524" layer="21"/>
<wire x1="-5.461" y1="-3.683" x2="5.842" y2="-3.683" width="0.1524" layer="21"/>
<wire x1="-6.223" y1="2.921" x2="-5.461" y2="3.683" width="0.1524" layer="21"/>
<wire x1="-4.318" y1="1.6764" x2="-4.318" y2="1.0414" width="0.1524" layer="21"/>
<wire x1="-3.9878" y1="1.3716" x2="-4.6482" y2="1.3716" width="0.1524" layer="21"/>
<wire x1="-3.683" y1="0" x2="-0.762" y2="0" width="0.1524" layer="21"/>
<wire x1="-0.762" y1="0" x2="-0.762" y2="-1.2192" width="0.1524" layer="21"/>
<wire x1="-0.762" y1="-1.2192" x2="-0.254" y2="-1.2192" width="0.1524" layer="21"/>
<wire x1="-0.254" y1="-1.2192" x2="-0.254" y2="1.2192" width="0.1524" layer="21"/>
<wire x1="-0.254" y1="1.2192" x2="-0.762" y2="1.2192" width="0.1524" layer="21"/>
<wire x1="-0.762" y1="1.2192" x2="-0.762" y2="0" width="0.1524" layer="21"/>
<wire x1="0.635" y1="0" x2="3.556" y2="0" width="0.1524" layer="21"/>
<wire x1="-5.461" y1="-3.683" x2="-6.223" y2="-2.921" width="0.1524" layer="21"/>
<wire x1="-6.223" y1="2.921" x2="-6.223" y2="-2.921" width="0.1524" layer="21"/>
<wire x1="5.842" y1="3.683" x2="6.223" y2="3.302" width="0.1524" layer="21" curve="-90"/>
<wire x1="5.842" y1="-3.683" x2="6.223" y2="-3.302" width="0.1524" layer="21" curve="90"/>
<pad name="+" x="-5.08" y="0" drill="0.9144"/>
<pad name="-" x="5.08" y="0" drill="0.9144" shape="octagon"/>
<text x="-5.334" y="4.064" size="1.27" layer="25" ratio="10">&gt;NAME</text>
<text x="-3.81" y="-2.921" size="1.27" layer="27" ratio="10">&gt;VALUE</text>
<rectangle x1="0.254" y1="-1.27" x2="0.762" y2="1.27" layer="21"/>
</package>
<package name="B45181D" urn="urn:adsk.eagle:footprint:6239765/1" library_version="2">
<description>&lt;b&gt;ELECTROLYTIC CAPACITOR&lt;/b&gt;&lt;p&gt;
body 12.5 x 12.5 mm, rectangle, grid 10.16 mm</description>
<wire x1="5.842" y1="6.223" x2="-5.08" y2="6.223" width="0.1524" layer="21"/>
<wire x1="6.223" y1="5.842" x2="6.223" y2="-5.842" width="0.1524" layer="21"/>
<wire x1="-5.08" y1="-6.223" x2="5.842" y2="-6.223" width="0.1524" layer="21"/>
<wire x1="-6.223" y1="5.08" x2="-5.08" y2="6.223" width="0.1524" layer="21"/>
<wire x1="-4.318" y1="1.6764" x2="-4.318" y2="1.0414" width="0.1524" layer="21"/>
<wire x1="-3.9878" y1="1.3716" x2="-4.6482" y2="1.3716" width="0.1524" layer="21"/>
<wire x1="-3.683" y1="0" x2="-0.762" y2="0" width="0.1524" layer="21"/>
<wire x1="-0.762" y1="0" x2="-0.762" y2="-1.2192" width="0.1524" layer="21"/>
<wire x1="-0.762" y1="-1.2192" x2="-0.254" y2="-1.2192" width="0.1524" layer="21"/>
<wire x1="-0.254" y1="-1.2192" x2="-0.254" y2="1.2192" width="0.1524" layer="21"/>
<wire x1="-0.254" y1="1.2192" x2="-0.762" y2="1.2192" width="0.1524" layer="21"/>
<wire x1="-0.762" y1="1.2192" x2="-0.762" y2="0" width="0.1524" layer="21"/>
<wire x1="0.635" y1="0" x2="3.556" y2="0" width="0.1524" layer="21"/>
<wire x1="-5.08" y1="-6.223" x2="-6.223" y2="-5.08" width="0.1524" layer="21"/>
<wire x1="-6.223" y1="5.08" x2="-6.223" y2="-5.08" width="0.1524" layer="21"/>
<wire x1="5.842" y1="6.223" x2="6.223" y2="5.842" width="0.1524" layer="21" curve="-90"/>
<wire x1="5.842" y1="-6.223" x2="6.223" y2="-5.842" width="0.1524" layer="21" curve="90"/>
<pad name="+" x="-5.08" y="0" drill="0.9144"/>
<pad name="-" x="5.08" y="0" drill="0.9144" shape="octagon"/>
<text x="-5.08" y="6.604" size="1.27" layer="25" ratio="10">&gt;NAME</text>
<text x="-3.81" y="-3.81" size="1.27" layer="27" ratio="10">&gt;VALUE</text>
<rectangle x1="0.254" y1="-1.27" x2="0.762" y2="1.27" layer="21"/>
</package>
<package name="TT2D4" urn="urn:adsk.eagle:footprint:6239766/1" library_version="2">
<description>&lt;b&gt;ELECTROLYTIC CAPACITOR&lt;/b&gt;&lt;p&gt;
diameter 4 mm, grid 2.54 mm</description>
<wire x1="-1.016" y1="0" x2="-0.508" y2="0" width="0.1524" layer="51"/>
<wire x1="-0.508" y1="0" x2="-0.508" y2="-0.889" width="0.1524" layer="51"/>
<wire x1="-0.508" y1="-0.889" x2="-0.1778" y2="-0.889" width="0.1524" layer="51"/>
<wire x1="-0.1778" y1="-0.889" x2="-0.1778" y2="0.889" width="0.1524" layer="51"/>
<wire x1="-0.1778" y1="0.889" x2="-0.508" y2="0.889" width="0.1524" layer="51"/>
<wire x1="-0.508" y1="0.889" x2="-0.508" y2="0" width="0.1524" layer="51"/>
<wire x1="0.508" y1="0" x2="1.016" y2="0" width="0.1524" layer="51"/>
<wire x1="-0.635" y1="-1.143" x2="-1.143" y2="-1.143" width="0.1524" layer="21"/>
<wire x1="-0.889" y1="-1.397" x2="-0.889" y2="-0.889" width="0.1524" layer="21"/>
<wire x1="-1.6985" y1="1.1153" x2="1.6985" y2="1.1153" width="0.1524" layer="21" curve="-113.419135" cap="flat"/>
<wire x1="-1.6985" y1="-1.1153" x2="1.6985" y2="-1.1153" width="0.1524" layer="21" curve="113.419135" cap="flat"/>
<wire x1="-1.6985" y1="1.1153" x2="-1.6985" y2="-1.1153" width="0.1524" layer="51" curve="66.580865" cap="flat"/>
<wire x1="1.6985" y1="-1.1153" x2="1.6985" y2="1.1153" width="0.1524" layer="51" curve="66.580865" cap="flat"/>
<pad name="-" x="1.27" y="0" drill="0.8128" shape="octagon"/>
<pad name="+" x="-1.27" y="0" drill="0.8128"/>
<text x="2.159" y="0.762" size="1.27" layer="25" ratio="10">&gt;NAME</text>
<text x="2.159" y="-1.905" size="1.27" layer="27" ratio="10">&gt;VALUE</text>
<rectangle x1="0.127" y1="-0.9398" x2="0.5588" y2="0.9398" layer="51"/>
</package>
<package name="TT2D4L" urn="urn:adsk.eagle:footprint:6239767/1" library_version="2">
<description>&lt;b&gt;ELECTROLYTIC CAPACITOR&lt;/b&gt;&lt;p&gt;
diameter 4 mm, grid 2.54 mm</description>
<wire x1="2.159" y1="7.747" x2="2.159" y2="1.651" width="0.1524" layer="21"/>
<wire x1="-1.524" y1="1.016" x2="1.524" y2="1.016" width="0.1524" layer="21"/>
<wire x1="-2.159" y1="1.651" x2="-1.524" y2="1.016" width="0.1524" layer="21" curve="90"/>
<wire x1="1.524" y1="1.016" x2="2.159" y2="1.651" width="0.1524" layer="21" curve="90"/>
<wire x1="-1.27" y1="2.54" x2="-0.635" y2="2.54" width="0.1524" layer="21"/>
<wire x1="-0.635" y1="2.54" x2="-0.635" y2="1.651" width="0.1524" layer="21"/>
<wire x1="-0.635" y1="1.651" x2="-0.3048" y2="1.651" width="0.1524" layer="21"/>
<wire x1="-0.3048" y1="1.651" x2="-0.3048" y2="3.429" width="0.1524" layer="21"/>
<wire x1="-0.3048" y1="3.429" x2="-0.635" y2="3.429" width="0.1524" layer="21"/>
<wire x1="-0.635" y1="3.429" x2="-0.635" y2="2.54" width="0.1524" layer="21"/>
<wire x1="0.254" y1="2.54" x2="0.762" y2="2.54" width="0.1524" layer="21"/>
<wire x1="-1.778" y1="3.429" x2="-1.016" y2="3.429" width="0.1524" layer="21"/>
<wire x1="-1.397" y1="3.81" x2="-1.397" y2="3.048" width="0.1524" layer="21"/>
<wire x1="-2.159" y1="7.747" x2="-2.159" y2="1.651" width="0.1524" layer="21"/>
<wire x1="-2.159" y1="7.747" x2="2.159" y2="7.747" width="0.1524" layer="21" curve="-180"/>
<pad name="-" x="1.27" y="0" drill="0.8128" diameter="1.6002" shape="octagon"/>
<pad name="+" x="-1.27" y="0" drill="0.8128" diameter="1.6002"/>
<text x="-2.54" y="1.397" size="1.27" layer="25" ratio="10" rot="R90">&gt;NAME</text>
<text x="1.778" y="4.318" size="1.27" layer="27" ratio="10" rot="R90">&gt;VALUE</text>
<text x="1.905" y="1.778" size="0.9906" layer="21" ratio="12" rot="R90">TT</text>
<rectangle x1="-1.651" y1="0.635" x2="-0.889" y2="1.016" layer="51"/>
<rectangle x1="0.889" y1="0.635" x2="1.651" y2="1.016" layer="51"/>
<rectangle x1="0.889" y1="-0.127" x2="1.651" y2="0.635" layer="51"/>
<rectangle x1="-1.651" y1="-0.127" x2="-0.889" y2="0.635" layer="51"/>
<rectangle x1="0" y1="1.6002" x2="0.4318" y2="3.4798" layer="21"/>
</package>
<package name="TT2D5" urn="urn:adsk.eagle:footprint:6239768/1" library_version="2">
<description>&lt;b&gt;ELECTROLYTIC CAPACITOR&lt;/b&gt;&lt;p&gt;
diameter 5 mm, grid 2.54 mm</description>
<wire x1="-1.016" y1="0" x2="-0.508" y2="0" width="0.1524" layer="51"/>
<wire x1="-0.508" y1="0" x2="-0.508" y2="-0.889" width="0.1524" layer="51"/>
<wire x1="-0.508" y1="-0.889" x2="-0.1778" y2="-0.889" width="0.1524" layer="51"/>
<wire x1="-0.1778" y1="-0.889" x2="-0.1778" y2="0.889" width="0.1524" layer="51"/>
<wire x1="-0.1778" y1="0.889" x2="-0.508" y2="0.889" width="0.1524" layer="51"/>
<wire x1="-0.508" y1="0.889" x2="-0.508" y2="0" width="0.1524" layer="51"/>
<wire x1="0.508" y1="0" x2="1.016" y2="0" width="0.1524" layer="51"/>
<wire x1="-1.27" y1="1.016" x2="-1.27" y2="1.778" width="0.1524" layer="21"/>
<wire x1="-0.889" y1="1.397" x2="-1.651" y2="1.397" width="0.1524" layer="21"/>
<circle x="0" y="0" radius="2.54" width="0.1524" layer="21"/>
<pad name="-" x="1.27" y="0" drill="0.8128" shape="octagon"/>
<pad name="+" x="-1.27" y="0" drill="0.8128"/>
<text x="2.54" y="1.27" size="1.27" layer="25" ratio="10">&gt;NAME</text>
<text x="2.54" y="-2.413" size="1.27" layer="27" ratio="10">&gt;VALUE</text>
<text x="-0.762" y="-2.159" size="0.9906" layer="21" ratio="12">TT</text>
<rectangle x1="0.127" y1="-0.9398" x2="0.5588" y2="0.9398" layer="51"/>
</package>
<package name="TT2D6" urn="urn:adsk.eagle:footprint:6239769/1" library_version="2">
<description>&lt;b&gt;ELECTROLYTIC CAPACITOR&lt;/b&gt;&lt;p&gt;
diameter 6 mm, grid 2.54 mm</description>
<wire x1="-1.016" y1="0" x2="-0.508" y2="0" width="0.1524" layer="51"/>
<wire x1="-0.508" y1="0" x2="-0.508" y2="-0.889" width="0.1524" layer="51"/>
<wire x1="-0.508" y1="-0.889" x2="-0.1778" y2="-0.889" width="0.1524" layer="51"/>
<wire x1="-0.1778" y1="-0.889" x2="-0.1778" y2="0.889" width="0.1524" layer="51"/>
<wire x1="-0.1778" y1="0.889" x2="-0.508" y2="0.889" width="0.1524" layer="51"/>
<wire x1="-0.508" y1="0.889" x2="-0.508" y2="0" width="0.1524" layer="51"/>
<wire x1="0.508" y1="0" x2="1.016" y2="0" width="0.1524" layer="51"/>
<wire x1="-1.778" y1="1.524" x2="-1.016" y2="1.524" width="0.1524" layer="21"/>
<wire x1="-1.397" y1="1.143" x2="-1.397" y2="1.905" width="0.1524" layer="21"/>
<circle x="0" y="0" radius="3.048" width="0.1524" layer="21"/>
<pad name="-" x="1.27" y="0" drill="0.8128" shape="octagon"/>
<pad name="+" x="-1.27" y="0" drill="0.8128"/>
<text x="2.921" y="1.524" size="1.27" layer="25" ratio="10">&gt;NAME</text>
<text x="2.921" y="-2.794" size="1.27" layer="27" ratio="10">&gt;VALUE</text>
<text x="0.254" y="-2.286" size="0.9906" layer="21" ratio="12">TT</text>
<rectangle x1="0.127" y1="-0.9398" x2="0.5588" y2="0.9398" layer="51"/>
</package>
<package name="TT2D6L" urn="urn:adsk.eagle:footprint:6239770/1" library_version="2">
<description>&lt;b&gt;ELECTROLYTIC CAPACITOR&lt;/b&gt;&lt;p&gt;
diameter 6 mm, grid 2.54 mm</description>
<wire x1="3.048" y1="10.033" x2="3.048" y2="1.651" width="0.1524" layer="21"/>
<wire x1="-3.048" y1="10.033" x2="-3.048" y2="1.651" width="0.1524" layer="21"/>
<wire x1="-2.413" y1="1.016" x2="2.413" y2="1.016" width="0.1524" layer="21"/>
<wire x1="-3.048" y1="1.651" x2="-2.413" y2="1.016" width="0.1524" layer="21" curve="90"/>
<wire x1="2.413" y1="1.016" x2="3.048" y2="1.651" width="0.1524" layer="21" curve="90"/>
<wire x1="-3.048" y1="10.033" x2="3.048" y2="10.033" width="0.1524" layer="21" curve="-180"/>
<wire x1="-1.143" y1="2.413" x2="-0.254" y2="2.413" width="0.1524" layer="21"/>
<wire x1="-0.254" y1="2.413" x2="-0.254" y2="1.524" width="0.1524" layer="21"/>
<wire x1="-0.254" y1="1.524" x2="0.0762" y2="1.524" width="0.1524" layer="21"/>
<wire x1="0.0762" y1="1.524" x2="0.0762" y2="3.302" width="0.1524" layer="21"/>
<wire x1="0.0762" y1="3.302" x2="-0.254" y2="3.302" width="0.1524" layer="21"/>
<wire x1="-0.254" y1="3.302" x2="-0.254" y2="2.413" width="0.1524" layer="21"/>
<wire x1="0.762" y1="2.413" x2="1.27" y2="2.413" width="0.1524" layer="21"/>
<wire x1="-1.778" y1="2.794" x2="-1.778" y2="3.556" width="0.1524" layer="21"/>
<wire x1="-2.159" y1="3.175" x2="-1.397" y2="3.175" width="0.1524" layer="21"/>
<pad name="-" x="1.27" y="0" drill="0.8128" diameter="1.6002" shape="octagon"/>
<pad name="+" x="-1.27" y="0" drill="0.8128" diameter="1.6002"/>
<text x="-3.429" y="1.397" size="1.27" layer="25" ratio="10" rot="R90">&gt;NAME</text>
<text x="1.778" y="4.318" size="1.27" layer="27" ratio="10" rot="R90">&gt;VALUE</text>
<text x="2.667" y="1.651" size="0.9906" layer="21" ratio="12" rot="R90">TT</text>
<rectangle x1="-1.651" y1="0.635" x2="-0.889" y2="1.016" layer="51"/>
<rectangle x1="0.889" y1="0.635" x2="1.651" y2="1.016" layer="51"/>
<rectangle x1="0.889" y1="-0.127" x2="1.651" y2="0.635" layer="51"/>
<rectangle x1="-1.651" y1="-0.127" x2="-0.889" y2="0.635" layer="51"/>
<rectangle x1="0.381" y1="1.4732" x2="0.8128" y2="3.3528" layer="21"/>
</package>
<package name="TT2D7L" urn="urn:adsk.eagle:footprint:6239771/1" library_version="2">
<description>&lt;b&gt;ELECTROLYTIC CAPACITOR&lt;/b&gt;&lt;p&gt;
diameter 7 mm, grid 2.54 mm</description>
<wire x1="3.556" y1="10.16" x2="3.556" y2="1.651" width="0.1524" layer="21"/>
<wire x1="-2.921" y1="1.016" x2="2.921" y2="1.016" width="0.1524" layer="21"/>
<wire x1="-3.556" y1="1.651" x2="-2.921" y2="1.016" width="0.1524" layer="21" curve="90"/>
<wire x1="2.921" y1="1.016" x2="3.556" y2="1.651" width="0.1524" layer="21" curve="90"/>
<wire x1="-3.556" y1="10.16" x2="-3.556" y2="1.651" width="0.1524" layer="21"/>
<wire x1="-3.556" y1="10.16" x2="3.556" y2="10.16" width="0.1524" layer="21" curve="-180"/>
<wire x1="-2.032" y1="2.794" x2="-2.032" y2="3.556" width="0.1524" layer="21"/>
<wire x1="-2.413" y1="3.175" x2="-1.651" y2="3.175" width="0.1524" layer="21"/>
<wire x1="-1.143" y1="2.413" x2="-0.508" y2="2.413" width="0.1524" layer="21"/>
<wire x1="-0.508" y1="2.413" x2="-0.508" y2="1.524" width="0.1524" layer="21"/>
<wire x1="-0.508" y1="1.524" x2="-0.1778" y2="1.524" width="0.1524" layer="21"/>
<wire x1="-0.1778" y1="1.524" x2="-0.1778" y2="3.302" width="0.1524" layer="21"/>
<wire x1="-0.1778" y1="3.302" x2="-0.508" y2="3.302" width="0.1524" layer="21"/>
<wire x1="-0.508" y1="3.302" x2="-0.508" y2="2.413" width="0.1524" layer="21"/>
<wire x1="0.508" y1="2.413" x2="1.016" y2="2.413" width="0.1524" layer="21"/>
<pad name="-" x="1.27" y="0" drill="0.8128" diameter="1.6002" shape="octagon"/>
<pad name="+" x="-1.27" y="0" drill="0.8128" diameter="1.6002"/>
<text x="-3.937" y="1.27" size="1.27" layer="25" ratio="10" rot="R90">&gt;NAME</text>
<text x="1.905" y="4.318" size="1.27" layer="27" ratio="10" rot="R90">&gt;VALUE</text>
<text x="3.048" y="1.651" size="1.27" layer="21" ratio="10" rot="R90">TT</text>
<rectangle x1="-1.651" y1="0.635" x2="-0.889" y2="1.016" layer="51"/>
<rectangle x1="0.889" y1="0.635" x2="1.651" y2="1.016" layer="51"/>
<rectangle x1="0.889" y1="-0.127" x2="1.651" y2="0.635" layer="51"/>
<rectangle x1="-1.651" y1="-0.127" x2="-0.889" y2="0.635" layer="51"/>
<rectangle x1="0.127" y1="1.4732" x2="0.5588" y2="3.3528" layer="21"/>
</package>
<package name="TT2D7" urn="urn:adsk.eagle:footprint:6239772/1" library_version="2">
<description>&lt;b&gt;ELECTROLYTIC CAPACITOR&lt;/b&gt;&lt;p&gt;
diameter 7 mm, grid 2.54 mm</description>
<wire x1="-1.016" y1="0" x2="-0.508" y2="0" width="0.1524" layer="51"/>
<wire x1="-0.508" y1="0" x2="-0.508" y2="-0.889" width="0.1524" layer="51"/>
<wire x1="-0.508" y1="-0.889" x2="-0.1778" y2="-0.889" width="0.1524" layer="51"/>
<wire x1="-0.1778" y1="-0.889" x2="-0.1778" y2="0.889" width="0.1524" layer="51"/>
<wire x1="-0.1778" y1="0.889" x2="-0.508" y2="0.889" width="0.1524" layer="51"/>
<wire x1="-0.508" y1="0.889" x2="-0.508" y2="0" width="0.1524" layer="51"/>
<wire x1="0.508" y1="0" x2="1.016" y2="0" width="0.1524" layer="51"/>
<wire x1="-2.286" y1="0" x2="-3.048" y2="0" width="0.1524" layer="21"/>
<wire x1="-2.667" y1="-0.381" x2="-2.667" y2="0.381" width="0.1524" layer="21"/>
<circle x="0" y="0" radius="3.556" width="0.1524" layer="21"/>
<pad name="-" x="1.27" y="0" drill="0.8128" shape="octagon"/>
<pad name="+" x="-1.27" y="0" drill="0.8128"/>
<text x="3.302" y="1.905" size="1.27" layer="25" ratio="10">&gt;NAME</text>
<text x="3.302" y="-3.048" size="1.27" layer="27" ratio="10">&gt;VALUE</text>
<text x="0.127" y="-2.667" size="1.27" layer="21" ratio="10">TT</text>
<rectangle x1="0.127" y1="-0.9398" x2="0.5588" y2="0.9398" layer="51"/>
</package>
<package name="TT5D10" urn="urn:adsk.eagle:footprint:6239773/1" library_version="2">
<description>&lt;b&gt;ELECTROLYTIC CAPACITOR&lt;/b&gt;&lt;p&gt;
diameter 10 mm, grid 5.08 mm</description>
<wire x1="-1.397" y1="0" x2="-0.635" y2="0" width="0.1524" layer="21"/>
<wire x1="-0.635" y1="0" x2="-0.635" y2="-1.27" width="0.1524" layer="21"/>
<wire x1="-0.635" y1="-1.27" x2="-0.127" y2="-1.27" width="0.1524" layer="21"/>
<wire x1="-0.127" y1="-1.27" x2="-0.127" y2="1.27" width="0.1524" layer="21"/>
<wire x1="-0.127" y1="1.27" x2="-0.635" y2="1.27" width="0.1524" layer="21"/>
<wire x1="-0.635" y1="1.27" x2="-0.635" y2="0" width="0.1524" layer="21"/>
<wire x1="0.635" y1="0" x2="1.397" y2="0" width="0.1524" layer="21"/>
<wire x1="-2.413" y1="1.651" x2="-1.397" y2="1.651" width="0.1524" layer="21"/>
<wire x1="-1.905" y1="1.143" x2="-1.905" y2="2.159" width="0.1524" layer="21"/>
<circle x="0" y="0" radius="5.08" width="0.1524" layer="21"/>
<pad name="-" x="2.54" y="0" drill="0.8128" shape="octagon"/>
<pad name="+" x="-2.54" y="0" drill="0.8128"/>
<text x="4.191" y="3.302" size="1.27" layer="25" ratio="10">&gt;NAME</text>
<text x="-3.302" y="-3.048" size="1.27" layer="27" ratio="10">&gt;VALUE</text>
<text x="2.794" y="1.143" size="0.9906" layer="21" ratio="12">TT</text>
<rectangle x1="0.254" y1="-1.27" x2="0.762" y2="1.27" layer="21"/>
</package>
<package name="TT5D11" urn="urn:adsk.eagle:footprint:6239774/1" library_version="2">
<description>&lt;b&gt;ELECTROLYTIC CAPACITOR&lt;/b&gt;&lt;p&gt;
diameter 11 mm, grid 5.08 mm</description>
<wire x1="-1.397" y1="0" x2="-0.635" y2="0" width="0.1524" layer="21"/>
<wire x1="-0.635" y1="0" x2="-0.635" y2="-1.27" width="0.1524" layer="21"/>
<wire x1="-0.635" y1="-1.27" x2="-0.127" y2="-1.27" width="0.1524" layer="21"/>
<wire x1="-0.127" y1="-1.27" x2="-0.127" y2="1.27" width="0.1524" layer="21"/>
<wire x1="-0.127" y1="1.27" x2="-0.635" y2="1.27" width="0.1524" layer="21"/>
<wire x1="-0.635" y1="1.27" x2="-0.635" y2="0" width="0.1524" layer="21"/>
<wire x1="0.635" y1="0" x2="1.397" y2="0" width="0.1524" layer="21"/>
<wire x1="-1.27" y1="1.651" x2="-2.286" y2="1.651" width="0.1524" layer="21"/>
<wire x1="-1.778" y1="2.159" x2="-1.778" y2="1.143" width="0.1524" layer="21"/>
<circle x="0" y="0" radius="5.588" width="0.1524" layer="21"/>
<pad name="-" x="2.54" y="0" drill="0.8128" shape="octagon"/>
<pad name="+" x="-2.54" y="0" drill="0.8128"/>
<text x="4.572" y="3.81" size="1.27" layer="25" ratio="10">&gt;NAME</text>
<text x="-3.683" y="-3.429" size="1.27" layer="27" ratio="10">&gt;VALUE</text>
<text x="3.175" y="1.016" size="0.9906" layer="21" ratio="12">TT</text>
<rectangle x1="0.254" y1="-1.27" x2="0.762" y2="1.27" layer="21"/>
</package>
<package name="TT5D11L" urn="urn:adsk.eagle:footprint:6239775/1" library_version="2">
<description>&lt;b&gt;ELECTROLYTIC CAPACITOR&lt;/b&gt;&lt;p&gt;
diameter 11 mm, grid 5.08 mm</description>
<wire x1="-5.08" y1="12.954" x2="-5.08" y2="1.651" width="0.1524" layer="21"/>
<wire x1="-4.445" y1="1.016" x2="4.445" y2="1.016" width="0.1524" layer="21"/>
<wire x1="-5.08" y1="1.651" x2="-4.445" y2="1.016" width="0.1524" layer="21" curve="90"/>
<wire x1="4.445" y1="1.016" x2="5.08" y2="1.651" width="0.1524" layer="21" curve="90"/>
<wire x1="1.27" y1="0.635" x2="1.27" y2="0" width="0.762" layer="21"/>
<wire x1="1.524" y1="0" x2="1.27" y2="0" width="0.762" layer="51"/>
<wire x1="-1.27" y1="0.635" x2="-1.27" y2="0" width="0.762" layer="21"/>
<wire x1="-1.524" y1="0" x2="-1.27" y2="0" width="0.762" layer="51"/>
<wire x1="5.08" y1="12.954" x2="5.08" y2="1.651" width="0.1524" layer="21"/>
<wire x1="-1.778" y1="4.318" x2="-1.778" y2="3.556" width="0.1524" layer="21"/>
<wire x1="-2.159" y1="3.937" x2="-1.397" y2="3.937" width="0.1524" layer="21"/>
<wire x1="-1.27" y1="2.921" x2="-0.508" y2="2.921" width="0.1524" layer="21"/>
<wire x1="-0.508" y1="2.921" x2="-0.508" y2="2.032" width="0.1524" layer="21"/>
<wire x1="-0.508" y1="2.032" x2="-0.1778" y2="2.032" width="0.1524" layer="21"/>
<wire x1="-0.1778" y1="2.032" x2="-0.1778" y2="3.81" width="0.1524" layer="21"/>
<wire x1="-0.1778" y1="3.81" x2="-0.508" y2="3.81" width="0.1524" layer="21"/>
<wire x1="-0.508" y1="3.81" x2="-0.508" y2="2.921" width="0.1524" layer="21"/>
<wire x1="0.508" y1="2.921" x2="1.27" y2="2.921" width="0.1524" layer="21"/>
<wire x1="-5.08" y1="12.954" x2="5.08" y2="12.954" width="0.1524" layer="21" curve="-180"/>
<pad name="-" x="2.54" y="0" drill="0.8128" diameter="1.6002" shape="octagon"/>
<pad name="+" x="-2.54" y="0" drill="0.8128" diameter="1.6002"/>
<text x="-5.461" y="1.27" size="1.27" layer="25" ratio="10" rot="R90">&gt;NAME</text>
<text x="2.413" y="5.08" size="1.27" layer="27" ratio="10" rot="R90">&gt;VALUE</text>
<text x="4.572" y="1.651" size="1.27" layer="21" ratio="10" rot="R90">TT</text>
<rectangle x1="-1.651" y1="0.635" x2="-0.889" y2="1.016" layer="21"/>
<rectangle x1="0.889" y1="0.635" x2="1.651" y2="1.016" layer="21"/>
<rectangle x1="1.651" y1="-0.381" x2="2.54" y2="0.381" layer="51"/>
<rectangle x1="-2.54" y1="-0.381" x2="-1.651" y2="0.381" layer="51"/>
<rectangle x1="0.127" y1="1.9812" x2="0.5588" y2="3.8608" layer="21"/>
</package>
<package name="TT5D6" urn="urn:adsk.eagle:footprint:6239776/1" library_version="2">
<description>&lt;b&gt;ELECTROLYTIC CAPACITOR&lt;/b&gt;&lt;p&gt;
diameter 6 mm, grid 5.08 mm</description>
<wire x1="-2.908" y1="0.9307" x2="2.921" y2="0.889" width="0.1524" layer="21" curve="-145.325311" cap="flat"/>
<wire x1="2.8966" y1="-0.9655" x2="2.921" y2="0.889" width="0.1524" layer="51" curve="35.361865" cap="flat"/>
<wire x1="-2.921" y1="-0.889" x2="-2.8966" y2="0.9655" width="0.1524" layer="51" curve="-35.361865" cap="flat"/>
<wire x1="-2.9403" y1="-0.8232" x2="2.9211" y2="-0.889" width="0.1524" layer="21" curve="147.4323" cap="flat"/>
<wire x1="-1.524" y1="0" x2="-0.508" y2="0" width="0.1524" layer="21"/>
<wire x1="-0.508" y1="0" x2="-0.508" y2="-0.889" width="0.1524" layer="21"/>
<wire x1="-0.508" y1="-0.889" x2="-0.1778" y2="-0.889" width="0.1524" layer="21"/>
<wire x1="-0.1778" y1="-0.889" x2="-0.1778" y2="0.889" width="0.1524" layer="21"/>
<wire x1="-0.1778" y1="0.889" x2="-0.508" y2="0.889" width="0.1524" layer="21"/>
<wire x1="-0.508" y1="0.889" x2="-0.508" y2="0" width="0.1524" layer="21"/>
<wire x1="0.508" y1="0" x2="1.524" y2="0" width="0.1524" layer="21"/>
<wire x1="-1.778" y1="1.27" x2="-1.016" y2="1.27" width="0.1524" layer="21"/>
<wire x1="-1.397" y1="1.651" x2="-1.397" y2="0.889" width="0.1524" layer="21"/>
<pad name="-" x="2.54" y="0" drill="0.8128" shape="octagon"/>
<pad name="+" x="-2.54" y="0" drill="0.8128"/>
<text x="2.921" y="1.651" size="1.27" layer="25" ratio="10">&gt;NAME</text>
<text x="2.921" y="-2.667" size="1.27" layer="27" ratio="10">&gt;VALUE</text>
<text x="0.508" y="-2.159" size="0.9906" layer="21" ratio="12">TT</text>
<rectangle x1="0.127" y1="-0.9398" x2="0.5588" y2="0.9398" layer="21"/>
</package>
<package name="TT5D6L" urn="urn:adsk.eagle:footprint:6239777/1" library_version="2">
<description>&lt;b&gt;ELECTROLYTIC CAPACITOR&lt;/b&gt;&lt;p&gt;
diameter 6 mm, grid 5.08 mm</description>
<wire x1="3.048" y1="10.033" x2="3.048" y2="1.651" width="0.1524" layer="21"/>
<wire x1="-3.048" y1="10.033" x2="-3.048" y2="1.651" width="0.1524" layer="21"/>
<wire x1="-2.413" y1="1.016" x2="2.413" y2="1.016" width="0.1524" layer="21"/>
<wire x1="-3.048" y1="1.651" x2="-2.413" y2="1.016" width="0.1524" layer="21" curve="90"/>
<wire x1="2.413" y1="1.016" x2="3.048" y2="1.651" width="0.1524" layer="21" curve="90"/>
<wire x1="-3.048" y1="10.033" x2="3.048" y2="10.033" width="0.1524" layer="21" curve="-180"/>
<wire x1="1.27" y1="0.635" x2="1.27" y2="0" width="0.762" layer="21"/>
<wire x1="1.524" y1="0" x2="1.27" y2="0" width="0.762" layer="51"/>
<wire x1="-1.27" y1="0.635" x2="-1.27" y2="0" width="0.762" layer="21"/>
<wire x1="-1.524" y1="0" x2="-1.27" y2="0" width="0.762" layer="51"/>
<wire x1="-1.143" y1="2.54" x2="-0.508" y2="2.54" width="0.1524" layer="21"/>
<wire x1="-0.508" y1="2.54" x2="-0.508" y2="1.651" width="0.1524" layer="21"/>
<wire x1="-0.508" y1="1.651" x2="-0.1778" y2="1.651" width="0.1524" layer="21"/>
<wire x1="-0.1778" y1="1.651" x2="-0.1778" y2="3.429" width="0.1524" layer="21"/>
<wire x1="-0.1778" y1="3.429" x2="-0.508" y2="3.429" width="0.1524" layer="21"/>
<wire x1="-0.508" y1="3.429" x2="-0.508" y2="2.54" width="0.1524" layer="21"/>
<wire x1="0.508" y1="2.54" x2="1.016" y2="2.54" width="0.1524" layer="21"/>
<wire x1="-1.905" y1="2.921" x2="-1.905" y2="3.683" width="0.1524" layer="21"/>
<wire x1="-2.286" y1="3.302" x2="-1.524" y2="3.302" width="0.1524" layer="21"/>
<pad name="-" x="2.54" y="0" drill="0.8128" diameter="1.6002" shape="octagon"/>
<pad name="+" x="-2.54" y="0" drill="0.8128" diameter="1.6002"/>
<text x="-3.429" y="1.143" size="1.27" layer="25" ratio="10" rot="R90">&gt;NAME</text>
<text x="1.778" y="4.318" size="1.27" layer="27" ratio="10" rot="R90">&gt;VALUE</text>
<text x="2.667" y="1.524" size="1.27" layer="21" ratio="10" rot="R90">TT</text>
<rectangle x1="-1.651" y1="0.635" x2="-0.889" y2="1.016" layer="21"/>
<rectangle x1="0.889" y1="0.635" x2="1.651" y2="1.016" layer="21"/>
<rectangle x1="1.651" y1="-0.381" x2="2.54" y2="0.381" layer="51"/>
<rectangle x1="-2.54" y1="-0.381" x2="-1.651" y2="0.381" layer="51"/>
<rectangle x1="0.127" y1="1.6002" x2="0.5588" y2="3.4798" layer="21"/>
</package>
<package name="TT5D7" urn="urn:adsk.eagle:footprint:6239778/1" library_version="2">
<description>&lt;b&gt;ELECTROLYTIC CAPACITOR&lt;/b&gt;&lt;p&gt;
diameter 7 mm, grid 5.08 mm</description>
<wire x1="-1.524" y1="0" x2="-0.635" y2="0" width="0.1524" layer="21"/>
<wire x1="-0.635" y1="0" x2="-0.635" y2="-1.27" width="0.1524" layer="21"/>
<wire x1="-0.635" y1="-1.27" x2="-0.127" y2="-1.27" width="0.1524" layer="21"/>
<wire x1="-0.127" y1="-1.27" x2="-0.127" y2="1.27" width="0.1524" layer="21"/>
<wire x1="-0.127" y1="1.27" x2="-0.635" y2="1.27" width="0.1524" layer="21"/>
<wire x1="-0.635" y1="1.27" x2="-0.635" y2="0" width="0.1524" layer="21"/>
<wire x1="0.635" y1="0" x2="1.524" y2="0" width="0.1524" layer="21"/>
<wire x1="-2.286" y1="1.524" x2="-1.27" y2="1.524" width="0.1524" layer="21"/>
<wire x1="-1.778" y1="1.016" x2="-1.778" y2="2.032" width="0.1524" layer="21"/>
<circle x="0" y="0" radius="3.556" width="0.1524" layer="21"/>
<pad name="-" x="2.54" y="0" drill="0.8128" shape="octagon"/>
<pad name="+" x="-2.54" y="0" drill="0.8128"/>
<text x="3.302" y="2.032" size="1.27" layer="25" ratio="10">&gt;NAME</text>
<text x="3.175" y="-3.175" size="1.27" layer="27" ratio="10">&gt;VALUE</text>
<text x="0.635" y="-2.667" size="0.9906" layer="21" ratio="12">TT</text>
<rectangle x1="0.254" y1="-1.27" x2="0.762" y2="1.27" layer="21"/>
</package>
<package name="TT5D7L" urn="urn:adsk.eagle:footprint:6239779/1" library_version="2">
<description>&lt;b&gt;ELECTROLYTIC CAPACITOR&lt;/b&gt;&lt;p&gt;
diameter 7 mm, grid 5.08 mm</description>
<wire x1="-3.556" y1="10.16" x2="-3.556" y2="1.651" width="0.1524" layer="21"/>
<wire x1="-2.921" y1="1.016" x2="2.921" y2="1.016" width="0.1524" layer="21"/>
<wire x1="-3.556" y1="1.651" x2="-2.921" y2="1.016" width="0.1524" layer="21" curve="90"/>
<wire x1="2.921" y1="1.016" x2="3.556" y2="1.651" width="0.1524" layer="21" curve="90"/>
<wire x1="1.27" y1="0.635" x2="1.27" y2="0" width="0.762" layer="21"/>
<wire x1="1.524" y1="0" x2="1.27" y2="0" width="0.762" layer="51"/>
<wire x1="-1.27" y1="0.635" x2="-1.27" y2="0" width="0.762" layer="21"/>
<wire x1="-1.524" y1="0" x2="-1.27" y2="0" width="0.762" layer="51"/>
<wire x1="3.556" y1="10.16" x2="3.556" y2="1.651" width="0.1524" layer="21"/>
<wire x1="-3.556" y1="10.16" x2="3.556" y2="10.16" width="0.1524" layer="21" curve="-180"/>
<wire x1="-2.159" y1="3.683" x2="-2.159" y2="2.921" width="0.1524" layer="21"/>
<wire x1="-2.54" y1="3.302" x2="-1.778" y2="3.302" width="0.1524" layer="21"/>
<wire x1="-1.143" y1="2.667" x2="-0.508" y2="2.667" width="0.1524" layer="21"/>
<wire x1="-0.508" y1="2.667" x2="-0.508" y2="1.778" width="0.1524" layer="21"/>
<wire x1="-0.508" y1="1.778" x2="-0.1778" y2="1.778" width="0.1524" layer="21"/>
<wire x1="-0.1778" y1="1.778" x2="-0.1778" y2="3.556" width="0.1524" layer="21"/>
<wire x1="-0.1778" y1="3.556" x2="-0.508" y2="3.556" width="0.1524" layer="21"/>
<wire x1="-0.508" y1="3.556" x2="-0.508" y2="2.667" width="0.1524" layer="21"/>
<wire x1="0.508" y1="2.667" x2="1.016" y2="2.667" width="0.1524" layer="21"/>
<pad name="-" x="2.54" y="0" drill="0.8128" diameter="1.6002" shape="octagon"/>
<pad name="+" x="-2.54" y="0" drill="0.8128" diameter="1.6002"/>
<text x="-3.937" y="1.143" size="1.27" layer="25" ratio="10" rot="R90">&gt;NAME</text>
<text x="1.778" y="4.445" size="1.27" layer="27" ratio="10" rot="R90">&gt;VALUE</text>
<text x="3.175" y="1.651" size="1.27" layer="21" ratio="10" rot="R90">TT</text>
<rectangle x1="-1.651" y1="0.635" x2="-0.889" y2="1.016" layer="21"/>
<rectangle x1="0.889" y1="0.635" x2="1.651" y2="1.016" layer="21"/>
<rectangle x1="1.651" y1="-0.381" x2="2.54" y2="0.381" layer="51"/>
<rectangle x1="-2.54" y1="-0.381" x2="-1.651" y2="0.381" layer="51"/>
<rectangle x1="0.127" y1="1.7272" x2="0.5588" y2="3.6068" layer="21"/>
</package>
<package name="TT5D9" urn="urn:adsk.eagle:footprint:6239780/1" library_version="2">
<description>&lt;b&gt;ELECTROLYTIC CAPACITOR&lt;/b&gt;&lt;p&gt;
diameter 9 mm, grid 5.08 mm</description>
<wire x1="-1.524" y1="0" x2="-0.635" y2="0" width="0.1524" layer="21"/>
<wire x1="-0.635" y1="0" x2="-0.635" y2="-1.27" width="0.1524" layer="21"/>
<wire x1="-0.635" y1="-1.27" x2="-0.127" y2="-1.27" width="0.1524" layer="21"/>
<wire x1="-0.127" y1="-1.27" x2="-0.127" y2="1.27" width="0.1524" layer="21"/>
<wire x1="-0.127" y1="1.27" x2="-0.635" y2="1.27" width="0.1524" layer="21"/>
<wire x1="-0.635" y1="1.27" x2="-0.635" y2="0" width="0.1524" layer="21"/>
<wire x1="0.635" y1="0" x2="1.524" y2="0" width="0.1524" layer="21"/>
<wire x1="-2.794" y1="1.397" x2="-3.81" y2="1.397" width="0.1524" layer="21"/>
<wire x1="-3.302" y1="1.905" x2="-3.302" y2="0.889" width="0.1524" layer="21"/>
<circle x="0" y="0" radius="4.572" width="0.1524" layer="21"/>
<pad name="-" x="2.54" y="0" drill="0.8128" shape="octagon"/>
<pad name="+" x="-2.54" y="0" drill="0.8128"/>
<text x="3.81" y="3.048" size="1.27" layer="25" ratio="10">&gt;NAME</text>
<text x="-2.921" y="-2.921" size="1.27" layer="27" ratio="10">&gt;VALUE</text>
<text x="2.159" y="1.016" size="0.9906" layer="21" ratio="12">TT</text>
<rectangle x1="0.254" y1="-1.27" x2="0.762" y2="1.27" layer="21"/>
</package>
<package name="TT5D9L" urn="urn:adsk.eagle:footprint:6239781/1" library_version="2">
<description>&lt;b&gt;ELECTROLYTIC CAPACITOR&lt;/b&gt;&lt;p&gt;
diameter 9 mm, grid 5.08 mm</description>
<wire x1="-4.572" y1="10.033" x2="-4.572" y2="1.651" width="0.1524" layer="21"/>
<wire x1="-3.937" y1="1.016" x2="3.937" y2="1.016" width="0.1524" layer="21"/>
<wire x1="-4.572" y1="1.651" x2="-3.937" y2="1.016" width="0.1524" layer="21" curve="90"/>
<wire x1="3.937" y1="1.016" x2="4.572" y2="1.651" width="0.1524" layer="21" curve="90"/>
<wire x1="1.27" y1="0.635" x2="1.27" y2="0" width="0.762" layer="21"/>
<wire x1="1.524" y1="0" x2="1.27" y2="0" width="0.762" layer="51"/>
<wire x1="-1.27" y1="0.635" x2="-1.27" y2="0" width="0.762" layer="21"/>
<wire x1="-1.524" y1="0" x2="-1.27" y2="0" width="0.762" layer="51"/>
<wire x1="4.572" y1="10.033" x2="4.572" y2="1.651" width="0.1524" layer="21"/>
<wire x1="-1.778" y1="3.937" x2="-1.778" y2="3.175" width="0.1524" layer="21"/>
<wire x1="-2.159" y1="3.556" x2="-1.397" y2="3.556" width="0.1524" layer="21"/>
<wire x1="-1.143" y1="2.794" x2="-0.381" y2="2.794" width="0.1524" layer="21"/>
<wire x1="-0.381" y1="2.794" x2="-0.381" y2="1.905" width="0.1524" layer="21"/>
<wire x1="-0.381" y1="1.905" x2="-0.0508" y2="1.905" width="0.1524" layer="21"/>
<wire x1="-0.0508" y1="1.905" x2="-0.0508" y2="3.683" width="0.1524" layer="21"/>
<wire x1="-0.0508" y1="3.683" x2="-0.381" y2="3.683" width="0.1524" layer="21"/>
<wire x1="-0.381" y1="3.683" x2="-0.381" y2="2.794" width="0.1524" layer="21"/>
<wire x1="0.635" y1="2.794" x2="1.397" y2="2.794" width="0.1524" layer="21"/>
<wire x1="-4.572" y1="10.033" x2="4.572" y2="10.033" width="0.1524" layer="21" curve="-180"/>
<pad name="-" x="2.54" y="0" drill="0.8128" diameter="1.6002" shape="octagon"/>
<pad name="+" x="-2.54" y="0" drill="0.8128" diameter="1.6002"/>
<text x="-4.953" y="1.143" size="1.27" layer="25" ratio="10" rot="R90">&gt;NAME</text>
<text x="1.778" y="4.445" size="1.27" layer="27" ratio="10" rot="R90">&gt;VALUE</text>
<text x="4.064" y="1.778" size="1.27" layer="21" ratio="10" rot="R90">TT</text>
<rectangle x1="-1.651" y1="0.635" x2="-0.889" y2="1.016" layer="21"/>
<rectangle x1="0.889" y1="0.635" x2="1.651" y2="1.016" layer="21"/>
<rectangle x1="1.651" y1="-0.381" x2="2.54" y2="0.381" layer="51"/>
<rectangle x1="-2.54" y1="-0.381" x2="-1.651" y2="0.381" layer="51"/>
<rectangle x1="0.254" y1="1.8542" x2="0.6858" y2="3.7338" layer="21"/>
</package>
<package name="ETR1" urn="urn:adsk.eagle:footprint:6239782/1" library_version="2">
<description>&lt;b&gt;ELECTROLYTIC CAPACITOR&lt;/b&gt;&lt;p&gt;
rectangle, grid 2.54 mm</description>
<wire x1="2.159" y1="2.54" x2="-2.032" y2="2.54" width="0.1524" layer="21"/>
<wire x1="2.159" y1="2.54" x2="2.159" y2="0.635" width="0.1524" layer="21"/>
<wire x1="2.159" y1="0.635" x2="2.159" y2="-0.635" width="0.1524" layer="51"/>
<wire x1="2.159" y1="-0.635" x2="2.159" y2="-2.54" width="0.1524" layer="21"/>
<wire x1="-2.032" y1="-2.54" x2="2.159" y2="-2.54" width="0.1524" layer="21"/>
<wire x1="-2.032" y1="0.889" x2="-2.794" y2="0.889" width="0.1524" layer="21"/>
<wire x1="-2.032" y1="0.889" x2="-2.032" y2="2.54" width="0.1524" layer="21"/>
<wire x1="-2.794" y1="0.889" x2="-2.794" y2="-0.889" width="0.1524" layer="21"/>
<wire x1="-2.032" y1="-0.889" x2="-2.032" y2="0.889" width="0.1524" layer="51"/>
<wire x1="-1.27" y1="1.9304" x2="-1.27" y2="1.2954" width="0.1524" layer="21"/>
<wire x1="-0.9398" y1="1.6256" x2="-1.6002" y2="1.6256" width="0.1524" layer="21"/>
<wire x1="-1.651" y1="0" x2="-0.635" y2="0" width="0.1524" layer="51"/>
<wire x1="-0.635" y1="0" x2="-0.635" y2="-1.2192" width="0.1524" layer="51"/>
<wire x1="-0.635" y1="-1.2192" x2="-0.127" y2="-1.2192" width="0.1524" layer="51"/>
<wire x1="-0.127" y1="-1.2192" x2="-0.127" y2="1.2192" width="0.1524" layer="51"/>
<wire x1="-0.127" y1="1.2192" x2="-0.635" y2="1.2192" width="0.1524" layer="51"/>
<wire x1="-0.635" y1="1.2192" x2="-0.635" y2="0" width="0.1524" layer="51"/>
<wire x1="0.635" y1="0" x2="1.651" y2="0" width="0.1524" layer="51"/>
<wire x1="-2.032" y1="-2.54" x2="-2.032" y2="-0.889" width="0.1524" layer="21"/>
<wire x1="-2.794" y1="-0.889" x2="-2.032" y2="-0.889" width="0.1524" layer="21"/>
<pad name="+" x="-1.27" y="0" drill="0.8128" diameter="1.6002"/>
<pad name="-" x="1.27" y="0" drill="0.8128" diameter="1.6002" shape="octagon"/>
<text x="-2.032" y="2.794" size="1.27" layer="25" ratio="10">&gt;NAME</text>
<text x="-2.032" y="-4.064" size="1.27" layer="27" ratio="10">&gt;VALUE</text>
<rectangle x1="0.254" y1="-1.27" x2="0.762" y2="1.27" layer="51"/>
</package>
<package name="ETR2" urn="urn:adsk.eagle:footprint:6239783/1" library_version="2">
<description>&lt;b&gt;ELECTROLYTIC CAPACITOR&lt;/b&gt;&lt;p&gt;
rectangle, grid 5.08 mm</description>
<wire x1="-3.302" y1="-2.159" x2="-3.302" y2="-0.762" width="0.1524" layer="21"/>
<wire x1="3.302" y1="2.159" x2="-3.302" y2="2.159" width="0.1524" layer="21"/>
<wire x1="-3.302" y1="-2.159" x2="3.302" y2="-2.159" width="0.1524" layer="21"/>
<wire x1="-3.302" y1="0.762" x2="-3.81" y2="0.762" width="0.1524" layer="21"/>
<wire x1="-3.302" y1="0.762" x2="-3.302" y2="2.159" width="0.1524" layer="21"/>
<wire x1="-3.81" y1="0.762" x2="-3.81" y2="-0.762" width="0.1524" layer="21"/>
<wire x1="-3.81" y1="-0.762" x2="-3.302" y2="-0.762" width="0.1524" layer="21"/>
<wire x1="-3.302" y1="-0.762" x2="-3.302" y2="0.762" width="0.1524" layer="51"/>
<wire x1="-1.397" y1="0" x2="-0.635" y2="0" width="0.1524" layer="21"/>
<wire x1="-0.635" y1="0" x2="-0.635" y2="-1.2192" width="0.1524" layer="21"/>
<wire x1="-0.635" y1="-1.2192" x2="-0.127" y2="-1.2192" width="0.1524" layer="21"/>
<wire x1="-0.127" y1="-1.2192" x2="-0.127" y2="1.2192" width="0.1524" layer="21"/>
<wire x1="-0.127" y1="1.2192" x2="-0.635" y2="1.2192" width="0.1524" layer="21"/>
<wire x1="-0.635" y1="1.2192" x2="-0.635" y2="0" width="0.1524" layer="21"/>
<wire x1="0.635" y1="0" x2="1.397" y2="0" width="0.1524" layer="21"/>
<wire x1="-1.27" y1="0.889" x2="-1.27" y2="0.381" width="0.1524" layer="21"/>
<wire x1="-1.524" y1="0.635" x2="-1.016" y2="0.635" width="0.1524" layer="21"/>
<wire x1="3.302" y1="-2.159" x2="3.302" y2="-0.762" width="0.1524" layer="21"/>
<wire x1="3.302" y1="0.762" x2="3.302" y2="-0.762" width="0.1524" layer="51"/>
<wire x1="3.302" y1="0.762" x2="3.302" y2="2.159" width="0.1524" layer="21"/>
<pad name="+" x="-2.54" y="0" drill="0.8128"/>
<pad name="-" x="2.54" y="0" drill="0.8128" shape="octagon"/>
<text x="-3.302" y="2.413" size="1.27" layer="25" ratio="10">&gt;NAME</text>
<text x="-3.302" y="-3.683" size="1.27" layer="27" ratio="10">&gt;VALUE</text>
<rectangle x1="0.254" y1="-1.27" x2="0.762" y2="1.27" layer="21"/>
</package>
<package name="ETR3" urn="urn:adsk.eagle:footprint:6239784/1" library_version="2">
<description>&lt;b&gt;ELECTROLYTIC CAPACITOR&lt;/b&gt;&lt;p&gt;
rectangle, grid 5.08 mm</description>
<wire x1="-3.302" y1="-2.54" x2="-3.302" y2="-0.762" width="0.1524" layer="21"/>
<wire x1="3.302" y1="2.54" x2="-3.302" y2="2.54" width="0.1524" layer="21"/>
<wire x1="-3.302" y1="-2.54" x2="3.302" y2="-2.54" width="0.1524" layer="21"/>
<wire x1="-3.302" y1="0.762" x2="-3.81" y2="0.762" width="0.1524" layer="21"/>
<wire x1="-3.302" y1="0.762" x2="-3.302" y2="2.54" width="0.1524" layer="21"/>
<wire x1="-3.81" y1="0.762" x2="-3.81" y2="-0.762" width="0.1524" layer="21"/>
<wire x1="-3.81" y1="-0.762" x2="-3.302" y2="-0.762" width="0.1524" layer="21"/>
<wire x1="-3.302" y1="-0.762" x2="-3.302" y2="0.762" width="0.1524" layer="51"/>
<wire x1="-1.397" y1="0" x2="-0.635" y2="0" width="0.1524" layer="21"/>
<wire x1="-0.635" y1="0" x2="-0.635" y2="-1.2192" width="0.1524" layer="21"/>
<wire x1="-0.635" y1="-1.2192" x2="-0.127" y2="-1.2192" width="0.1524" layer="21"/>
<wire x1="-0.127" y1="-1.2192" x2="-0.127" y2="1.2192" width="0.1524" layer="21"/>
<wire x1="-0.127" y1="1.2192" x2="-0.635" y2="1.2192" width="0.1524" layer="21"/>
<wire x1="-0.635" y1="1.2192" x2="-0.635" y2="0" width="0.1524" layer="21"/>
<wire x1="0.635" y1="0" x2="1.397" y2="0" width="0.1524" layer="21"/>
<wire x1="-1.27" y1="0.889" x2="-1.27" y2="0.381" width="0.1524" layer="21"/>
<wire x1="-1.524" y1="0.635" x2="-1.016" y2="0.635" width="0.1524" layer="21"/>
<wire x1="3.302" y1="-2.54" x2="3.302" y2="-0.762" width="0.1524" layer="21"/>
<wire x1="3.302" y1="0.762" x2="3.302" y2="-0.762" width="0.1524" layer="51"/>
<wire x1="3.302" y1="0.762" x2="3.302" y2="2.54" width="0.1524" layer="21"/>
<pad name="+" x="-2.54" y="0" drill="0.8128"/>
<pad name="-" x="2.54" y="0" drill="0.8128" shape="octagon"/>
<text x="-3.302" y="2.794" size="1.27" layer="25" ratio="10">&gt;NAME</text>
<text x="-3.302" y="-4.064" size="1.27" layer="27" ratio="10">&gt;VALUE</text>
<rectangle x1="0.254" y1="-1.27" x2="0.762" y2="1.27" layer="21"/>
</package>
<package name="ETR4" urn="urn:adsk.eagle:footprint:6239785/1" library_version="2">
<description>&lt;b&gt;ELECTROLYTIC CAPACITOR&lt;/b&gt;&lt;p&gt;
rectangle, grid 10.16 mm</description>
<wire x1="-0.762" y1="-1.0922" x2="-0.254" y2="-1.0922" width="0.1524" layer="21"/>
<wire x1="-0.254" y1="-1.0922" x2="-0.254" y2="1.0922" width="0.1524" layer="21"/>
<wire x1="-0.254" y1="1.0922" x2="-0.762" y2="1.0922" width="0.1524" layer="21"/>
<wire x1="-0.762" y1="1.0922" x2="-0.762" y2="0" width="0.1524" layer="21"/>
<wire x1="-5.842" y1="-3.81" x2="-5.842" y2="-1.524" width="0.1524" layer="21"/>
<wire x1="5.842" y1="3.81" x2="-5.842" y2="3.81" width="0.1524" layer="21"/>
<wire x1="-5.842" y1="-3.81" x2="5.842" y2="-3.81" width="0.1524" layer="21"/>
<wire x1="-5.842" y1="1.524" x2="-6.604" y2="1.524" width="0.1524" layer="21"/>
<wire x1="-5.842" y1="1.524" x2="-5.842" y2="3.81" width="0.1524" layer="21"/>
<wire x1="-6.604" y1="1.524" x2="-6.604" y2="-1.524" width="0.1524" layer="21"/>
<wire x1="-6.604" y1="-1.524" x2="-5.842" y2="-1.524" width="0.1524" layer="21"/>
<wire x1="-5.842" y1="-1.524" x2="-5.842" y2="1.524" width="0.1524" layer="51"/>
<wire x1="3.683" y1="0" x2="0.508" y2="0" width="0.1524" layer="21"/>
<wire x1="-3.683" y1="0" x2="-0.762" y2="0" width="0.1524" layer="21"/>
<wire x1="-0.762" y1="0" x2="-0.762" y2="-1.0922" width="0.1524" layer="21"/>
<wire x1="-1.651" y1="0.9652" x2="-1.651" y2="0.3302" width="0.1524" layer="21"/>
<wire x1="-1.3208" y1="0.635" x2="-1.9558" y2="0.635" width="0.1524" layer="21"/>
<wire x1="5.842" y1="-3.81" x2="5.842" y2="-0.762" width="0.1524" layer="21"/>
<wire x1="5.842" y1="0.762" x2="5.842" y2="-0.762" width="0.1524" layer="51"/>
<wire x1="5.842" y1="0.762" x2="5.842" y2="3.81" width="0.1524" layer="21"/>
<pad name="+" x="-5.08" y="0" drill="0.8128"/>
<pad name="-" x="5.08" y="0" drill="0.8128" shape="octagon"/>
<text x="-5.842" y="4.064" size="1.27" layer="25" ratio="10">&gt;NAME</text>
<text x="-3.81" y="-3.175" size="1.27" layer="27" ratio="10">&gt;VALUE</text>
<rectangle x1="0.254" y1="-1.143" x2="0.762" y2="1.143" layer="21"/>
</package>
<package name="ETR5" urn="urn:adsk.eagle:footprint:6239786/1" library_version="2">
<description>&lt;b&gt;ELECTROLYTIC CAPACITOR&lt;/b&gt;&lt;p&gt;
rectangle, grid 10.16 mm</description>
<wire x1="-5.842" y1="-6.1722" x2="-5.842" y2="-1.4986" width="0.1524" layer="21"/>
<wire x1="5.842" y1="6.1722" x2="-5.842" y2="6.1722" width="0.1524" layer="21"/>
<wire x1="-5.842" y1="-6.1722" x2="5.842" y2="-6.1722" width="0.1524" layer="21"/>
<wire x1="-5.842" y1="1.4986" x2="-6.604" y2="1.4986" width="0.1524" layer="21"/>
<wire x1="-5.842" y1="1.4986" x2="-5.842" y2="6.1722" width="0.1524" layer="21"/>
<wire x1="-6.604" y1="1.4986" x2="-6.604" y2="-1.4986" width="0.1524" layer="21"/>
<wire x1="-6.604" y1="-1.4986" x2="-5.842" y2="-1.4986" width="0.1524" layer="21"/>
<wire x1="-5.842" y1="-1.4986" x2="-5.842" y2="1.4986" width="0.1524" layer="51"/>
<wire x1="-3.683" y1="0" x2="-1.2954" y2="0" width="0.1524" layer="21"/>
<wire x1="-1.2954" y1="0" x2="-1.2954" y2="1.524" width="0.1524" layer="21"/>
<wire x1="-1.2954" y1="1.524" x2="-0.635" y2="1.524" width="0.1524" layer="21"/>
<wire x1="-0.635" y1="1.524" x2="-0.635" y2="-1.524" width="0.1524" layer="21"/>
<wire x1="-0.635" y1="-1.524" x2="-1.2954" y2="-1.524" width="0.1524" layer="21"/>
<wire x1="-1.2954" y1="-1.524" x2="-1.2954" y2="0" width="0.1524" layer="21"/>
<wire x1="0" y1="0" x2="3.683" y2="0" width="0.1524" layer="21"/>
<wire x1="-1.905" y1="1.2954" x2="-1.905" y2="0.6604" width="0.1524" layer="21"/>
<wire x1="-1.6002" y1="0.9652" x2="-2.2352" y2="0.9652" width="0.1524" layer="21"/>
<wire x1="5.842" y1="-6.1722" x2="5.842" y2="-0.889" width="0.1524" layer="21"/>
<wire x1="5.842" y1="0.889" x2="5.842" y2="-0.889" width="0.1524" layer="51"/>
<wire x1="5.842" y1="0.889" x2="5.842" y2="6.1722" width="0.1524" layer="21"/>
<pad name="+" x="-5.08" y="0" drill="0.8128"/>
<pad name="-" x="5.08" y="0" drill="0.8128" shape="octagon"/>
<text x="-5.842" y="6.477" size="1.778" layer="25" ratio="10">&gt;NAME</text>
<text x="-5.08" y="-5.08" size="1.778" layer="27" ratio="10">&gt;VALUE</text>
<rectangle x1="-0.3048" y1="-1.6002" x2="0.3302" y2="1.6002" layer="21"/>
</package>
<package name="P128-35" urn="urn:adsk.eagle:footprint:6239787/1" library_version="2">
<description>&lt;b&gt;ELECTROLYTIC CAPACITOR&lt;/b&gt;&lt;p&gt;</description>
<wire x1="1.778" y1="2.54" x2="1.778" y2="1.397" width="0.1524" layer="21"/>
<wire x1="1.778" y1="1.397" x2="1.778" y2="0.635" width="0.1524" layer="21"/>
<wire x1="1.778" y1="0.635" x2="1.778" y2="-0.635" width="0.1524" layer="51"/>
<wire x1="1.778" y1="-0.635" x2="1.778" y2="-1.397" width="0.1524" layer="21"/>
<wire x1="1.778" y1="-1.397" x2="1.778" y2="-2.54" width="0.1524" layer="21"/>
<wire x1="-1.778" y1="0.635" x2="-1.778" y2="-0.635" width="0.1524" layer="51"/>
<wire x1="-1.778" y1="2.667" x2="-1.778" y2="1.397" width="0.1524" layer="21"/>
<wire x1="-1.778" y1="1.397" x2="-1.778" y2="0.635" width="0.1524" layer="21"/>
<wire x1="-1.778" y1="-0.635" x2="-1.778" y2="-1.397" width="0.1524" layer="21"/>
<wire x1="-1.778" y1="-1.397" x2="-1.778" y2="-2.54" width="0.1524" layer="21"/>
<wire x1="0.762" y1="3.556" x2="-0.762" y2="3.556" width="0.1524" layer="21"/>
<wire x1="-0.762" y1="-3.556" x2="0.762" y2="-3.556" width="0.1524" layer="21"/>
<wire x1="1.778" y1="-1.397" x2="2.159" y2="-1.016" width="0.1524" layer="21"/>
<wire x1="2.159" y1="-1.016" x2="2.667" y2="-0.508" width="0.1524" layer="51"/>
<wire x1="2.667" y1="0.508" x2="2.159" y2="1.016" width="0.1524" layer="51"/>
<wire x1="2.159" y1="1.016" x2="1.778" y2="1.397" width="0.1524" layer="21"/>
<wire x1="-1.778" y1="-1.397" x2="-2.159" y2="-1.016" width="0.1524" layer="21"/>
<wire x1="-2.667" y1="0.508" x2="-2.159" y2="1.016" width="0.1524" layer="51"/>
<wire x1="-2.159" y1="1.016" x2="-1.778" y2="1.397" width="0.1524" layer="21"/>
<wire x1="-2.159" y1="-1.016" x2="-2.667" y2="-0.508" width="0.1524" layer="51"/>
<wire x1="2.667" y1="0.508" x2="2.667" y2="-0.508" width="0.1524" layer="51" curve="-180"/>
<wire x1="-2.667" y1="-0.508" x2="-2.667" y2="0.508" width="0.1524" layer="51" curve="-180"/>
<wire x1="-1.143" y1="1.9304" x2="-1.143" y2="1.2954" width="0.1524" layer="21"/>
<wire x1="-0.8128" y1="1.6256" x2="-1.4732" y2="1.6256" width="0.1524" layer="21"/>
<wire x1="-1.397" y1="0" x2="-0.635" y2="0" width="0.1524" layer="21"/>
<wire x1="-0.635" y1="0" x2="-0.635" y2="-1.2192" width="0.1524" layer="21"/>
<wire x1="-0.635" y1="-1.2192" x2="-0.254" y2="-1.2192" width="0.1524" layer="21"/>
<wire x1="-0.254" y1="-1.2192" x2="-0.254" y2="1.2192" width="0.1524" layer="21"/>
<wire x1="-0.254" y1="1.2192" x2="-0.635" y2="1.2192" width="0.1524" layer="21"/>
<wire x1="-0.635" y1="1.2192" x2="-0.635" y2="0" width="0.1524" layer="21"/>
<wire x1="0.635" y1="0" x2="1.397" y2="0" width="0.1524" layer="21"/>
<wire x1="-1.778" y1="-2.54" x2="-0.762" y2="-3.556" width="0.1524" layer="21" curve="90"/>
<wire x1="0.762" y1="-3.556" x2="1.778" y2="-2.54" width="0.1524" layer="21" curve="90"/>
<wire x1="0.762" y1="3.556" x2="1.778" y2="2.54" width="0.1524" layer="21" curve="-90"/>
<wire x1="-1.778" y1="2.54" x2="-0.762" y2="3.556" width="0.1524" layer="21" curve="-90"/>
<pad name="+" x="-2.667" y="0" drill="0.9144"/>
<pad name="-" x="2.667" y="0" drill="0.9144" shape="octagon"/>
<text x="-1.651" y="3.937" size="1.27" layer="25" ratio="10">&gt;NAME</text>
<text x="-1.651" y="-5.08" size="1.27" layer="27" ratio="10">&gt;VALUE</text>
<rectangle x1="0.254" y1="-1.27" x2="0.762" y2="1.27" layer="21"/>
</package>
<package name="P128-40" urn="urn:adsk.eagle:footprint:6239788/1" library_version="2">
<description>&lt;b&gt;ELECTROLYTIC CAPACITOR&lt;/b&gt;&lt;p&gt;</description>
<wire x1="2.032" y1="2.54" x2="2.032" y2="1.143" width="0.1524" layer="21"/>
<wire x1="2.032" y1="1.143" x2="2.032" y2="0.762" width="0.1524" layer="21"/>
<wire x1="2.032" y1="0.762" x2="2.032" y2="-0.762" width="0.1524" layer="51"/>
<wire x1="2.032" y1="-0.762" x2="2.032" y2="-1.143" width="0.1524" layer="21"/>
<wire x1="2.032" y1="-1.143" x2="2.032" y2="-2.54" width="0.1524" layer="21"/>
<wire x1="-2.032" y1="0.762" x2="-2.032" y2="-0.762" width="0.1524" layer="51"/>
<wire x1="-2.032" y1="2.54" x2="-2.032" y2="1.143" width="0.1524" layer="21"/>
<wire x1="-2.032" y1="1.143" x2="-2.032" y2="0.762" width="0.1524" layer="21"/>
<wire x1="-2.032" y1="-0.762" x2="-2.032" y2="-1.27" width="0.1524" layer="21"/>
<wire x1="-2.032" y1="-1.27" x2="-2.032" y2="-2.54" width="0.1524" layer="21"/>
<wire x1="1.016" y1="3.556" x2="-1.016" y2="3.556" width="0.1524" layer="21"/>
<wire x1="-1.016" y1="-3.556" x2="1.016" y2="-3.556" width="0.1524" layer="21"/>
<wire x1="2.032" y1="-1.143" x2="2.159" y2="-1.016" width="0.1524" layer="21"/>
<wire x1="2.159" y1="-1.016" x2="2.667" y2="-0.508" width="0.1524" layer="51"/>
<wire x1="2.667" y1="0.508" x2="2.159" y2="1.016" width="0.1524" layer="51"/>
<wire x1="2.159" y1="1.016" x2="2.032" y2="1.143" width="0.1524" layer="21"/>
<wire x1="-2.032" y1="-1.27" x2="-2.159" y2="-1.016" width="0.1524" layer="21"/>
<wire x1="-2.667" y1="0.508" x2="-2.159" y2="1.016" width="0.1524" layer="51"/>
<wire x1="-2.159" y1="1.016" x2="-2.032" y2="1.143" width="0.1524" layer="21"/>
<wire x1="-2.159" y1="-1.016" x2="-2.667" y2="-0.508" width="0.1524" layer="51"/>
<wire x1="2.667" y1="0.508" x2="2.667" y2="-0.508" width="0.1524" layer="51" curve="-180"/>
<wire x1="-2.667" y1="-0.508" x2="-2.667" y2="0.508" width="0.1524" layer="51" curve="-180"/>
<wire x1="-1.143" y1="1.9304" x2="-1.143" y2="1.2954" width="0.1524" layer="21"/>
<wire x1="-0.8128" y1="1.6256" x2="-1.4732" y2="1.6256" width="0.1524" layer="21"/>
<wire x1="-1.397" y1="0" x2="-0.635" y2="0" width="0.1524" layer="21"/>
<wire x1="-0.635" y1="0" x2="-0.635" y2="-1.2192" width="0.1524" layer="21"/>
<wire x1="-0.635" y1="-1.2192" x2="-0.254" y2="-1.2192" width="0.1524" layer="21"/>
<wire x1="-0.254" y1="-1.2192" x2="-0.254" y2="1.2192" width="0.1524" layer="21"/>
<wire x1="-0.254" y1="1.2192" x2="-0.635" y2="1.2192" width="0.1524" layer="21"/>
<wire x1="-0.635" y1="1.2192" x2="-0.635" y2="0" width="0.1524" layer="21"/>
<wire x1="0.635" y1="0" x2="1.397" y2="0" width="0.1524" layer="21"/>
<wire x1="1.016" y1="3.556" x2="2.032" y2="2.54" width="0.1524" layer="21" curve="-90"/>
<wire x1="1.016" y1="-3.556" x2="2.032" y2="-2.54" width="0.1524" layer="21" curve="90"/>
<wire x1="-2.032" y1="2.54" x2="-1.016" y2="3.556" width="0.1524" layer="21" curve="-90"/>
<wire x1="-2.032" y1="-2.54" x2="-1.016" y2="-3.556" width="0.1524" layer="21" curve="90"/>
<pad name="+" x="-2.667" y="0" drill="0.9144"/>
<pad name="-" x="2.667" y="0" drill="0.9144" shape="octagon"/>
<text x="-2.032" y="3.937" size="1.27" layer="25" ratio="10">&gt;NAME</text>
<text x="-2.032" y="-5.207" size="1.27" layer="27" ratio="10">&gt;VALUE</text>
<rectangle x1="0.254" y1="-1.27" x2="0.762" y2="1.27" layer="21"/>
</package>
<package name="P128-50" urn="urn:adsk.eagle:footprint:6239789/1" library_version="2">
<description>&lt;b&gt;ELECTROLYTIC CAPACITOR&lt;/b&gt;&lt;p&gt;</description>
<wire x1="2.54" y1="3.048" x2="2.54" y2="1.143" width="0.1524" layer="21"/>
<wire x1="2.54" y1="-1.143" x2="2.54" y2="-3.048" width="0.1524" layer="21"/>
<wire x1="1.524" y1="4.064" x2="-1.524" y2="4.064" width="0.1524" layer="21"/>
<wire x1="-1.524" y1="-4.064" x2="1.524" y2="-4.064" width="0.1524" layer="21"/>
<wire x1="2.54" y1="-1.143" x2="2.667" y2="-0.635" width="0.1524" layer="51"/>
<wire x1="2.667" y1="0.635" x2="2.54" y2="1.143" width="0.1524" layer="51"/>
<wire x1="-2.54" y1="-1.143" x2="-2.54" y2="-3.048" width="0.1524" layer="21"/>
<wire x1="-2.667" y1="0.635" x2="-2.54" y2="1.143" width="0.1524" layer="51"/>
<wire x1="-2.54" y1="3.048" x2="-2.54" y2="1.143" width="0.1524" layer="21"/>
<wire x1="-2.54" y1="-1.143" x2="-2.667" y2="-0.635" width="0.1524" layer="51"/>
<wire x1="-1.27" y1="1.1684" x2="-1.27" y2="0.5334" width="0.1524" layer="21"/>
<wire x1="-0.9398" y1="0.8636" x2="-1.6002" y2="0.8636" width="0.1524" layer="21"/>
<wire x1="-1.397" y1="0" x2="-0.635" y2="0" width="0.1524" layer="21"/>
<wire x1="-0.635" y1="0" x2="-0.635" y2="-1.2192" width="0.1524" layer="21"/>
<wire x1="-0.635" y1="-1.2192" x2="-0.254" y2="-1.2192" width="0.1524" layer="21"/>
<wire x1="-0.254" y1="-1.2192" x2="-0.254" y2="1.2192" width="0.1524" layer="21"/>
<wire x1="-0.254" y1="1.2192" x2="-0.635" y2="1.2192" width="0.1524" layer="21"/>
<wire x1="-0.635" y1="1.2192" x2="-0.635" y2="0" width="0.1524" layer="21"/>
<wire x1="0.635" y1="0" x2="1.397" y2="0" width="0.1524" layer="21"/>
<wire x1="-2.667" y1="0.635" x2="-2.667" y2="-0.635" width="0.1524" layer="51" curve="180"/>
<wire x1="2.667" y1="-0.635" x2="2.667" y2="0.635" width="0.1524" layer="51" curve="180"/>
<wire x1="1.524" y1="4.064" x2="2.54" y2="3.048" width="0.1524" layer="21" curve="-90"/>
<wire x1="-2.54" y1="3.048" x2="-1.524" y2="4.064" width="0.1524" layer="21" curve="-90"/>
<wire x1="-2.54" y1="-3.048" x2="-1.524" y2="-4.064" width="0.1524" layer="21" curve="90"/>
<wire x1="1.524" y1="-4.064" x2="2.54" y2="-3.048" width="0.1524" layer="21" curve="90"/>
<pad name="+" x="-2.667" y="0" drill="0.9144"/>
<pad name="-" x="2.667" y="0" drill="0.9144" shape="octagon"/>
<text x="-2.413" y="4.445" size="1.27" layer="25" ratio="10">&gt;NAME</text>
<text x="-2.159" y="-3.302" size="1.27" layer="27" ratio="10">&gt;VALUE</text>
<rectangle x1="0.254" y1="-1.27" x2="0.762" y2="1.27" layer="21"/>
</package>
<package name="P128-60" urn="urn:adsk.eagle:footprint:6239790/1" library_version="2">
<description>&lt;b&gt;ELECTROLYTIC CAPACITOR&lt;/b&gt;&lt;p&gt;</description>
<wire x1="3.048" y1="3.048" x2="3.048" y2="1.143" width="0.1524" layer="21"/>
<wire x1="3.048" y1="-1.143" x2="3.048" y2="-3.048" width="0.1524" layer="21"/>
<wire x1="2.032" y1="4.064" x2="-2.032" y2="4.064" width="0.1524" layer="21"/>
<wire x1="-2.032" y1="-4.064" x2="2.032" y2="-4.064" width="0.1524" layer="21"/>
<wire x1="3.048" y1="-1.143" x2="3.048" y2="1.143" width="0.1524" layer="51"/>
<wire x1="-3.048" y1="-1.143" x2="-3.048" y2="-3.048" width="0.1524" layer="21"/>
<wire x1="-3.048" y1="3.048" x2="-3.048" y2="1.143" width="0.1524" layer="21"/>
<wire x1="-3.048" y1="-1.143" x2="-3.048" y2="1.143" width="0.1524" layer="51"/>
<wire x1="-1.27" y1="1.1684" x2="-1.27" y2="0.5334" width="0.1524" layer="21"/>
<wire x1="-0.9398" y1="0.8636" x2="-1.6002" y2="0.8636" width="0.1524" layer="21"/>
<wire x1="-1.397" y1="0" x2="-0.635" y2="0" width="0.1524" layer="21"/>
<wire x1="-0.635" y1="0" x2="-0.635" y2="-1.2192" width="0.1524" layer="21"/>
<wire x1="-0.635" y1="-1.2192" x2="-0.254" y2="-1.2192" width="0.1524" layer="21"/>
<wire x1="-0.254" y1="-1.2192" x2="-0.254" y2="1.2192" width="0.1524" layer="21"/>
<wire x1="-0.254" y1="1.2192" x2="-0.635" y2="1.2192" width="0.1524" layer="21"/>
<wire x1="-0.635" y1="1.2192" x2="-0.635" y2="0" width="0.1524" layer="21"/>
<wire x1="0.635" y1="0" x2="1.397" y2="0" width="0.1524" layer="21"/>
<wire x1="2.032" y1="-4.064" x2="3.048" y2="-3.048" width="0.1524" layer="21" curve="90"/>
<wire x1="-3.048" y1="3.048" x2="-2.032" y2="4.064" width="0.1524" layer="21" curve="-90"/>
<wire x1="-3.048" y1="-3.048" x2="-2.032" y2="-4.064" width="0.1524" layer="21" curve="90"/>
<wire x1="2.032" y1="4.064" x2="3.048" y2="3.048" width="0.1524" layer="21" curve="-90"/>
<pad name="+" x="-2.667" y="0" drill="0.9144"/>
<pad name="-" x="2.667" y="0" drill="0.9144" shape="octagon"/>
<text x="-2.921" y="4.445" size="1.27" layer="25" ratio="10">&gt;NAME</text>
<text x="-2.54" y="-3.302" size="1.27" layer="27" ratio="10">&gt;VALUE</text>
<rectangle x1="0.254" y1="-1.27" x2="0.762" y2="1.27" layer="21"/>
</package>
<package name="TAP5-45" urn="urn:adsk.eagle:footprint:6239791/1" library_version="2">
<description>&lt;b&gt;ELECTROLYTIC CAPACITOR&lt;/b&gt;&lt;p&gt;
diameter 4.5 mm, grid 5.08 mm</description>
<wire x1="-1.397" y1="0" x2="-0.508" y2="0" width="0.1524" layer="21"/>
<wire x1="-0.508" y1="0" x2="-0.508" y2="-0.635" width="0.1524" layer="21"/>
<wire x1="-0.508" y1="-0.635" x2="-0.1778" y2="-0.635" width="0.1524" layer="21"/>
<wire x1="-0.1778" y1="-0.635" x2="-0.1778" y2="0.635" width="0.1524" layer="21"/>
<wire x1="-0.1778" y1="0.635" x2="-0.508" y2="0.635" width="0.1524" layer="21"/>
<wire x1="-0.508" y1="0.635" x2="-0.508" y2="0" width="0.1524" layer="21"/>
<wire x1="0.508" y1="0" x2="1.397" y2="0" width="0.1524" layer="21"/>
<wire x1="-1.143" y1="0.381" x2="-1.143" y2="0.889" width="0.1524" layer="21"/>
<wire x1="-0.889" y1="0.635" x2="-1.397" y2="0.635" width="0.1524" layer="21"/>
<wire x1="0.1778" y1="0.635" x2="0.1778" y2="-0.635" width="0.1524" layer="21"/>
<wire x1="0.508" y1="0.635" x2="0.1778" y2="0.635" width="0.1524" layer="21"/>
<wire x1="0.1778" y1="-0.635" x2="0.508" y2="-0.635" width="0.1524" layer="21"/>
<wire x1="0.508" y1="-0.635" x2="0.508" y2="0" width="0.1524" layer="21"/>
<wire x1="0.508" y1="0" x2="0.508" y2="0.635" width="0.1524" layer="21"/>
<wire x1="0.3302" y1="-0.508" x2="0.3302" y2="0.508" width="0.1524" layer="21"/>
<wire x1="-1.9144" y1="-1.2492" x2="1.9144" y2="-1.2492" width="0.1524" layer="21" curve="113.748837" cap="flat"/>
<wire x1="-1.9144" y1="1.2492" x2="1.9144" y2="1.2492" width="0.1524" layer="21" curve="-113.748837" cap="flat"/>
<wire x1="-1.9144" y1="1.2492" x2="-1.9144" y2="-1.2492" width="0.1524" layer="51" curve="66.251163" cap="flat"/>
<wire x1="1.9144" y1="-1.2492" x2="1.9144" y2="1.2492" width="0.1524" layer="51" curve="66.251163" cap="flat"/>
<pad name="-" x="2.54" y="0" drill="0.8128" shape="octagon"/>
<pad name="+" x="-2.54" y="0" drill="0.8128"/>
<text x="2.286" y="1.016" size="1.27" layer="25" ratio="10">&gt;NAME</text>
<text x="2.286" y="-2.286" size="1.27" layer="27" ratio="10">&gt;VALUE</text>
<text x="-0.889" y="-1.905" size="0.9906" layer="21" ratio="12">TT</text>
</package>
<package name="TAP5-50" urn="urn:adsk.eagle:footprint:6239792/1" library_version="2">
<description>&lt;b&gt;ELECTROLYTIC CAPACITOR&lt;/b&gt;&lt;p&gt;
diameter 5.0 mm, grid 5.08 mm</description>
<wire x1="-2.1557" y1="1.3432" x2="2.1557" y2="1.3432" width="0.1524" layer="21" curve="-116.146571" cap="flat"/>
<wire x1="-2.1557" y1="-1.3432" x2="2.1557" y2="-1.3432" width="0.1524" layer="21" curve="116.146571" cap="flat"/>
<wire x1="-2.1557" y1="1.3432" x2="-2.1557" y2="-1.3432" width="0.1524" layer="51" curve="63.853429" cap="flat"/>
<wire x1="2.1557" y1="-1.3432" x2="2.1557" y2="1.3432" width="0.1524" layer="51" curve="63.853429" cap="flat"/>
<wire x1="-1.397" y1="0" x2="-0.508" y2="0" width="0.1524" layer="21"/>
<wire x1="-0.508" y1="0" x2="-0.508" y2="-0.889" width="0.1524" layer="21"/>
<wire x1="-0.508" y1="-0.889" x2="-0.1778" y2="-0.889" width="0.1524" layer="21"/>
<wire x1="-0.1778" y1="-0.889" x2="-0.1778" y2="0.889" width="0.1524" layer="21"/>
<wire x1="-0.1778" y1="0.889" x2="-0.508" y2="0.889" width="0.1524" layer="21"/>
<wire x1="-0.508" y1="0.889" x2="-0.508" y2="0" width="0.1524" layer="21"/>
<wire x1="0.508" y1="0" x2="1.397" y2="0" width="0.1524" layer="21"/>
<wire x1="-1.143" y1="0.635" x2="-1.143" y2="1.143" width="0.1524" layer="21"/>
<wire x1="-0.889" y1="0.889" x2="-1.397" y2="0.889" width="0.1524" layer="21"/>
<wire x1="0.1778" y1="0.889" x2="0.1778" y2="-0.889" width="0.1524" layer="21"/>
<wire x1="0.508" y1="0.889" x2="0.1778" y2="0.889" width="0.1524" layer="21"/>
<wire x1="0.1778" y1="-0.889" x2="0.508" y2="-0.889" width="0.1524" layer="21"/>
<wire x1="0.508" y1="-0.889" x2="0.508" y2="0" width="0.1524" layer="21"/>
<wire x1="0.508" y1="0" x2="0.508" y2="0.889" width="0.1524" layer="21"/>
<wire x1="0.3302" y1="-0.762" x2="0.3302" y2="0.762" width="0.1524" layer="21"/>
<pad name="-" x="2.54" y="0" drill="0.8128" shape="octagon"/>
<pad name="+" x="-2.54" y="0" drill="0.8128"/>
<text x="2.54" y="1.27" size="1.27" layer="25" ratio="10">&gt;NAME</text>
<text x="2.54" y="-2.54" size="1.27" layer="27" ratio="10">&gt;VALUE</text>
<text x="-0.889" y="-2.159" size="0.9906" layer="21" ratio="12">TT</text>
</package>
<package name="TAP5-70" urn="urn:adsk.eagle:footprint:6239793/1" library_version="2">
<description>&lt;b&gt;ELECTROLYTIC CAPACITOR&lt;/b&gt;&lt;p&gt;
diameter 7.0 mm, grid 5.08 mm</description>
<wire x1="-1.397" y1="0" x2="-0.508" y2="0" width="0.1524" layer="21"/>
<wire x1="-0.508" y1="0" x2="-0.508" y2="-0.889" width="0.1524" layer="21"/>
<wire x1="-0.508" y1="-0.889" x2="-0.1778" y2="-0.889" width="0.1524" layer="21"/>
<wire x1="-0.1778" y1="-0.889" x2="-0.1778" y2="0.889" width="0.1524" layer="21"/>
<wire x1="-0.1778" y1="0.889" x2="-0.508" y2="0.889" width="0.1524" layer="21"/>
<wire x1="-0.508" y1="0.889" x2="-0.508" y2="0" width="0.1524" layer="21"/>
<wire x1="0.508" y1="0" x2="1.397" y2="0" width="0.1524" layer="21"/>
<wire x1="-1.397" y1="0.508" x2="-1.397" y2="1.016" width="0.1524" layer="21"/>
<wire x1="-1.143" y1="0.762" x2="-1.651" y2="0.762" width="0.1524" layer="21"/>
<wire x1="0.1778" y1="0.889" x2="0.1778" y2="-0.889" width="0.1524" layer="21"/>
<wire x1="0.508" y1="0.889" x2="0.1778" y2="0.889" width="0.1524" layer="21"/>
<wire x1="0.1778" y1="-0.889" x2="0.508" y2="-0.889" width="0.1524" layer="21"/>
<wire x1="0.508" y1="-0.889" x2="0.508" y2="0" width="0.1524" layer="21"/>
<wire x1="0.508" y1="0" x2="0.508" y2="0.889" width="0.1524" layer="21"/>
<wire x1="0.3302" y1="-0.762" x2="0.3302" y2="0.762" width="0.1524" layer="21"/>
<wire x1="-3.3749" y1="-1.1199" x2="3.3749" y2="-1.1199" width="0.1524" layer="21" curve="143.285003" cap="flat"/>
<wire x1="-3.3749" y1="1.1199" x2="3.3749" y2="1.1199" width="0.1524" layer="21" curve="-143.285003" cap="flat"/>
<wire x1="-3.3749" y1="1.1199" x2="-3.3749" y2="-1.1199" width="0.1524" layer="51" curve="36.714997" cap="flat"/>
<wire x1="3.3749" y1="-1.1199" x2="3.3749" y2="1.1199" width="0.1524" layer="51" curve="36.714997" cap="flat"/>
<pad name="-" x="2.54" y="0" drill="0.8128" shape="octagon"/>
<pad name="+" x="-2.54" y="0" drill="0.8128"/>
<text x="3.175" y="2.413" size="1.27" layer="25" ratio="10">&gt;NAME</text>
<text x="3.175" y="-3.302" size="1.27" layer="27" ratio="10">&gt;VALUE</text>
<text x="0.635" y="-2.413" size="0.9906" layer="21" ratio="12">TT</text>
</package>
<package name="TAP5-60" urn="urn:adsk.eagle:footprint:6239794/1" library_version="2">
<description>&lt;b&gt;ELECTROLYTIC CAPACITOR&lt;/b&gt;&lt;p&gt;
diameter 6.0 mm, grid 5.08 mm</description>
<wire x1="-1.397" y1="0" x2="-0.508" y2="0" width="0.1524" layer="21"/>
<wire x1="-0.508" y1="0" x2="-0.508" y2="-0.889" width="0.1524" layer="21"/>
<wire x1="-0.508" y1="-0.889" x2="-0.1778" y2="-0.889" width="0.1524" layer="21"/>
<wire x1="-0.1778" y1="-0.889" x2="-0.1778" y2="0.889" width="0.1524" layer="21"/>
<wire x1="-0.1778" y1="0.889" x2="-0.508" y2="0.889" width="0.1524" layer="21"/>
<wire x1="-0.508" y1="0.889" x2="-0.508" y2="0" width="0.1524" layer="21"/>
<wire x1="0.508" y1="0" x2="1.397" y2="0" width="0.1524" layer="21"/>
<wire x1="-1.27" y1="0.635" x2="-1.27" y2="1.143" width="0.1524" layer="21"/>
<wire x1="-1.016" y1="0.889" x2="-1.524" y2="0.889" width="0.1524" layer="21"/>
<wire x1="0.1778" y1="0.889" x2="0.1778" y2="-0.889" width="0.1524" layer="21"/>
<wire x1="0.508" y1="0.889" x2="0.1778" y2="0.889" width="0.1524" layer="21"/>
<wire x1="0.1778" y1="-0.889" x2="0.508" y2="-0.889" width="0.1524" layer="21"/>
<wire x1="0.508" y1="-0.889" x2="0.508" y2="0" width="0.1524" layer="21"/>
<wire x1="0.508" y1="0" x2="0.508" y2="0.889" width="0.1524" layer="21"/>
<wire x1="0.3302" y1="-0.762" x2="0.3302" y2="0.762" width="0.1524" layer="21"/>
<wire x1="-2.8702" y1="1.3574" x2="2.8702" y2="1.3574" width="0.1524" layer="21" curve="-129.378377" cap="flat"/>
<wire x1="-2.8702" y1="-1.3574" x2="2.8702" y2="-1.3574" width="0.1524" layer="21" curve="129.378377" cap="flat"/>
<wire x1="-2.8702" y1="1.3574" x2="-2.8702" y2="-1.3574" width="0.1524" layer="51" curve="50.621623" cap="flat"/>
<wire x1="2.8702" y1="-1.3574" x2="2.8702" y2="1.3574" width="0.1524" layer="51" curve="50.621623" cap="flat"/>
<pad name="-" x="2.54" y="0" drill="0.8128" shape="octagon"/>
<pad name="+" x="-2.54" y="0" drill="0.8128"/>
<text x="2.921" y="1.905" size="1.27" layer="25" ratio="10">&gt;NAME</text>
<text x="2.921" y="-2.921" size="1.27" layer="27" ratio="10">&gt;VALUE</text>
<text x="0" y="-2.54" size="0.9906" layer="21" ratio="12">TT</text>
</package>
<package name="TAP5-80" urn="urn:adsk.eagle:footprint:6239795/1" library_version="2">
<description>&lt;b&gt;ELECTROLYTIC CAPACITOR&lt;/b&gt;&lt;p&gt;
diameter 8.0 mm, grid 5.08 mm</description>
<wire x1="-1.397" y1="0" x2="-0.508" y2="0" width="0.1524" layer="21"/>
<wire x1="-0.508" y1="0" x2="-0.508" y2="-0.889" width="0.1524" layer="21"/>
<wire x1="-0.508" y1="-0.889" x2="-0.1778" y2="-0.889" width="0.1524" layer="21"/>
<wire x1="-0.1778" y1="-0.889" x2="-0.1778" y2="0.889" width="0.1524" layer="21"/>
<wire x1="-0.1778" y1="0.889" x2="-0.508" y2="0.889" width="0.1524" layer="21"/>
<wire x1="-0.508" y1="0.889" x2="-0.508" y2="0" width="0.1524" layer="21"/>
<wire x1="0.508" y1="0" x2="1.397" y2="0" width="0.1524" layer="21"/>
<wire x1="-1.27" y1="0.635" x2="-1.27" y2="1.143" width="0.1524" layer="21"/>
<wire x1="-1.016" y1="0.889" x2="-1.524" y2="0.889" width="0.1524" layer="21"/>
<wire x1="0.1778" y1="0.889" x2="0.1778" y2="-0.889" width="0.1524" layer="21"/>
<wire x1="0.508" y1="0.889" x2="0.1778" y2="0.889" width="0.1524" layer="21"/>
<wire x1="0.1778" y1="-0.889" x2="0.508" y2="-0.889" width="0.1524" layer="21"/>
<wire x1="0.508" y1="-0.889" x2="0.508" y2="0" width="0.1524" layer="21"/>
<wire x1="0.508" y1="0" x2="0.508" y2="0.889" width="0.1524" layer="21"/>
<wire x1="0.3302" y1="-0.762" x2="0.3302" y2="0.762" width="0.1524" layer="21"/>
<circle x="0" y="0" radius="4.318" width="0.1524" layer="21"/>
<pad name="-" x="2.54" y="0" drill="0.8128" shape="octagon"/>
<pad name="+" x="-2.54" y="0" drill="0.8128"/>
<text x="3.81" y="2.667" size="1.27" layer="25" ratio="10">&gt;NAME</text>
<text x="-2.54" y="-2.667" size="1.27" layer="27" ratio="10">&gt;VALUE</text>
<text x="2.032" y="1.016" size="0.9906" layer="21" ratio="12">TT</text>
</package>
<package name="085CS_1R" urn="urn:adsk.eagle:footprint:6239796/1" library_version="2">
<description>&lt;b&gt;Aluminum electrolytic capacitors&lt;/b&gt; reflow soldering&lt;p&gt;
SMD (Chip) Standard 085 CS&lt;p&gt;
http://www.bccomponents.com/</description>
<wire x1="5.7" y1="-0.95" x2="5.95" y2="-0.7" width="0.1016" layer="51"/>
<wire x1="5.95" y1="-0.7" x2="5.95" y2="0.7" width="0.1016" layer="51"/>
<wire x1="5.95" y1="0.7" x2="5.7" y2="0.95" width="0.1016" layer="51"/>
<wire x1="5.7" y1="0.95" x2="5.7" y2="-0.95" width="0.1016" layer="51"/>
<wire x1="5.8" y1="-0.75" x2="5.8" y2="0.75" width="0.2032" layer="51"/>
<wire x1="-5.7" y1="0.95" x2="-5.95" y2="0.7" width="0.1016" layer="51"/>
<wire x1="-5.95" y1="0.7" x2="-5.95" y2="-0.7" width="0.1016" layer="51"/>
<wire x1="-5.95" y1="-0.7" x2="-5.7" y2="-0.95" width="0.1016" layer="51"/>
<wire x1="-5.7" y1="-0.95" x2="-5.7" y2="0.95" width="0.1016" layer="51"/>
<wire x1="-5.8" y1="0.75" x2="-5.8" y2="-0.75" width="0.2032" layer="51"/>
<wire x1="5.15" y1="-1.85" x2="5.15" y2="1.85" width="0.2032" layer="51"/>
<wire x1="5.15" y1="1.85" x2="-5.15" y2="1.85" width="0.2032" layer="21"/>
<wire x1="-5.15" y1="1.85" x2="-5.15" y2="-1.85" width="0.2032" layer="21"/>
<wire x1="-5.15" y1="-1.85" x2="5.15" y2="-1.85" width="0.2032" layer="21"/>
<wire x1="5.1" y1="-1.35" x2="3.3" y2="-1.35" width="0.2032" layer="51"/>
<wire x1="3.3" y1="-1.35" x2="3.2" y2="-1.75" width="0.2032" layer="21"/>
<wire x1="5.05" y1="1.35" x2="3.3" y2="1.35" width="0.2032" layer="51"/>
<wire x1="3.3" y1="1.35" x2="3.2" y2="1.75" width="0.2032" layer="21"/>
<wire x1="-7" y1="2.2" x2="-7" y2="-2.2" width="0.2032" layer="39"/>
<wire x1="7" y1="2.2" x2="7" y2="-2.2" width="0.2032" layer="39"/>
<wire x1="-7" y1="2.2" x2="7" y2="2.2" width="0.2032" layer="39"/>
<wire x1="-7" y1="-2.2" x2="7" y2="-2.2" width="0.2032" layer="39"/>
<smd name="+" x="4.75" y="0" dx="2.9" dy="2.5" layer="1"/>
<smd name="-" x="-4.75" y="0" dx="2.9" dy="2.5" layer="1"/>
<text x="-5.31" y="2.54" size="1.27" layer="25">&gt;NAME</text>
<text x="-5.31" y="-3.81" size="1.27" layer="27">&gt;VALUE</text>
<rectangle x1="3.3" y1="-1" x2="5.65" y2="1" layer="51"/>
<rectangle x1="-5.65" y1="-1" x2="-3.3" y2="1" layer="51"/>
</package>
<package name="085CS_1W" urn="urn:adsk.eagle:footprint:6239797/1" library_version="2">
<description>&lt;b&gt;Aluminum electrolytic capacitors&lt;/b&gt; wave soldering&lt;p&gt;
SMD (Chip) Standard 085 CS&lt;p&gt;
http://www.bccomponents.com/</description>
<wire x1="5.7" y1="-0.95" x2="5.95" y2="-0.7" width="0.1016" layer="51"/>
<wire x1="5.95" y1="-0.7" x2="5.95" y2="0.7" width="0.1016" layer="51"/>
<wire x1="5.95" y1="0.7" x2="5.7" y2="0.95" width="0.1016" layer="51"/>
<wire x1="5.7" y1="0.95" x2="5.7" y2="-0.95" width="0.1016" layer="51"/>
<wire x1="5.8" y1="-0.75" x2="5.8" y2="0.75" width="0.2032" layer="51"/>
<wire x1="-5.7" y1="0.95" x2="-5.95" y2="0.7" width="0.1016" layer="51"/>
<wire x1="-5.95" y1="0.7" x2="-5.95" y2="-0.7" width="0.1016" layer="51"/>
<wire x1="-5.95" y1="-0.7" x2="-5.7" y2="-0.95" width="0.1016" layer="51"/>
<wire x1="-5.7" y1="-0.95" x2="-5.7" y2="0.95" width="0.1016" layer="51"/>
<wire x1="-5.8" y1="0.75" x2="-5.8" y2="-0.75" width="0.2032" layer="51"/>
<wire x1="5.15" y1="-1.85" x2="5.15" y2="1.85" width="0.2032" layer="51"/>
<wire x1="5.15" y1="1.85" x2="3.2" y2="1.85" width="0.2032" layer="51"/>
<wire x1="3.2" y1="1.85" x2="-5.15" y2="1.85" width="0.2032" layer="21"/>
<wire x1="-5.15" y1="1.85" x2="-5.15" y2="-1.85" width="0.2032" layer="51"/>
<wire x1="-5.15" y1="-1.85" x2="3.2" y2="-1.85" width="0.2032" layer="21"/>
<wire x1="3.2" y1="-1.85" x2="5.15" y2="-1.85" width="0.2032" layer="51"/>
<wire x1="5.1" y1="-1.35" x2="3.3" y2="-1.35" width="0.2032" layer="51"/>
<wire x1="3.3" y1="-1.35" x2="3.2" y2="-1.85" width="0.2032" layer="21"/>
<wire x1="5.05" y1="1.35" x2="3.3" y2="1.35" width="0.2032" layer="51"/>
<wire x1="3.3" y1="1.35" x2="3.2" y2="1.85" width="0.2032" layer="21"/>
<wire x1="-8.6" y1="4" x2="-8.6" y2="-4" width="0.2032" layer="39"/>
<wire x1="8.6" y1="4" x2="8.6" y2="-4" width="0.2032" layer="39"/>
<wire x1="-8.6" y1="4" x2="8.6" y2="4" width="0.2032" layer="39"/>
<wire x1="-8.6" y1="-4" x2="8.6" y2="-4" width="0.2032" layer="39"/>
<smd name="+" x="5.95" y="0" dx="4.7" dy="3.7" layer="1" roundness="50"/>
<smd name="-" x="-5.95" y="0" dx="4.7" dy="3.7" layer="1" roundness="50"/>
<text x="-5.31" y="2.54" size="1.27" layer="25">&gt;NAME</text>
<text x="-5.31" y="-3.81" size="1.27" layer="27">&gt;VALUE</text>
<rectangle x1="3.3" y1="-1" x2="5.65" y2="1" layer="51"/>
<rectangle x1="-5.65" y1="-1" x2="-3.3" y2="1" layer="51"/>
</package>
<package name="085CS_1AR" urn="urn:adsk.eagle:footprint:6239798/1" library_version="2">
<description>&lt;b&gt;Aluminum electrolytic capacitors&lt;/b&gt; reflow soldering&lt;p&gt;
SMD (Chip) Standard 085 CS&lt;p&gt;
http://www.bccomponents.com/</description>
<wire x1="4.2" y1="-0.95" x2="4.45" y2="-0.7" width="0.1016" layer="51"/>
<wire x1="4.45" y1="-0.7" x2="4.45" y2="0.7" width="0.1016" layer="51"/>
<wire x1="4.45" y1="0.7" x2="4.2" y2="0.95" width="0.1016" layer="51"/>
<wire x1="4.2" y1="0.95" x2="4.2" y2="-0.95" width="0.1016" layer="51"/>
<wire x1="4.3" y1="-0.75" x2="4.3" y2="0.75" width="0.2032" layer="51"/>
<wire x1="-4.2" y1="0.95" x2="-4.45" y2="0.7" width="0.1016" layer="51"/>
<wire x1="-4.45" y1="0.7" x2="-4.45" y2="-0.7" width="0.1016" layer="51"/>
<wire x1="-4.45" y1="-0.7" x2="-4.2" y2="-0.95" width="0.1016" layer="51"/>
<wire x1="-4.2" y1="-0.95" x2="-4.2" y2="0.95" width="0.1016" layer="51"/>
<wire x1="-4.3" y1="0.75" x2="-4.3" y2="-0.75" width="0.2032" layer="51"/>
<wire x1="3.65" y1="-1.85" x2="3.65" y2="1.85" width="0.2032" layer="51"/>
<wire x1="3.65" y1="1.85" x2="-3.65" y2="1.85" width="0.2032" layer="21"/>
<wire x1="-3.65" y1="1.85" x2="-3.65" y2="-1.85" width="0.2032" layer="51"/>
<wire x1="-3.65" y1="-1.85" x2="3.65" y2="-1.85" width="0.2032" layer="21"/>
<wire x1="3.6" y1="-1.35" x2="1.8" y2="-1.35" width="0.2032" layer="51"/>
<wire x1="1.8" y1="-1.35" x2="1.7" y2="-1.75" width="0.2032" layer="21"/>
<wire x1="3.55" y1="1.35" x2="1.8" y2="1.35" width="0.2032" layer="51"/>
<wire x1="1.8" y1="1.35" x2="1.7" y2="1.75" width="0.2032" layer="21"/>
<wire x1="-5.5" y1="2.2" x2="-5.5" y2="-2.2" width="0.2032" layer="39"/>
<wire x1="5.5" y1="2.2" x2="5.5" y2="-2.2" width="0.2032" layer="39"/>
<wire x1="-5.5" y1="2.2" x2="5.5" y2="2.2" width="0.2032" layer="39"/>
<wire x1="-5.5" y1="-2.2" x2="5.5" y2="-2.2" width="0.2032" layer="39"/>
<smd name="+" x="3.25" y="0" dx="2.9" dy="2.5" layer="1"/>
<smd name="-" x="-3.25" y="0" dx="2.9" dy="2.5" layer="1"/>
<text x="-3.81" y="2.54" size="1.27" layer="25">&gt;NAME</text>
<text x="-3.81" y="-3.81" size="1.27" layer="27">&gt;VALUE</text>
<rectangle x1="1.8" y1="-1" x2="4.15" y2="1" layer="51"/>
<rectangle x1="-4.15" y1="-1" x2="-1.8" y2="1" layer="51"/>
</package>
<package name="085CS_1AW" urn="urn:adsk.eagle:footprint:6239799/1" library_version="2">
<description>&lt;b&gt;Aluminum electrolytic capacitors&lt;/b&gt; wave soldering&lt;p&gt;
SMD (Chip) Standard 085 CS&lt;p&gt;
http://www.bccomponents.com/</description>
<wire x1="4.2" y1="-0.95" x2="4.45" y2="-0.7" width="0.1016" layer="51"/>
<wire x1="4.45" y1="-0.7" x2="4.45" y2="0.7" width="0.1016" layer="51"/>
<wire x1="4.45" y1="0.7" x2="4.2" y2="0.95" width="0.1016" layer="51"/>
<wire x1="4.2" y1="0.95" x2="4.2" y2="-0.95" width="0.1016" layer="51"/>
<wire x1="4.3" y1="-0.75" x2="4.3" y2="0.75" width="0.2032" layer="51"/>
<wire x1="-4.2" y1="0.95" x2="-4.45" y2="0.7" width="0.1016" layer="51"/>
<wire x1="-4.45" y1="0.7" x2="-4.45" y2="-0.7" width="0.1016" layer="51"/>
<wire x1="-4.45" y1="-0.7" x2="-4.2" y2="-0.95" width="0.1016" layer="51"/>
<wire x1="-4.2" y1="-0.95" x2="-4.2" y2="0.95" width="0.1016" layer="51"/>
<wire x1="-4.3" y1="0.75" x2="-4.3" y2="-0.75" width="0.2032" layer="51"/>
<wire x1="3.65" y1="-1.85" x2="3.65" y2="1.85" width="0.2032" layer="51"/>
<wire x1="3.65" y1="1.85" x2="1.7" y2="1.85" width="0.2032" layer="51"/>
<wire x1="1.7" y1="1.85" x2="-3.65" y2="1.85" width="0.2032" layer="21"/>
<wire x1="-3.65" y1="1.85" x2="-3.65" y2="-1.85" width="0.2032" layer="51"/>
<wire x1="-3.65" y1="-1.85" x2="1.7" y2="-1.85" width="0.2032" layer="21"/>
<wire x1="1.7" y1="-1.85" x2="3.65" y2="-1.85" width="0.2032" layer="51"/>
<wire x1="3.6" y1="-1.35" x2="1.8" y2="-1.35" width="0.2032" layer="51"/>
<wire x1="1.8" y1="-1.35" x2="1.7" y2="-1.85" width="0.2032" layer="21"/>
<wire x1="3.55" y1="1.35" x2="1.8" y2="1.35" width="0.2032" layer="51"/>
<wire x1="1.8" y1="1.35" x2="1.7" y2="1.85" width="0.2032" layer="21"/>
<wire x1="-6.9" y1="4.1" x2="-6.9" y2="-4.1" width="0.2032" layer="39"/>
<wire x1="6.9" y1="4.1" x2="6.9" y2="-4.1" width="0.2032" layer="39"/>
<wire x1="-6.9" y1="4.1" x2="6.9" y2="4.1" width="0.2032" layer="39"/>
<wire x1="-6.9" y1="-4.1" x2="6.9" y2="-4.1" width="0.2032" layer="39"/>
<smd name="+" x="4.45" y="0" dx="4.7" dy="3.7" layer="1" roundness="50"/>
<smd name="-" x="-4.45" y="0" dx="4.7" dy="3.7" layer="1" roundness="50"/>
<text x="-3.81" y="2.54" size="1.27" layer="25">&gt;NAME</text>
<text x="-3.81" y="-3.81" size="1.27" layer="27">&gt;VALUE</text>
<rectangle x1="1.8" y1="-1" x2="4.15" y2="1" layer="51"/>
<rectangle x1="-4.15" y1="-1" x2="-1.8" y2="1" layer="51"/>
</package>
<package name="139CLL-2R" urn="urn:adsk.eagle:footprint:6239800/1" library_version="2">
<description>&lt;b&gt;Aluminum electrolytic capacitors&lt;/b&gt; reflow soldering&lt;p&gt;
SMD (Chip) Long Life 139 CLL&lt;p&gt;
http://www.bccomponents.com/</description>
<wire x1="-8.1" y1="3.9" x2="-8.1" y2="-3.9" width="0.2032" layer="39"/>
<wire x1="-8.1" y1="-3.9" x2="8.1" y2="-3.9" width="0.2032" layer="39"/>
<wire x1="8.1" y1="-3.9" x2="8.1" y2="3.9" width="0.2032" layer="39"/>
<wire x1="8.1" y1="3.9" x2="-8.1" y2="3.9" width="0.2032" layer="39"/>
<wire x1="7.15" y1="-0.6" x2="6.9" y2="-0.85" width="0.254" layer="51"/>
<wire x1="6.9" y1="-0.85" x2="6.9" y2="0.85" width="0.254" layer="51"/>
<wire x1="6.9" y1="0.85" x2="7.15" y2="0.6" width="0.254" layer="51"/>
<wire x1="7.15" y1="0.6" x2="7.15" y2="-0.6" width="0.254" layer="51"/>
<wire x1="-7.15" y1="0.6" x2="-6.9" y2="0.85" width="0.254" layer="51"/>
<wire x1="-6.9" y1="0.85" x2="-6.9" y2="-0.85" width="0.254" layer="51"/>
<wire x1="-6.9" y1="-0.85" x2="-7.15" y2="-0.6" width="0.254" layer="51"/>
<wire x1="-7.15" y1="-0.6" x2="-7.15" y2="0.6" width="0.254" layer="51"/>
<wire x1="6.4" y1="-3.05" x2="-6.4" y2="-3.05" width="0.2032" layer="21"/>
<wire x1="-6.4" y1="-3.05" x2="-6.4" y2="-1.6" width="0.2032" layer="21"/>
<wire x1="-6.4" y1="-1.6" x2="-6.4" y2="1.6" width="0.2032" layer="51"/>
<wire x1="-6.4" y1="1.6" x2="-6.4" y2="3.05" width="0.2032" layer="21"/>
<wire x1="-6.4" y1="3.05" x2="6.4" y2="3.05" width="0.2032" layer="21"/>
<wire x1="6.4" y1="3.05" x2="6.4" y2="1.6" width="0.2032" layer="21"/>
<wire x1="6.4" y1="1.6" x2="6.4" y2="-1.6" width="0.2032" layer="51"/>
<wire x1="6.4" y1="-1.6" x2="6.4" y2="-3.05" width="0.2032" layer="21"/>
<wire x1="6.35" y1="-2" x2="4.5" y2="-2" width="0.2032" layer="21"/>
<wire x1="4.5" y1="-2" x2="4.25" y2="-2.95" width="0.2032" layer="21"/>
<wire x1="6.35" y1="2" x2="4.5" y2="2" width="0.2032" layer="21"/>
<wire x1="4.5" y1="2" x2="4.25" y2="2.95" width="0.2032" layer="21"/>
<smd name="+" x="6.2" y="0" dx="3.5" dy="2.8" layer="1"/>
<smd name="-" x="-6.2" y="0" dx="3.5" dy="2.8" layer="1"/>
<text x="-2.54" y="1.27" size="1.27" layer="25">&gt;NAME</text>
<text x="-3.81" y="-2.54" size="1.27" layer="27">&gt;VALUE</text>
<rectangle x1="4.5" y1="-1" x2="6.85" y2="1" layer="51"/>
<rectangle x1="-6.85" y1="-1" x2="-4.5" y2="1" layer="51"/>
</package>
<package name="139CLL-2W" urn="urn:adsk.eagle:footprint:6239801/1" library_version="2">
<description>&lt;b&gt;Aluminum electrolytic capacitors&lt;/b&gt; wave soldering&lt;p&gt;
SMD (Chip) Long Life 139 CLL&lt;p&gt;
http://www.bccomponents.com/</description>
<wire x1="-10.15" y1="3.9" x2="-10.15" y2="-3.9" width="0.2032" layer="39"/>
<wire x1="-10.15" y1="-3.9" x2="10.15" y2="-3.9" width="0.2032" layer="39"/>
<wire x1="10.15" y1="-3.9" x2="10.15" y2="3.9" width="0.2032" layer="39"/>
<wire x1="10.15" y1="3.9" x2="-10.15" y2="3.9" width="0.2032" layer="39"/>
<wire x1="7.15" y1="-0.6" x2="6.9" y2="-0.85" width="0.254" layer="51"/>
<wire x1="6.9" y1="-0.85" x2="6.9" y2="0.85" width="0.254" layer="51"/>
<wire x1="6.9" y1="0.85" x2="7.15" y2="0.6" width="0.254" layer="51"/>
<wire x1="7.15" y1="0.6" x2="7.15" y2="-0.6" width="0.254" layer="51"/>
<wire x1="-7.15" y1="0.6" x2="-6.9" y2="0.85" width="0.254" layer="51"/>
<wire x1="-6.9" y1="0.85" x2="-6.9" y2="-0.85" width="0.254" layer="51"/>
<wire x1="-6.9" y1="-0.85" x2="-7.15" y2="-0.6" width="0.254" layer="51"/>
<wire x1="-7.15" y1="-0.6" x2="-7.15" y2="0.6" width="0.254" layer="51"/>
<wire x1="6.4" y1="-3.05" x2="-6.4" y2="-3.05" width="0.2032" layer="21"/>
<wire x1="-6.4" y1="-3.05" x2="-6.4" y2="3.05" width="0.2032" layer="51"/>
<wire x1="-6.4" y1="3.05" x2="6.4" y2="3.05" width="0.2032" layer="21"/>
<wire x1="6.4" y1="3.05" x2="6.4" y2="-3.05" width="0.2032" layer="51"/>
<wire x1="6.35" y1="-2" x2="4.5" y2="-2" width="0.2032" layer="51"/>
<wire x1="4.5" y1="-2" x2="4.25" y2="-2.95" width="0.2032" layer="21"/>
<wire x1="6.35" y1="2" x2="4.5" y2="2" width="0.2032" layer="51"/>
<wire x1="4.5" y1="2" x2="4.25" y2="2.95" width="0.2032" layer="21"/>
<smd name="+" x="7.15" y="0" dx="4.3" dy="5" layer="1" roundness="50"/>
<smd name="-" x="-7.15" y="0" dx="4.3" dy="5" layer="1" roundness="50"/>
<text x="-2.54" y="1.27" size="1.27" layer="25">&gt;NAME</text>
<text x="-3.81" y="-2.54" size="1.27" layer="27">&gt;VALUE</text>
<rectangle x1="4.5" y1="-1" x2="6.85" y2="1" layer="51"/>
<rectangle x1="-6.85" y1="-1" x2="-4.5" y2="1" layer="51"/>
</package>
<package name="139CLL-3R" urn="urn:adsk.eagle:footprint:6239802/1" library_version="2">
<description>&lt;b&gt;Aluminum electrolytic capacitors&lt;/b&gt; reflow soldering&lt;p&gt;
SMD (Chip) Long Life 139 CLL&lt;p&gt;
http://www.bccomponents.com/</description>
<wire x1="-8.1" y1="4.6" x2="-8.1" y2="-4.6" width="0.2032" layer="39"/>
<wire x1="-8.1" y1="-4.6" x2="8.1" y2="-4.6" width="0.2032" layer="39"/>
<wire x1="8.1" y1="-4.6" x2="8.1" y2="4.6" width="0.2032" layer="39"/>
<wire x1="8.1" y1="4.6" x2="-8.1" y2="4.6" width="0.2032" layer="39"/>
<wire x1="7.15" y1="-0.6" x2="6.9" y2="-0.85" width="0.254" layer="51"/>
<wire x1="6.9" y1="-0.85" x2="6.9" y2="0.85" width="0.254" layer="51"/>
<wire x1="6.9" y1="0.85" x2="7.15" y2="0.6" width="0.254" layer="51"/>
<wire x1="7.15" y1="0.6" x2="7.15" y2="-0.6" width="0.254" layer="51"/>
<wire x1="-7.15" y1="0.6" x2="-6.9" y2="0.85" width="0.254" layer="51"/>
<wire x1="-6.9" y1="0.85" x2="-6.9" y2="-0.85" width="0.254" layer="51"/>
<wire x1="-6.9" y1="-0.85" x2="-7.15" y2="-0.6" width="0.254" layer="51"/>
<wire x1="-7.15" y1="-0.6" x2="-7.15" y2="0.6" width="0.254" layer="51"/>
<wire x1="6.4" y1="-3.75" x2="-6.4" y2="-3.75" width="0.2032" layer="21"/>
<wire x1="-6.4" y1="-3.75" x2="-6.4" y2="-1.6" width="0.2032" layer="21"/>
<wire x1="-6.4" y1="-1.6" x2="-6.4" y2="1.6" width="0.2032" layer="51"/>
<wire x1="-6.4" y1="1.6" x2="-6.4" y2="3.75" width="0.2032" layer="21"/>
<wire x1="-6.4" y1="3.75" x2="6.4" y2="3.75" width="0.2032" layer="21"/>
<wire x1="6.4" y1="3.75" x2="6.4" y2="1.6" width="0.2032" layer="21"/>
<wire x1="6.4" y1="1.6" x2="6.4" y2="-1.6" width="0.2032" layer="51"/>
<wire x1="6.4" y1="-1.6" x2="6.4" y2="-3.75" width="0.2032" layer="21"/>
<wire x1="6.35" y1="-2.7" x2="4.5" y2="-2.7" width="0.2032" layer="21"/>
<wire x1="4.5" y1="-2.7" x2="4.25" y2="-3.65" width="0.2032" layer="21"/>
<wire x1="6.35" y1="2.7" x2="4.5" y2="2.7" width="0.2032" layer="21"/>
<wire x1="4.5" y1="2.7" x2="4.25" y2="3.65" width="0.2032" layer="21"/>
<smd name="+" x="6.2" y="0" dx="3.5" dy="2.8" layer="1"/>
<smd name="-" x="-6.2" y="0" dx="3.5" dy="2.8" layer="1"/>
<text x="-2.54" y="1.27" size="1.27" layer="25">&gt;NAME</text>
<text x="-3.81" y="-2.54" size="1.27" layer="27">&gt;VALUE</text>
<rectangle x1="4.5" y1="-1" x2="6.85" y2="1" layer="51"/>
<rectangle x1="-6.85" y1="-1" x2="-4.5" y2="1" layer="51"/>
</package>
<package name="139CLL-3W" urn="urn:adsk.eagle:footprint:6239803/1" library_version="2">
<description>&lt;b&gt;Aluminum electrolytic capacitors&lt;/b&gt; wave soldering&lt;p&gt;
SMD (Chip) Long Life 139 CLL&lt;p&gt;
http://www.bccomponents.com/</description>
<wire x1="-10.6" y1="6.4" x2="-10.6" y2="-6.4" width="0.2032" layer="39"/>
<wire x1="-10.6" y1="-6.4" x2="9.2" y2="-6.4" width="0.2032" layer="39"/>
<wire x1="9.2" y1="-6.4" x2="9.2" y2="6.4" width="0.2032" layer="39"/>
<wire x1="9.2" y1="6.4" x2="-10.6" y2="6.4" width="0.2032" layer="39"/>
<wire x1="7.15" y1="-0.6" x2="6.9" y2="-0.85" width="0.254" layer="51"/>
<wire x1="6.9" y1="-0.85" x2="6.9" y2="0.85" width="0.254" layer="51"/>
<wire x1="6.9" y1="0.85" x2="7.15" y2="0.6" width="0.254" layer="51"/>
<wire x1="7.15" y1="0.6" x2="7.15" y2="-0.6" width="0.254" layer="51"/>
<wire x1="-7.15" y1="0.6" x2="-6.9" y2="0.85" width="0.254" layer="51"/>
<wire x1="-6.9" y1="0.85" x2="-6.9" y2="-0.85" width="0.254" layer="51"/>
<wire x1="-6.9" y1="-0.85" x2="-7.15" y2="-0.6" width="0.254" layer="51"/>
<wire x1="-7.15" y1="-0.6" x2="-7.15" y2="0.6" width="0.254" layer="51"/>
<wire x1="6.4" y1="-3.75" x2="-6.4" y2="-3.75" width="0.2032" layer="21"/>
<wire x1="-6.4" y1="-3.75" x2="-6.4" y2="-1.6" width="0.2032" layer="21"/>
<wire x1="-6.4" y1="-1.6" x2="-6.4" y2="1.6" width="0.2032" layer="51"/>
<wire x1="-6.4" y1="1.6" x2="-6.4" y2="3.75" width="0.2032" layer="21"/>
<wire x1="-6.4" y1="3.75" x2="6.4" y2="3.75" width="0.2032" layer="21"/>
<wire x1="6.4" y1="3.75" x2="6.4" y2="1.6" width="0.2032" layer="21"/>
<wire x1="6.4" y1="1.6" x2="6.4" y2="-1.6" width="0.2032" layer="51"/>
<wire x1="6.4" y1="-1.6" x2="6.4" y2="-3.75" width="0.2032" layer="21"/>
<wire x1="6.35" y1="-2.7" x2="4.5" y2="-2.7" width="0.2032" layer="21"/>
<wire x1="4.5" y1="-2.7" x2="4.25" y2="-3.65" width="0.2032" layer="21"/>
<wire x1="6.35" y1="2.7" x2="4.5" y2="2.7" width="0.2032" layer="21"/>
<wire x1="4.5" y1="2.7" x2="4.25" y2="3.65" width="0.2032" layer="21"/>
<smd name="+" x="7.15" y="0" dx="4.3" dy="6" layer="1" roundness="50"/>
<smd name="-" x="-7.15" y="0" dx="4.3" dy="6" layer="1" roundness="50"/>
<text x="-2.54" y="1.27" size="1.27" layer="25">&gt;NAME</text>
<text x="-3.81" y="-2.54" size="1.27" layer="27">&gt;VALUE</text>
<rectangle x1="4.5" y1="-1" x2="6.85" y2="1" layer="51"/>
<rectangle x1="-6.85" y1="-1" x2="-4.5" y2="1" layer="51"/>
</package>
<package name="140CLH-0810" urn="urn:adsk.eagle:footprint:6239804/1" library_version="2">
<description>&lt;b&gt;Aluminum electrolytic capacitors SMD (Chip)&lt;/b&gt;&lt;p&gt;
Long life base plate, High temperature 140 CLH&lt;p&gt;
http://www.bccomponents.com/</description>
<wire x1="-4.85" y1="4.2" x2="3.4" y2="4.2" width="0.2032" layer="21"/>
<wire x1="4.85" y1="2.75" x2="4.85" y2="1.45" width="0.2032" layer="21"/>
<wire x1="4.85" y1="1.45" x2="4.85" y2="-1.45" width="0.2032" layer="51"/>
<wire x1="4.85" y1="-1.45" x2="4.85" y2="-2.75" width="0.2032" layer="21"/>
<wire x1="3.4" y1="-4.2" x2="-4.85" y2="-4.2" width="0.2032" layer="21"/>
<wire x1="-4.85" y1="-4.2" x2="-4.85" y2="-1.45" width="0.2032" layer="21"/>
<wire x1="-4.85" y1="-1.45" x2="-4.85" y2="1.45" width="0.2032" layer="51"/>
<wire x1="-4.85" y1="1.45" x2="-4.85" y2="4.2" width="0.2032" layer="21"/>
<wire x1="4.85" y1="2.75" x2="3.4" y2="4.2" width="0.2032" layer="21"/>
<wire x1="4.85" y1="-2.75" x2="3.4" y2="-4.2" width="0.2032" layer="21"/>
<wire x1="-3.65" y1="1.4" x2="3.65" y2="1.4" width="0.2032" layer="21" curve="-138.030204" cap="flat"/>
<wire x1="3.65" y1="1.4" x2="3.65" y2="-1.4" width="0.2032" layer="51" curve="-41.969796" cap="flat"/>
<wire x1="-3.65" y1="-1.4" x2="3.65" y2="-1.4" width="0.2032" layer="21" curve="138.030204" cap="flat"/>
<wire x1="-3.65" y1="-1.4" x2="-3.65" y2="1.4" width="0.2032" layer="51" curve="-41.969796" cap="flat"/>
<smd name="+" x="3.25" y="0" dx="3.5" dy="2.5" layer="1"/>
<smd name="-" x="-3.25" y="0" dx="3.5" dy="2.5" layer="1"/>
<text x="-5.38" y="-2.74" size="1.27" layer="25" rot="R90">&gt;NAME</text>
<text x="0.635" y="-3.175" size="1.27" layer="27" rot="R90">&gt;VALUE</text>
</package>
<package name="140CLH-1010" urn="urn:adsk.eagle:footprint:6239805/1" library_version="2">
<description>&lt;b&gt;Aluminum electrolytic capacitors SMD (Chip)&lt;/b&gt;&lt;p&gt;
Long life base plate, High temperature 140 CLH&lt;p&gt;
http://www.bccomponents.com/</description>
<wire x1="-5.8" y1="5.15" x2="4.35" y2="5.15" width="0.2032" layer="21"/>
<wire x1="5.8" y1="3.7" x2="5.8" y2="1.45" width="0.2032" layer="21"/>
<wire x1="5.8" y1="1.45" x2="5.8" y2="-1.45" width="0.2032" layer="51"/>
<wire x1="5.8" y1="-1.45" x2="5.8" y2="-3.7" width="0.2032" layer="21"/>
<wire x1="4.35" y1="-5.15" x2="-5.8" y2="-5.15" width="0.2032" layer="21"/>
<wire x1="-5.8" y1="-5.15" x2="-5.8" y2="-1.45" width="0.2032" layer="21"/>
<wire x1="-5.8" y1="-1.45" x2="-5.8" y2="1.45" width="0.2032" layer="51"/>
<wire x1="-5.8" y1="1.45" x2="-5.8" y2="5.15" width="0.2032" layer="21"/>
<wire x1="5.8" y1="3.7" x2="4.35" y2="5.15" width="0.2032" layer="21"/>
<wire x1="5.8" y1="-3.7" x2="4.35" y2="-5.15" width="0.2032" layer="21"/>
<wire x1="-4.7" y1="-1.4" x2="4.7" y2="-1.4" width="0.2032" layer="21" curve="146.825323" cap="flat"/>
<wire x1="4.7" y1="-1.4" x2="4.7" y2="1.4" width="0.2032" layer="51" curve="33.174677" cap="flat"/>
<wire x1="-4.7" y1="1.4" x2="4.7" y2="1.4" width="0.2032" layer="21" curve="-146.825323" cap="flat"/>
<wire x1="-4.7" y1="1.4" x2="-4.7" y2="-1.4" width="0.2032" layer="51" curve="33.174677" cap="flat"/>
<smd name="+" x="4.15" y="0" dx="4.3" dy="2.5" layer="1"/>
<smd name="-" x="-4.15" y="0" dx="4.3" dy="2.5" layer="1"/>
<text x="-2.74" y="1.93" size="1.27" layer="25">&gt;NAME</text>
<text x="-3.375" y="-2.885" size="1.27" layer="27">&gt;VALUE</text>
</package>
<package name="140CLH-1014" urn="urn:adsk.eagle:footprint:6239806/1" library_version="2">
<description>&lt;b&gt;Aluminum electrolytic capacitors SMD (Chip)&lt;/b&gt;&lt;p&gt;
Long life base plate, High temperature 140 CLH&lt;p&gt;
http://www.bccomponents.com/</description>
<wire x1="-5.8" y1="5.15" x2="4.35" y2="5.15" width="0.2032" layer="21"/>
<wire x1="5.8" y1="3.7" x2="5.8" y2="1.45" width="0.2032" layer="21"/>
<wire x1="5.8" y1="1.45" x2="5.8" y2="-1.45" width="0.2032" layer="51"/>
<wire x1="5.8" y1="-1.45" x2="5.8" y2="-3.7" width="0.2032" layer="21"/>
<wire x1="4.35" y1="-5.15" x2="-5.8" y2="-5.15" width="0.2032" layer="21"/>
<wire x1="-5.8" y1="-5.15" x2="-5.8" y2="-1.45" width="0.2032" layer="21"/>
<wire x1="-5.8" y1="-1.45" x2="-5.8" y2="1.45" width="0.2032" layer="51"/>
<wire x1="-5.8" y1="1.45" x2="-5.8" y2="5.15" width="0.2032" layer="21"/>
<wire x1="5.8" y1="3.7" x2="4.35" y2="5.15" width="0.2032" layer="21"/>
<wire x1="5.8" y1="-3.7" x2="4.35" y2="-5.15" width="0.2032" layer="21"/>
<wire x1="-4.7" y1="-1.4" x2="4.7" y2="-1.4" width="0.2032" layer="21" curve="146.825323" cap="flat"/>
<wire x1="4.7" y1="-1.4" x2="4.7" y2="1.4" width="0.2032" layer="51" curve="33.174677" cap="flat"/>
<wire x1="-4.7" y1="1.4" x2="4.7" y2="1.4" width="0.2032" layer="21" curve="-146.825323" cap="flat"/>
<wire x1="-4.7" y1="1.4" x2="-4.7" y2="-1.4" width="0.2032" layer="51" curve="33.174677" cap="flat"/>
<smd name="+" x="4.15" y="0" dx="4.3" dy="2.5" layer="1"/>
<smd name="-" x="-4.15" y="0" dx="4.3" dy="2.5" layer="1"/>
<text x="-2.69" y="1.98" size="1.27" layer="25">&gt;NAME</text>
<text x="-3.225" y="-2.935" size="1.27" layer="27">&gt;VALUE</text>
</package>
<package name="150CLZ-0810" urn="urn:adsk.eagle:footprint:6239807/1" library_version="2">
<description>&lt;b&gt;Aluminum electrolytic capacitors SMD (Chip)&lt;/b&gt;&lt;p&gt;
Long life base plate, very low impedance 150 CLZ&lt;p&gt;
http://www.bccomponents.com/</description>
<wire x1="-4.85" y1="4.2" x2="3.4" y2="4.2" width="0.2032" layer="21"/>
<wire x1="4.85" y1="2.75" x2="4.85" y2="1.45" width="0.2032" layer="21"/>
<wire x1="4.85" y1="1.45" x2="4.85" y2="-1.45" width="0.2032" layer="51"/>
<wire x1="4.85" y1="-1.45" x2="4.85" y2="-2.75" width="0.2032" layer="21"/>
<wire x1="3.4" y1="-4.2" x2="-4.85" y2="-4.2" width="0.2032" layer="21"/>
<wire x1="-4.85" y1="-4.2" x2="-4.85" y2="-1.45" width="0.2032" layer="21"/>
<wire x1="-4.85" y1="-1.45" x2="-4.85" y2="1.45" width="0.2032" layer="51"/>
<wire x1="-4.85" y1="1.45" x2="-4.85" y2="4.2" width="0.2032" layer="21"/>
<wire x1="4.85" y1="2.75" x2="3.4" y2="4.2" width="0.2032" layer="21"/>
<wire x1="4.85" y1="-2.75" x2="3.4" y2="-4.2" width="0.2032" layer="21"/>
<wire x1="-3.65" y1="1.4" x2="3.65" y2="1.4" width="0.2032" layer="21" curve="-138.030204" cap="flat"/>
<wire x1="3.65" y1="1.4" x2="3.65" y2="-1.4" width="0.2032" layer="51" curve="-41.969796" cap="flat"/>
<wire x1="-3.65" y1="-1.4" x2="3.65" y2="-1.4" width="0.2032" layer="21" curve="138.030204" cap="flat"/>
<wire x1="-3.65" y1="-1.4" x2="-3.65" y2="1.4" width="0.2032" layer="51" curve="-41.969796" cap="flat"/>
<smd name="+" x="3.25" y="0" dx="3.5" dy="2.5" layer="1"/>
<smd name="-" x="-3.25" y="0" dx="3.5" dy="2.5" layer="1"/>
<text x="-5.43" y="-2.74" size="1.27" layer="25" rot="R90">&gt;NAME</text>
<text x="0.635" y="-3.175" size="1.27" layer="27" rot="R90">&gt;VALUE</text>
</package>
<package name="150CLZ-1010" urn="urn:adsk.eagle:footprint:6239808/1" library_version="2">
<description>&lt;b&gt;Aluminum electrolytic capacitors SMD (Chip)&lt;/b&gt;&lt;p&gt;
Long life base plate, very low impedance 150 CLZ&lt;p&gt;
http://www.bccomponents.com/</description>
<wire x1="-5.8" y1="5.15" x2="4.35" y2="5.15" width="0.2032" layer="21"/>
<wire x1="5.8" y1="3.7" x2="5.8" y2="1.45" width="0.2032" layer="21"/>
<wire x1="5.8" y1="1.45" x2="5.8" y2="-1.45" width="0.2032" layer="51"/>
<wire x1="5.8" y1="-1.45" x2="5.8" y2="-3.7" width="0.2032" layer="21"/>
<wire x1="4.35" y1="-5.15" x2="-5.8" y2="-5.15" width="0.2032" layer="21"/>
<wire x1="-5.8" y1="-5.15" x2="-5.8" y2="-1.45" width="0.2032" layer="21"/>
<wire x1="-5.8" y1="-1.45" x2="-5.8" y2="1.45" width="0.2032" layer="51"/>
<wire x1="-5.8" y1="1.45" x2="-5.8" y2="5.15" width="0.2032" layer="21"/>
<wire x1="5.8" y1="3.7" x2="4.35" y2="5.15" width="0.2032" layer="21"/>
<wire x1="5.8" y1="-3.7" x2="4.35" y2="-5.15" width="0.2032" layer="21"/>
<wire x1="-4.7" y1="-1.4" x2="4.7" y2="-1.4" width="0.2032" layer="21" curve="146.825323" cap="flat"/>
<wire x1="4.7" y1="-1.4" x2="4.7" y2="1.4" width="0.2032" layer="51" curve="33.174677" cap="flat"/>
<wire x1="-4.7" y1="1.4" x2="4.7" y2="1.4" width="0.2032" layer="21" curve="-146.825323" cap="flat"/>
<wire x1="-4.7" y1="1.4" x2="-4.7" y2="-1.4" width="0.2032" layer="51" curve="33.174677" cap="flat"/>
<smd name="+" x="4.15" y="0" dx="4.3" dy="2.5" layer="1"/>
<smd name="-" x="-4.15" y="0" dx="4.3" dy="2.5" layer="1"/>
<text x="-2.79" y="1.93" size="1.27" layer="25">&gt;NAME</text>
<text x="-3.075" y="-2.885" size="1.27" layer="27">&gt;VALUE</text>
</package>
<package name="150CLZ-1014" urn="urn:adsk.eagle:footprint:6239809/1" library_version="2">
<description>&lt;b&gt;Aluminum electrolytic capacitors SMD (Chip)&lt;/b&gt;&lt;p&gt;
Long life base plate, very low impedance 150 CLZ&lt;p&gt;
http://www.bccomponents.com/</description>
<wire x1="-5.8" y1="5.15" x2="4.35" y2="5.15" width="0.2032" layer="21"/>
<wire x1="5.8" y1="3.7" x2="5.8" y2="1.45" width="0.2032" layer="21"/>
<wire x1="5.8" y1="1.45" x2="5.8" y2="-1.45" width="0.2032" layer="51"/>
<wire x1="5.8" y1="-1.45" x2="5.8" y2="-3.7" width="0.2032" layer="21"/>
<wire x1="4.35" y1="-5.15" x2="-5.8" y2="-5.15" width="0.2032" layer="21"/>
<wire x1="-5.8" y1="-5.15" x2="-5.8" y2="-1.45" width="0.2032" layer="21"/>
<wire x1="-5.8" y1="-1.45" x2="-5.8" y2="1.45" width="0.2032" layer="51"/>
<wire x1="-5.8" y1="1.45" x2="-5.8" y2="5.15" width="0.2032" layer="21"/>
<wire x1="5.8" y1="3.7" x2="4.35" y2="5.15" width="0.2032" layer="21"/>
<wire x1="5.8" y1="-3.7" x2="4.35" y2="-5.15" width="0.2032" layer="21"/>
<wire x1="-4.7" y1="-1.4" x2="4.7" y2="-1.4" width="0.2032" layer="21" curve="146.825323" cap="flat"/>
<wire x1="4.7" y1="-1.4" x2="4.7" y2="1.4" width="0.2032" layer="51" curve="33.174677" cap="flat"/>
<wire x1="-4.7" y1="1.4" x2="4.7" y2="1.4" width="0.2032" layer="21" curve="-146.825323" cap="flat"/>
<wire x1="-4.7" y1="-1.4" x2="-4.7" y2="1.4" width="0.2032" layer="51" curve="-33.174677" cap="flat"/>
<smd name="+" x="4.15" y="0" dx="4.3" dy="2.5" layer="1"/>
<smd name="-" x="-4.15" y="0" dx="4.3" dy="2.5" layer="1"/>
<text x="-2.74" y="1.88" size="1.27" layer="25">&gt;NAME</text>
<text x="-3.025" y="-2.935" size="1.27" layer="27">&gt;VALUE</text>
</package>
<package name="153CLV-0405" urn="urn:adsk.eagle:footprint:6239810/1" library_version="2">
<description>&lt;b&gt;Aluminum electrolytic capacitors&lt;/b&gt;&lt;p&gt;
SMD (Chip) Long Life Vertical 153 CLV&lt;p&gt;
http://www.bccomponents.com/</description>
<wire x1="1.25" y1="-2.15" x2="-2.15" y2="-2.15" width="0.2032" layer="21"/>
<wire x1="-2.15" y1="-2.15" x2="-2.15" y2="-1.1" width="0.2032" layer="21"/>
<wire x1="-2.15" y1="-1.1" x2="-2.15" y2="1.1" width="0.2032" layer="51"/>
<wire x1="-2.15" y1="1.1" x2="-2.15" y2="2.15" width="0.2032" layer="21"/>
<wire x1="-2.15" y1="2.15" x2="1.25" y2="2.15" width="0.2032" layer="21"/>
<wire x1="2.15" y1="1.25" x2="2.15" y2="1.1" width="0.2032" layer="21"/>
<wire x1="2.15" y1="1.1" x2="2.15" y2="-1.05" width="0.2032" layer="51"/>
<wire x1="2.15" y1="-1.05" x2="2.15" y2="-1.25" width="0.2032" layer="21"/>
<wire x1="2.15" y1="-1.25" x2="1.25" y2="-2.15" width="0.2032" layer="21"/>
<wire x1="1.25" y1="2.15" x2="2.15" y2="1.25" width="0.2032" layer="21"/>
<wire x1="-1.65" y1="-0.95" x2="1.65" y2="-0.95" width="0.2032" layer="21" curve="120.136976" cap="flat"/>
<wire x1="-1.65" y1="-0.95" x2="-1.65" y2="0.95" width="0.2032" layer="51" curve="-59.863024" cap="flat"/>
<wire x1="-1.65" y1="0.95" x2="1.65" y2="0.95" width="0.2032" layer="21" curve="-120.136976" cap="flat"/>
<wire x1="1.65" y1="-0.95" x2="1.65" y2="0.95" width="0.2032" layer="51" curve="59.863024" cap="flat"/>
<smd name="+" x="1.8" y="0" dx="2.6" dy="1.6" layer="1"/>
<smd name="-" x="-1.8" y="0" dx="2.6" dy="1.6" layer="1"/>
<text x="-2.24" y="2.48" size="1.27" layer="25">&gt;NAME</text>
<text x="-2.275" y="-3.735" size="1.27" layer="27">&gt;VALUE</text>
</package>
<package name="153CLV-0505" urn="urn:adsk.eagle:footprint:6239811/1" library_version="2">
<description>&lt;b&gt;Aluminum electrolytic capacitors&lt;/b&gt;&lt;p&gt;
SMD (Chip) Long Life Vertical 153 CLV&lt;p&gt;
http://www.bccomponents.com/</description>
<wire x1="1.75" y1="-2.65" x2="-2.65" y2="-2.65" width="0.2032" layer="21"/>
<wire x1="-2.65" y1="-2.65" x2="-2.65" y2="-1.1" width="0.2032" layer="21"/>
<wire x1="-2.65" y1="-1.1" x2="-2.65" y2="1.1" width="0.2032" layer="51"/>
<wire x1="-2.65" y1="1.1" x2="-2.65" y2="2.65" width="0.2032" layer="21"/>
<wire x1="-2.65" y1="2.65" x2="1.75" y2="2.65" width="0.2032" layer="21"/>
<wire x1="2.65" y1="1.75" x2="2.65" y2="1.1" width="0.2032" layer="21"/>
<wire x1="2.65" y1="1.1" x2="2.65" y2="-1.1" width="0.2032" layer="51"/>
<wire x1="2.65" y1="-1.1" x2="2.65" y2="-1.75" width="0.2032" layer="21"/>
<wire x1="2.65" y1="-1.75" x2="1.75" y2="-2.65" width="0.2032" layer="21"/>
<wire x1="1.75" y1="2.65" x2="2.65" y2="1.75" width="0.2032" layer="21"/>
<wire x1="-2.2" y1="-0.95" x2="2.2" y2="-0.95" width="0.2032" layer="21" curve="133.28887" cap="flat"/>
<wire x1="-2.2" y1="-0.95" x2="-2.2" y2="0.95" width="0.2032" layer="51" curve="-46.71113" cap="flat"/>
<wire x1="-2.2" y1="0.95" x2="2.2" y2="0.95" width="0.2032" layer="21" curve="-133.28887" cap="flat"/>
<wire x1="2.2" y1="-0.95" x2="2.2" y2="0.95" width="0.2032" layer="51" curve="46.71113" cap="flat"/>
<smd name="+" x="2.2" y="0" dx="3" dy="1.6" layer="1"/>
<smd name="-" x="-2.2" y="0" dx="3" dy="1.6" layer="1"/>
<text x="-2.74" y="2.98" size="1.27" layer="25">&gt;NAME</text>
<text x="-2.775" y="-4.235" size="1.27" layer="27">&gt;VALUE</text>
</package>
<package name="153CLV-0605" urn="urn:adsk.eagle:footprint:6239812/1" library_version="2">
<description>&lt;b&gt;Aluminum electrolytic capacitors&lt;/b&gt;&lt;p&gt;
SMD (Chip) Long Life Vertical 153 CLV&lt;p&gt;
http://www.bccomponents.com/</description>
<wire x1="2.4" y1="-3.3" x2="-3.3" y2="-3.3" width="0.2032" layer="21"/>
<wire x1="-3.3" y1="-3.3" x2="-3.3" y2="-1.1" width="0.2032" layer="21"/>
<wire x1="-3.3" y1="-1.1" x2="-3.3" y2="1.1" width="0.2032" layer="51"/>
<wire x1="-3.3" y1="1.1" x2="-3.3" y2="3.3" width="0.2032" layer="21"/>
<wire x1="-3.3" y1="3.3" x2="2.4" y2="3.3" width="0.2032" layer="21"/>
<wire x1="3.3" y1="2.4" x2="3.3" y2="1.1" width="0.2032" layer="21"/>
<wire x1="3.3" y1="1.1" x2="3.3" y2="-1.1" width="0.2032" layer="51"/>
<wire x1="3.3" y1="-1.1" x2="3.3" y2="-2.4" width="0.2032" layer="21"/>
<wire x1="3.3" y1="-2.4" x2="2.4" y2="-3.3" width="0.2032" layer="21"/>
<wire x1="2.4" y1="3.3" x2="3.3" y2="2.4" width="0.2032" layer="21"/>
<wire x1="-2.95" y1="-0.9" x2="2.95" y2="-0.95" width="0.2032" layer="21" curve="145.181395" cap="flat"/>
<wire x1="-2.95" y1="-0.9" x2="-2.95" y2="0.95" width="0.2032" layer="51" curve="-34.818605" cap="flat"/>
<wire x1="-2.95" y1="0.95" x2="2.95" y2="0.9" width="0.2032" layer="21" curve="-145.181395" cap="flat"/>
<wire x1="2.95" y1="-0.95" x2="2.95" y2="0.9" width="0.2032" layer="51" curve="34.818605" cap="flat"/>
<smd name="+" x="2.7" y="0" dx="3.5" dy="1.6" layer="1"/>
<smd name="-" x="-2.7" y="0" dx="3.5" dy="1.6" layer="1"/>
<text x="-3.39" y="3.63" size="1.27" layer="25">&gt;NAME</text>
<text x="-3.425" y="-4.885" size="1.27" layer="27">&gt;VALUE</text>
</package>
<package name="153CLV-0807" urn="urn:adsk.eagle:footprint:6239813/1" library_version="2">
<description>&lt;b&gt;Aluminum electrolytic capacitors&lt;/b&gt;&lt;p&gt;
SMD (Chip) Long Life Vertical 153 CLV&lt;p&gt;
http://www.bccomponents.com/</description>
<wire x1="3.3" y1="-4.2" x2="-4.2" y2="-4.2" width="0.2032" layer="21"/>
<wire x1="-4.2" y1="-4.2" x2="-4.2" y2="-1.1" width="0.2032" layer="21"/>
<wire x1="-4.2" y1="-1.1" x2="-4.2" y2="1.1" width="0.2032" layer="51"/>
<wire x1="-4.2" y1="1.1" x2="-4.2" y2="4.2" width="0.2032" layer="21"/>
<wire x1="-4.2" y1="4.2" x2="3.3" y2="4.2" width="0.2032" layer="21"/>
<wire x1="4.2" y1="3.3" x2="4.2" y2="1.1" width="0.2032" layer="21"/>
<wire x1="4.2" y1="1.1" x2="4.2" y2="-1.1" width="0.2032" layer="51"/>
<wire x1="4.2" y1="-1.1" x2="4.2" y2="-3.3" width="0.2032" layer="21"/>
<wire x1="4.2" y1="-3.3" x2="3.3" y2="-4.2" width="0.2032" layer="21"/>
<wire x1="3.3" y1="4.2" x2="4.2" y2="3.3" width="0.2032" layer="21"/>
<wire x1="-3.75" y1="-1.05" x2="3.75" y2="-1.05" width="0.2032" layer="21" curve="148.008335" cap="flat"/>
<wire x1="-3.75" y1="-1.05" x2="-3.75" y2="1.05" width="0.2032" layer="51" curve="-31.284493" cap="flat"/>
<wire x1="-3.75" y1="1.05" x2="3.75" y2="1.05" width="0.2032" layer="21" curve="-148.008335" cap="flat"/>
<wire x1="3.75" y1="1.05" x2="3.75" y2="-1.05" width="0.2032" layer="51" curve="-31.284493" cap="flat"/>
<smd name="+" x="3.05" y="0" dx="4" dy="1.6" layer="1"/>
<smd name="-" x="-3.05" y="0" dx="4" dy="1.6" layer="1"/>
<text x="-4.29" y="4.53" size="1.27" layer="25">&gt;NAME</text>
<text x="-4.325" y="-5.785" size="1.27" layer="27">&gt;VALUE</text>
</package>
<package name="153CLV-0810" urn="urn:adsk.eagle:footprint:6239814/1" library_version="2">
<description>&lt;b&gt;Aluminum electrolytic capacitors&lt;/b&gt;&lt;p&gt;
SMD (Chip) Long Life Vertical 153 CLV&lt;p&gt;
http://www.bccomponents.com/</description>
<wire x1="3.3" y1="-4.2" x2="-4.2" y2="-4.2" width="0.2032" layer="21"/>
<wire x1="-4.2" y1="-4.2" x2="-4.2" y2="-1.5" width="0.2032" layer="21"/>
<wire x1="-4.2" y1="-1.5" x2="-4.2" y2="1.5" width="0.2032" layer="51"/>
<wire x1="-4.2" y1="1.5" x2="-4.2" y2="4.2" width="0.2032" layer="21"/>
<wire x1="-4.2" y1="4.2" x2="3.3" y2="4.2" width="0.2032" layer="21"/>
<wire x1="4.2" y1="3.3" x2="4.2" y2="1.5" width="0.2032" layer="21"/>
<wire x1="4.2" y1="1.5" x2="4.2" y2="-1.5" width="0.2032" layer="51"/>
<wire x1="4.2" y1="-1.5" x2="4.2" y2="-3.3" width="0.2032" layer="21"/>
<wire x1="4.2" y1="-3.3" x2="3.3" y2="-4.2" width="0.2032" layer="21"/>
<wire x1="3.3" y1="4.2" x2="4.2" y2="3.3" width="0.2032" layer="21"/>
<wire x1="-3.65" y1="-1.4" x2="3.65" y2="-1.4" width="0.2032" layer="21" curve="138.030204" cap="flat"/>
<wire x1="-3.65" y1="-1.4" x2="-3.65" y2="1.4" width="0.2032" layer="51" curve="-41.969796" cap="flat"/>
<wire x1="-3.65" y1="1.4" x2="3.65" y2="1.4" width="0.2032" layer="21" curve="-138.030204" cap="flat"/>
<wire x1="3.65" y1="-1.4" x2="3.65" y2="1.4" width="0.2032" layer="51" curve="41.969796" cap="flat"/>
<smd name="+" x="3.25" y="0" dx="3.5" dy="2.5" layer="1"/>
<smd name="-" x="-3.25" y="0" dx="3.5" dy="2.5" layer="1"/>
<text x="-4.29" y="4.53" size="1.27" layer="25">&gt;NAME</text>
<text x="-4.325" y="-5.785" size="1.27" layer="27">&gt;VALUE</text>
</package>
<package name="153CLV-1010" urn="urn:adsk.eagle:footprint:6239815/1" library_version="2">
<description>&lt;b&gt;Aluminum electrolytic capacitors&lt;/b&gt;&lt;p&gt;
SMD (Chip) Long Life Vertical 153 CLV&lt;p&gt;
http://www.bccomponents.com/</description>
<wire x1="4.3" y1="-5.2" x2="-5.2" y2="-5.2" width="0.2032" layer="21"/>
<wire x1="-5.2" y1="-5.2" x2="-5.2" y2="-1.5" width="0.2032" layer="21"/>
<wire x1="-5.2" y1="-1.5" x2="-5.2" y2="1.5" width="0.2032" layer="51"/>
<wire x1="-5.2" y1="1.5" x2="-5.2" y2="5.2" width="0.2032" layer="21"/>
<wire x1="-5.2" y1="5.2" x2="4.3" y2="5.2" width="0.2032" layer="21"/>
<wire x1="5.2" y1="4.3" x2="5.2" y2="1.5" width="0.2032" layer="21"/>
<wire x1="5.2" y1="1.5" x2="5.2" y2="-1.5" width="0.2032" layer="51"/>
<wire x1="5.2" y1="-1.5" x2="5.2" y2="-4.3" width="0.2032" layer="21"/>
<wire x1="5.2" y1="-4.3" x2="4.3" y2="-5.2" width="0.2032" layer="21"/>
<wire x1="4.3" y1="5.2" x2="5.2" y2="4.3" width="0.2032" layer="21"/>
<wire x1="4.65" y1="-1.55" x2="4.65" y2="1.55" width="0.2032" layer="51" curve="36.869898" cap="flat"/>
<wire x1="-4.65" y1="-1.55" x2="-4.65" y2="1.55" width="0.2032" layer="51" curve="-36.869898" cap="flat"/>
<wire x1="-4.65" y1="-1.55" x2="4.65" y2="-1.55" width="0.2032" layer="21" curve="143.130102" cap="flat"/>
<wire x1="-4.65" y1="1.55" x2="4.65" y2="1.55" width="0.2032" layer="21" curve="-143.130102" cap="flat"/>
<smd name="+" x="4" y="0" dx="4" dy="2.5" layer="1"/>
<smd name="-" x="-4" y="0" dx="4" dy="2.5" layer="1"/>
<text x="-5.29" y="5.53" size="1.27" layer="25">&gt;NAME</text>
<text x="-5.325" y="-6.785" size="1.27" layer="27">&gt;VALUE</text>
</package>
<package name="153CLV-1012" urn="urn:adsk.eagle:footprint:6239816/1" library_version="2">
<description>&lt;b&gt;Aluminum electrolytic capacitors&lt;/b&gt;&lt;p&gt;
SMD (Chip) Long Life Vertical 153 CLV&lt;p&gt;
http://www.bccomponents.com/</description>
<wire x1="4.3" y1="-5.2" x2="-5.2" y2="-5.2" width="0.2032" layer="21"/>
<wire x1="-5.2" y1="-5.2" x2="-5.2" y2="-1.5" width="0.2032" layer="21"/>
<wire x1="-5.2" y1="-1.5" x2="-5.2" y2="1.5" width="0.2032" layer="51"/>
<wire x1="-5.2" y1="1.5" x2="-5.2" y2="5.2" width="0.2032" layer="21"/>
<wire x1="-5.2" y1="5.2" x2="4.3" y2="5.2" width="0.2032" layer="21"/>
<wire x1="5.2" y1="4.3" x2="5.2" y2="1.5" width="0.2032" layer="21"/>
<wire x1="5.2" y1="1.5" x2="5.2" y2="-1.5" width="0.2032" layer="51"/>
<wire x1="5.2" y1="-1.5" x2="5.2" y2="-4.3" width="0.2032" layer="21"/>
<wire x1="5.2" y1="-4.3" x2="4.3" y2="-5.2" width="0.2032" layer="21"/>
<wire x1="4.3" y1="5.2" x2="5.2" y2="4.3" width="0.2032" layer="21"/>
<wire x1="4.65" y1="-1.55" x2="4.65" y2="1.55" width="0.2032" layer="51" curve="36.869898" cap="flat"/>
<wire x1="-4.65" y1="-1.55" x2="-4.65" y2="1.55" width="0.2032" layer="51" curve="-36.869898" cap="flat"/>
<wire x1="-4.65" y1="-1.55" x2="4.65" y2="-1.55" width="0.2032" layer="21" curve="143.130102" cap="flat"/>
<wire x1="-4.65" y1="1.55" x2="4.65" y2="1.55" width="0.2032" layer="21" curve="-143.130102" cap="flat"/>
<smd name="+" x="4.15" y="0" dx="4.3" dy="2.5" layer="1"/>
<smd name="-" x="-4.15" y="0" dx="4.3" dy="2.5" layer="1"/>
<text x="-5.29" y="5.53" size="1.27" layer="25">&gt;NAME</text>
<text x="-5.325" y="-6.785" size="1.27" layer="27">&gt;VALUE</text>
</package>
<package name="153CLV-1014" urn="urn:adsk.eagle:footprint:6239817/1" library_version="2">
<description>&lt;b&gt;Aluminum electrolytic capacitors&lt;/b&gt;&lt;p&gt;
SMD (Chip) Long Life Vertical 153 CLV&lt;p&gt;
http://www.bccomponents.com/</description>
<wire x1="4.3" y1="-5.2" x2="-5.2" y2="-5.2" width="0.2032" layer="21"/>
<wire x1="-5.2" y1="-5.2" x2="-5.2" y2="-1.5" width="0.2032" layer="21"/>
<wire x1="-5.2" y1="-1.5" x2="-5.2" y2="1.5" width="0.2032" layer="51"/>
<wire x1="-5.2" y1="1.5" x2="-5.2" y2="5.2" width="0.2032" layer="21"/>
<wire x1="-5.2" y1="5.2" x2="4.3" y2="5.2" width="0.2032" layer="21"/>
<wire x1="5.2" y1="4.3" x2="5.2" y2="1.5" width="0.2032" layer="21"/>
<wire x1="5.2" y1="1.5" x2="5.2" y2="-1.5" width="0.2032" layer="51"/>
<wire x1="5.2" y1="-1.5" x2="5.2" y2="-4.3" width="0.2032" layer="21"/>
<wire x1="5.2" y1="-4.3" x2="4.3" y2="-5.2" width="0.2032" layer="21"/>
<wire x1="4.3" y1="5.2" x2="5.2" y2="4.3" width="0.2032" layer="21"/>
<wire x1="4.65" y1="-1.55" x2="4.65" y2="1.55" width="0.2032" layer="51" curve="36.869898" cap="flat"/>
<wire x1="-4.65" y1="-1.55" x2="-4.65" y2="1.55" width="0.2032" layer="51" curve="-36.869898" cap="flat"/>
<wire x1="-4.65" y1="-1.55" x2="4.65" y2="-1.55" width="0.2032" layer="21" curve="143.130102" cap="flat"/>
<wire x1="-4.65" y1="1.55" x2="4.65" y2="1.55" width="0.2032" layer="21" curve="-143.130102" cap="flat"/>
<smd name="+" x="4.15" y="0" dx="4.3" dy="2.5" layer="1"/>
<smd name="-" x="-4.15" y="0" dx="4.3" dy="2.5" layer="1"/>
<text x="-5.29" y="5.53" size="1.27" layer="25">&gt;NAME</text>
<text x="-5.325" y="-6.785" size="1.27" layer="27">&gt;VALUE</text>
</package>
<package name="175TMP-0808" urn="urn:adsk.eagle:footprint:6239818/1" library_version="2">
<description>&lt;b&gt;Aluminum electrolytic capacitors&lt;/b&gt;&lt;p&gt;
High Temperature solid electrolytic SMD 175 TMP&lt;p&gt;
http://www.bccomponents.com/</description>
<wire x1="3.2" y1="-4.1" x2="-4.1" y2="-4.1" width="0.2032" layer="21"/>
<wire x1="-4.1" y1="-4.1" x2="-4.1" y2="-1.55" width="0.2032" layer="21"/>
<wire x1="-4.1" y1="-1.55" x2="-4.1" y2="1.55" width="0.2032" layer="51"/>
<wire x1="-4.1" y1="1.55" x2="-4.1" y2="4.1" width="0.2032" layer="21"/>
<wire x1="-4.1" y1="4.1" x2="3.2" y2="4.1" width="0.2032" layer="21"/>
<wire x1="4.1" y1="3.2" x2="4.1" y2="1.5" width="0.2032" layer="21"/>
<wire x1="4.1" y1="1.5" x2="4.1" y2="-1.55" width="0.2032" layer="51"/>
<wire x1="4.1" y1="-1.55" x2="4.1" y2="-3.2" width="0.2032" layer="21"/>
<wire x1="4.1" y1="-3.2" x2="3.2" y2="-4.1" width="0.2032" layer="21"/>
<wire x1="3.2" y1="4.1" x2="4.1" y2="3.2" width="0.2032" layer="21"/>
<wire x1="-3.6" y1="-1.45" x2="3.6" y2="-1.45" width="0.2032" layer="21" curve="136.123039" cap="flat"/>
<wire x1="-3.6" y1="-1.45" x2="-3.6" y2="1.45" width="0.2032" layer="51" curve="-43.876961" cap="flat"/>
<wire x1="-3.6" y1="1.45" x2="3.6" y2="1.45" width="0.2032" layer="21" curve="-136.123039" cap="flat"/>
<wire x1="3.6" y1="1.45" x2="3.6" y2="-1.45" width="0.2032" layer="51" curve="-43.876961" cap="flat"/>
<smd name="+" x="3.5" y="0" dx="3" dy="2.5" layer="1"/>
<smd name="-" x="-3.5" y="0" dx="3" dy="2.5" layer="1"/>
<text x="-4.29" y="4.53" size="1.27" layer="25">&gt;NAME</text>
<text x="-4.325" y="-5.785" size="1.27" layer="27">&gt;VALUE</text>
</package>
<package name="175TMP-0810" urn="urn:adsk.eagle:footprint:6239819/1" library_version="2">
<description>&lt;b&gt;Aluminum electrolytic capacitors&lt;/b&gt;&lt;p&gt;
High Temperature solid electrolytic SMD 175 TMP&lt;p&gt;
http://www.bccomponents.com/</description>
<wire x1="3.2" y1="-4.1" x2="-4.1" y2="-4.1" width="0.2032" layer="21"/>
<wire x1="-4.1" y1="-4.1" x2="-4.1" y2="-1.55" width="0.2032" layer="21"/>
<wire x1="-4.1" y1="-1.55" x2="-4.1" y2="1.55" width="0.2032" layer="51"/>
<wire x1="-4.1" y1="1.55" x2="-4.1" y2="4.1" width="0.2032" layer="21"/>
<wire x1="-4.1" y1="4.1" x2="3.2" y2="4.1" width="0.2032" layer="21"/>
<wire x1="4.1" y1="3.2" x2="4.1" y2="1.5" width="0.2032" layer="21"/>
<wire x1="4.1" y1="1.5" x2="4.1" y2="-1.55" width="0.2032" layer="51"/>
<wire x1="4.1" y1="-1.55" x2="4.1" y2="-3.2" width="0.2032" layer="21"/>
<wire x1="4.1" y1="-3.2" x2="3.2" y2="-4.1" width="0.2032" layer="21"/>
<wire x1="3.2" y1="4.1" x2="4.1" y2="3.2" width="0.2032" layer="21"/>
<wire x1="-3.6" y1="-1.45" x2="3.6" y2="-1.45" width="0.2032" layer="21" curve="136.123039" cap="flat"/>
<wire x1="-3.6" y1="-1.45" x2="-3.6" y2="1.45" width="0.2032" layer="51" curve="-43.876961" cap="flat"/>
<wire x1="-3.6" y1="1.45" x2="3.6" y2="1.45" width="0.2032" layer="21" curve="-136.123039" cap="flat"/>
<wire x1="3.6" y1="-1.45" x2="3.6" y2="1.45" width="0.2032" layer="51" curve="43.876961" cap="flat"/>
<smd name="+" x="3.5" y="0" dx="3" dy="2.5" layer="1"/>
<smd name="-" x="-3.5" y="0" dx="3" dy="2.5" layer="1"/>
<text x="-4.29" y="4.53" size="1.27" layer="25">&gt;NAME</text>
<text x="-4.325" y="-5.785" size="1.27" layer="27">&gt;VALUE</text>
</package>
<package name="A/3216-18R" urn="urn:adsk.eagle:footprint:6239820/1" library_version="2">
<description>&lt;b&gt;Chip Capacitor Type KEMET A / EIA 3216-18 Reflow solder&lt;/b&gt;&lt;p&gt;
KEMET S / EIA 3216-12</description>
<wire x1="-1.45" y1="0.6" x2="1.45" y2="0.6" width="0.1016" layer="51"/>
<wire x1="1.45" y1="0.6" x2="1.45" y2="-0.6" width="0.1016" layer="51"/>
<wire x1="1.45" y1="-0.6" x2="-1.45" y2="-0.6" width="0.1016" layer="51"/>
<wire x1="-1.45" y1="-0.6" x2="-1.45" y2="0.6" width="0.1016" layer="51"/>
<wire x1="-2.794" y1="1.016" x2="2.794" y2="1.016" width="0.127" layer="39"/>
<wire x1="2.794" y1="1.016" x2="2.794" y2="-1.016" width="0.127" layer="39"/>
<wire x1="2.794" y1="-1.016" x2="-2.794" y2="-1.016" width="0.127" layer="39"/>
<wire x1="-2.794" y1="-1.016" x2="-2.794" y2="1.016" width="0.127" layer="39"/>
<smd name="+" x="1.375" y="0" dx="1.95" dy="1.5" layer="1"/>
<smd name="-" x="-1.375" y="0" dx="1.95" dy="1.5" layer="1"/>
<text x="-1.95" y="1" size="1.27" layer="25">&gt;NAME</text>
<text x="-1.95" y="-2.325" size="1.27" layer="27">&gt;VALUE</text>
<text x="2.54" y="0" size="1.016" layer="21" font="vector">+</text>
<rectangle x1="-1.6" y1="-0.6" x2="-1.475" y2="0.6" layer="51"/>
<rectangle x1="1.475" y1="-0.6" x2="1.6" y2="0.6" layer="51"/>
<rectangle x1="0.8" y1="-0.625" x2="1.1" y2="0.625" layer="51"/>
</package>
<package name="A/3216-18W" urn="urn:adsk.eagle:footprint:6239821/1" library_version="2">
<description>&lt;b&gt;Chip Capacitor Type KEMET A / EIA 3216-18 Wave solder&lt;/b&gt;&lt;p&gt;
KEMET S / EIA 3216-12</description>
<wire x1="-1.45" y1="0.6" x2="1.45" y2="0.6" width="0.1016" layer="51"/>
<wire x1="1.45" y1="0.6" x2="1.45" y2="-0.6" width="0.1016" layer="51"/>
<wire x1="1.45" y1="-0.6" x2="-1.45" y2="-0.6" width="0.1016" layer="51"/>
<wire x1="-1.45" y1="-0.6" x2="-1.45" y2="0.6" width="0.1016" layer="51"/>
<smd name="+" x="1.475" y="0" dx="2.15" dy="1.8" layer="1"/>
<smd name="-" x="-1.475" y="0" dx="2.15" dy="1.8" layer="1"/>
<text x="-1.95" y="1" size="1.27" layer="25">&gt;NAME</text>
<text x="-1.95" y="-2.325" size="1.27" layer="27">&gt;VALUE</text>
<rectangle x1="-1.6" y1="-0.6" x2="-1.475" y2="0.6" layer="51"/>
<rectangle x1="1.475" y1="-0.6" x2="1.6" y2="0.6" layer="51"/>
<rectangle x1="0.8" y1="-0.625" x2="1.1" y2="0.625" layer="51"/>
</package>
<package name="B/3528-21R" urn="urn:adsk.eagle:footprint:6239822/1" library_version="2">
<description>&lt;b&gt;Chip Capacitor Type KEMET B / EIA 3528-21 Reflow solder&lt;/b&gt;&lt;p&gt;
KEMET T / EIA 3528-12</description>
<wire x1="-1.6" y1="1.2" x2="1.6" y2="1.2" width="0.1016" layer="51"/>
<wire x1="1.6" y1="1.2" x2="1.6" y2="-1.2" width="0.1016" layer="51"/>
<wire x1="1.6" y1="-1.2" x2="-1.6" y2="-1.2" width="0.1016" layer="51"/>
<wire x1="-1.6" y1="-1.2" x2="-1.6" y2="1.2" width="0.1016" layer="51"/>
<smd name="+" x="1.525" y="0" dx="1.95" dy="2.5" layer="1"/>
<smd name="-" x="-1.525" y="0" dx="1.95" dy="2.5" layer="1"/>
<text x="-1.95" y="1.6" size="1.27" layer="25">&gt;NAME</text>
<text x="-1.95" y="-2.925" size="1.27" layer="27">&gt;VALUE</text>
<rectangle x1="-1.75" y1="-0.6" x2="-1.625" y2="0.6" layer="51"/>
<rectangle x1="1.625" y1="-0.6" x2="1.75" y2="0.6" layer="51"/>
<rectangle x1="0.95" y1="-1.225" x2="1.25" y2="1.225" layer="51"/>
</package>
<package name="B/3528-21W" urn="urn:adsk.eagle:footprint:6239823/1" library_version="2">
<description>&lt;b&gt;Chip Capacitor Type KEMET B / EIA 3528-21 Wave solder&lt;/b&gt;&lt;p&gt;
KEMET T / EIA 3528-12</description>
<wire x1="-1.6" y1="1.2" x2="1.6" y2="1.2" width="0.1016" layer="51"/>
<wire x1="1.6" y1="1.2" x2="1.6" y2="-1.2" width="0.1016" layer="51"/>
<wire x1="1.6" y1="-1.2" x2="-1.6" y2="-1.2" width="0.1016" layer="51"/>
<wire x1="-1.6" y1="-1.2" x2="-1.6" y2="1.2" width="0.1016" layer="51"/>
<smd name="+" x="1.625" y="0" dx="2.15" dy="1.8" layer="1"/>
<smd name="-" x="-1.625" y="0" dx="2.15" dy="1.8" layer="1"/>
<text x="-1.95" y="1.6" size="1.27" layer="25">&gt;NAME</text>
<text x="-1.95" y="-2.925" size="1.27" layer="27">&gt;VALUE</text>
<rectangle x1="-1.75" y1="-0.6" x2="-1.625" y2="0.6" layer="51"/>
<rectangle x1="1.625" y1="-0.6" x2="1.75" y2="0.6" layer="51"/>
<rectangle x1="0.95" y1="-1.225" x2="1.25" y2="1.225" layer="51"/>
</package>
<package name="C/6032-28R" urn="urn:adsk.eagle:footprint:6239824/1" library_version="2">
<description>&lt;b&gt;Chip Capacitor Type KEMET C / EIA 6032-28 Reflow solder&lt;/b&gt;&lt;p&gt;
KEMET U / EIA 6032-15</description>
<wire x1="-2.8" y1="1.55" x2="2.8" y2="1.55" width="0.1016" layer="51"/>
<wire x1="2.8" y1="1.55" x2="2.8" y2="-1.55" width="0.1016" layer="51"/>
<wire x1="2.8" y1="-1.55" x2="-2.8" y2="-1.55" width="0.1016" layer="51"/>
<wire x1="-2.8" y1="-1.55" x2="-2.8" y2="1.55" width="0.1016" layer="51"/>
<smd name="+" x="2.525" y="0" dx="2.55" dy="2.5" layer="1"/>
<smd name="-" x="-2.525" y="0" dx="2.55" dy="2.5" layer="1"/>
<text x="-3" y="1.825" size="1.27" layer="25">&gt;NAME</text>
<text x="-3" y="-3.05" size="1.27" layer="27">&gt;VALUE</text>
<rectangle x1="-3" y1="-1.1" x2="-2.85" y2="1.1" layer="51"/>
<rectangle x1="2.85" y1="-1.1" x2="3" y2="1.1" layer="51"/>
<rectangle x1="1.95" y1="-1.575" x2="2.45" y2="1.575" layer="51"/>
</package>
<package name="C/6032-28W" urn="urn:adsk.eagle:footprint:6239825/1" library_version="2">
<description>&lt;b&gt;Chip Capacitor Type KEMET C / EIA 6032-28 Wafe solder&lt;/b&gt;&lt;p&gt;
KEMET U / EIA 6032-15</description>
<wire x1="-2.8" y1="1.55" x2="2.8" y2="1.55" width="0.1016" layer="51"/>
<wire x1="2.8" y1="1.55" x2="2.8" y2="-1.55" width="0.1016" layer="51"/>
<wire x1="2.8" y1="-1.55" x2="-2.8" y2="-1.55" width="0.1016" layer="51"/>
<wire x1="-2.8" y1="-1.55" x2="-2.8" y2="1.55" width="0.1016" layer="51"/>
<smd name="+" x="2.625" y="0" dx="2.75" dy="1.8" layer="1"/>
<smd name="-" x="-2.625" y="0" dx="2.75" dy="1.8" layer="1"/>
<text x="-3" y="1.825" size="1.27" layer="25">&gt;NAME</text>
<text x="-3" y="-3.05" size="1.27" layer="27">&gt;VALUE</text>
<rectangle x1="-3" y1="-1.1" x2="-2.85" y2="1.1" layer="51"/>
<rectangle x1="2.85" y1="-1.1" x2="3" y2="1.1" layer="51"/>
<rectangle x1="1.95" y1="-1.575" x2="2.45" y2="1.575" layer="51"/>
</package>
<package name="D/7343-31R" urn="urn:adsk.eagle:footprint:6239826/1" library_version="2">
<description>&lt;b&gt;Chip Capacitor Type KEMET D / EIA 7343-21&lt;/b&gt;&lt;p&gt;
KEMET V / EIA 7343-20, KEMET X / EIA 7343-43 Reflow solder</description>
<wire x1="-3.45" y1="2.1" x2="3.45" y2="2.1" width="0.1016" layer="51"/>
<wire x1="3.45" y1="2.1" x2="3.45" y2="-2.1" width="0.1016" layer="51"/>
<wire x1="3.45" y1="-2.1" x2="-3.45" y2="-2.1" width="0.1016" layer="51"/>
<wire x1="-3.45" y1="-2.1" x2="-3.45" y2="2.1" width="0.1016" layer="51"/>
<smd name="+" x="3.175" y="0" dx="2.55" dy="2.7" layer="1"/>
<smd name="-" x="-3.175" y="0" dx="2.55" dy="2.7" layer="1"/>
<text x="-3.65" y="2.3" size="1.27" layer="25">&gt;NAME</text>
<text x="-3.65" y="-3.575" size="1.27" layer="27">&gt;VALUE</text>
<rectangle x1="-3.65" y1="-1.2" x2="-3.5" y2="1.2" layer="51"/>
<rectangle x1="3.5" y1="-1.2" x2="3.65" y2="1.2" layer="51"/>
<rectangle x1="2.675" y1="-2.125" x2="3.15" y2="2.125" layer="51"/>
</package>
<package name="D/7343-31W" urn="urn:adsk.eagle:footprint:6239827/1" library_version="2">
<description>&lt;b&gt;Chip Capacitor Type KEMET D / EIA 7343-21&lt;/b&gt;&lt;p&gt;
KEMET V / EIA 7343-20, KEMET X / EIA 7343-43 Wafe solder</description>
<wire x1="-3.45" y1="2.1" x2="3.45" y2="2.1" width="0.1016" layer="51"/>
<wire x1="3.45" y1="2.1" x2="3.45" y2="-2.1" width="0.1016" layer="51"/>
<wire x1="3.45" y1="-2.1" x2="-3.45" y2="-2.1" width="0.1016" layer="51"/>
<wire x1="-3.45" y1="-2.1" x2="-3.45" y2="2.1" width="0.1016" layer="51"/>
<smd name="+" x="3.375" y="0" dx="2.95" dy="2.7" layer="1"/>
<smd name="-" x="-3.375" y="0" dx="2.95" dy="2.7" layer="1"/>
<text x="-3.65" y="2.3" size="1.27" layer="25">&gt;NAME</text>
<text x="-3.65" y="-3.575" size="1.27" layer="27">&gt;VALUE</text>
<rectangle x1="-3.65" y1="-1.2" x2="-3.5" y2="1.2" layer="51"/>
<rectangle x1="3.5" y1="-1.2" x2="3.65" y2="1.2" layer="51"/>
<rectangle x1="2.675" y1="-2.125" x2="3.15" y2="2.125" layer="51"/>
</package>
<package name="E/7260-38R" urn="urn:adsk.eagle:footprint:6239828/1" library_version="2">
<description>&lt;b&gt;Chip Capacitor Type KEMET E / EIA 7260-38 Reflow solder&lt;/b&gt;</description>
<wire x1="-3.45" y1="2.95" x2="3.45" y2="2.95" width="0.1016" layer="51"/>
<wire x1="3.45" y1="2.95" x2="3.45" y2="-2.95" width="0.1016" layer="51"/>
<wire x1="3.45" y1="-2.95" x2="-3.45" y2="-2.95" width="0.1016" layer="51"/>
<wire x1="-3.45" y1="-2.95" x2="-3.45" y2="2.95" width="0.1016" layer="51"/>
<smd name="+" x="3.175" y="0" dx="2.55" dy="4.4" layer="1"/>
<smd name="-" x="-3.175" y="0" dx="2.55" dy="4.4" layer="1"/>
<text x="-4.45" y="3.15" size="1.27" layer="25">&gt;NAME</text>
<text x="-4.45" y="-4.475" size="1.27" layer="27">&gt;VALUE</text>
<rectangle x1="-3.65" y1="-2.05" x2="-3.5" y2="2.05" layer="51"/>
<rectangle x1="3.5" y1="-2.05" x2="3.65" y2="2.05" layer="51"/>
<rectangle x1="2.675" y1="-2.975" x2="3.15" y2="2.975" layer="51"/>
</package>
<package name="E/7260-38W" urn="urn:adsk.eagle:footprint:6239829/1" library_version="2">
<description>&lt;b&gt;Chip Capacitor Type KEMET E / EIA 7260-38 Wafe solder&lt;/b&gt;</description>
<wire x1="-3.45" y1="2.95" x2="3.45" y2="2.95" width="0.1016" layer="51"/>
<wire x1="3.45" y1="2.95" x2="3.45" y2="-2.95" width="0.1016" layer="51"/>
<wire x1="3.45" y1="-2.95" x2="-3.45" y2="-2.95" width="0.1016" layer="51"/>
<wire x1="-3.45" y1="-2.95" x2="-3.45" y2="2.95" width="0.1016" layer="51"/>
<smd name="+" x="3.375" y="0" dx="2.95" dy="4.4" layer="1"/>
<smd name="-" x="-3.375" y="0" dx="2.95" dy="4.4" layer="1"/>
<text x="-4.45" y="3.15" size="1.27" layer="25">&gt;NAME</text>
<text x="-4.45" y="-4.475" size="1.27" layer="27">&gt;VALUE</text>
<rectangle x1="-3.65" y1="-2.05" x2="-3.5" y2="2.05" layer="51"/>
<rectangle x1="3.5" y1="-2.05" x2="3.65" y2="2.05" layer="51"/>
<rectangle x1="2.675" y1="-2.975" x2="3.15" y2="2.975" layer="51"/>
</package>
<package name="R/2012-12R" urn="urn:adsk.eagle:footprint:6239830/1" library_version="2">
<description>&lt;b&gt;Chip Capacitor Type KEMET R/EIA 2012-12 Reflow solder&lt;/b&gt;</description>
<wire x1="-0.85" y1="0.6" x2="0.85" y2="0.6" width="0.1016" layer="51"/>
<wire x1="0.85" y1="0.6" x2="0.85" y2="-0.6" width="0.1016" layer="51"/>
<wire x1="0.85" y1="-0.6" x2="-0.85" y2="-0.6" width="0.1016" layer="51"/>
<wire x1="-0.85" y1="-0.6" x2="-0.85" y2="0.6" width="0.1016" layer="51"/>
<smd name="+" x="1.175" y="0" dx="1.55" dy="1.8" layer="1"/>
<smd name="-" x="-1.175" y="0" dx="1.55" dy="1.8" layer="1"/>
<text x="-1.95" y="1" size="1.27" layer="25">&gt;NAME</text>
<text x="-1.95" y="-2.325" size="1.27" layer="27">&gt;VALUE</text>
<rectangle x1="-1" y1="-0.45" x2="-0.875" y2="0.45" layer="51"/>
<rectangle x1="0.875" y1="-0.45" x2="1" y2="0.45" layer="51"/>
<rectangle x1="0.3" y1="-0.625" x2="0.5" y2="0.625" layer="51"/>
</package>
<package name="R/2012-12W" urn="urn:adsk.eagle:footprint:6239831/1" library_version="2">
<description>&lt;b&gt;Chip Capacitor Type KEMET R/EIA 2012-12 Wafe solder&lt;/b&gt;</description>
<wire x1="-0.85" y1="0.6" x2="0.85" y2="0.6" width="0.1016" layer="51"/>
<wire x1="0.85" y1="0.6" x2="0.85" y2="-0.6" width="0.1016" layer="51"/>
<wire x1="0.85" y1="-0.6" x2="-0.85" y2="-0.6" width="0.1016" layer="51"/>
<wire x1="-0.85" y1="-0.6" x2="-0.85" y2="0.6" width="0.1016" layer="51"/>
<smd name="+" x="1.275" y="0" dx="1.75" dy="1.26" layer="1"/>
<smd name="-" x="-1.275" y="0" dx="1.75" dy="1.26" layer="1"/>
<text x="-1.95" y="1" size="1.27" layer="25">&gt;NAME</text>
<text x="-1.95" y="-2.325" size="1.27" layer="27">&gt;VALUE</text>
<rectangle x1="-1" y1="-0.45" x2="-0.875" y2="0.45" layer="51"/>
<rectangle x1="0.875" y1="-0.45" x2="1" y2="0.45" layer="51"/>
<rectangle x1="0.3" y1="-0.625" x2="0.5" y2="0.625" layer="51"/>
</package>
<package name="PANASONIC_A" urn="urn:adsk.eagle:footprint:6239832/1" library_version="2">
<description>&lt;b&gt;Panasonic Aluminium Electrolytic Capacitor VS-Serie Package A&lt;/b&gt;</description>
<wire x1="-1.6" y1="1.6" x2="0.8" y2="1.6" width="0.1016" layer="51"/>
<wire x1="0.8" y1="1.6" x2="1.6" y2="0.8" width="0.1016" layer="51"/>
<wire x1="1.6" y1="0.8" x2="1.6" y2="-0.8" width="0.1016" layer="51"/>
<wire x1="1.6" y1="-0.8" x2="0.8" y2="-1.6" width="0.1016" layer="51"/>
<wire x1="0.8" y1="-1.6" x2="-1.6" y2="-1.6" width="0.1016" layer="51"/>
<wire x1="-1.6" y1="-1.6" x2="-1.6" y2="1.6" width="0.1016" layer="51"/>
<wire x1="-1.1" y1="0.95" x2="1.1" y2="0.95" width="0.1016" layer="21" curve="-98.369832" cap="flat"/>
<wire x1="-1.1" y1="-0.95" x2="1.15" y2="-0.9" width="0.1016" layer="21" curve="101.144396" cap="flat"/>
<wire x1="-1.6" y1="0.95" x2="-1.6" y2="1.6" width="0.1016" layer="21"/>
<wire x1="-1.6" y1="1.6" x2="0.8" y2="1.6" width="0.1016" layer="21"/>
<wire x1="0.8" y1="1.6" x2="1.5" y2="0.9" width="0.1016" layer="21"/>
<wire x1="1.5" y1="-0.9" x2="0.8" y2="-1.6" width="0.1016" layer="21"/>
<wire x1="0.8" y1="-1.6" x2="-1.6" y2="-1.6" width="0.1016" layer="21"/>
<wire x1="-1.6" y1="-1.6" x2="-1.6" y2="-0.95" width="0.1016" layer="21"/>
<wire x1="-0.8" y1="1.2" x2="-0.8" y2="-1.2" width="0.1016" layer="51"/>
<circle x="0" y="0" radius="1.45" width="0.1016" layer="51"/>
<smd name="-" x="-1.3" y="0" dx="2" dy="1.5" layer="1"/>
<smd name="+" x="1.3" y="0" dx="2" dy="1.5" layer="1"/>
<text x="-1.65" y="1.75" size="1.016" layer="25">&gt;NAME</text>
<text x="-1.65" y="-2.825" size="1.016" layer="27">&gt;VALUE</text>
<rectangle x1="-1.8" y1="-0.3" x2="-1.45" y2="0.3" layer="51"/>
<rectangle x1="1.45" y1="-0.3" x2="1.8" y2="0.3" layer="51"/>
<polygon width="0.1016" layer="51">
<vertex x="-0.85" y="1.1"/>
<vertex x="-1.15" y="0.8"/>
<vertex x="-1.35" y="0.3"/>
<vertex x="-1.35" y="-0.3"/>
<vertex x="-1.15" y="-0.8"/>
<vertex x="-0.85" y="-1.1"/>
<vertex x="-0.85" y="1.05"/>
</polygon>
</package>
<package name="PANASONIC_B" urn="urn:adsk.eagle:footprint:6239833/1" library_version="2">
<description>&lt;b&gt;Panasonic Aluminium Electrolytic Capacitor VS-Serie Package B&lt;/b&gt;</description>
<wire x1="-2.1" y1="2.1" x2="1" y2="2.1" width="0.1016" layer="51"/>
<wire x1="1" y1="2.1" x2="2.1" y2="1" width="0.1016" layer="51"/>
<wire x1="2.1" y1="1" x2="2.1" y2="-1" width="0.1016" layer="51"/>
<wire x1="2.1" y1="-1" x2="1" y2="-2.1" width="0.1016" layer="51"/>
<wire x1="1" y1="-2.1" x2="-2.1" y2="-2.1" width="0.1016" layer="51"/>
<wire x1="-2.1" y1="-2.1" x2="-2.1" y2="2.1" width="0.1016" layer="51"/>
<wire x1="-1.75" y1="0.85" x2="1.75" y2="0.85" width="0.1016" layer="21" curve="-128.186984" cap="flat"/>
<wire x1="-1.75" y1="-0.85" x2="1.75" y2="-0.85" width="0.1016" layer="21" curve="128.186984" cap="flat"/>
<wire x1="-2.1" y1="0.85" x2="-2.1" y2="2.1" width="0.1016" layer="21"/>
<wire x1="-2.1" y1="2.1" x2="1" y2="2.1" width="0.1016" layer="21"/>
<wire x1="1" y1="2.1" x2="2.1" y2="1" width="0.1016" layer="21"/>
<wire x1="2.1" y1="-1" x2="1" y2="-2.1" width="0.1016" layer="21"/>
<wire x1="1" y1="-2.1" x2="-2.1" y2="-2.1" width="0.1016" layer="21"/>
<wire x1="-2.1" y1="-2.1" x2="-2.1" y2="-0.85" width="0.1016" layer="21"/>
<wire x1="-1.2" y1="1.5" x2="-1.2" y2="-1.5" width="0.1016" layer="51"/>
<circle x="0" y="0" radius="1.95" width="0.1016" layer="51"/>
<smd name="-" x="-1.6" y="0" dx="2.2" dy="1.4" layer="1"/>
<smd name="+" x="1.6" y="0" dx="2.2" dy="1.4" layer="1"/>
<text x="-2.15" y="2.3" size="1.016" layer="25">&gt;NAME</text>
<text x="-2.15" y="-3.275" size="1.016" layer="27">&gt;VALUE</text>
<rectangle x1="-2.3" y1="-0.35" x2="-1.85" y2="0.35" layer="51"/>
<rectangle x1="1.9" y1="-0.35" x2="2.3" y2="0.35" layer="51"/>
<polygon width="0.1016" layer="51">
<vertex x="-1.25" y="1.45"/>
<vertex x="-1.7" y="0.85"/>
<vertex x="-1.85" y="0.35"/>
<vertex x="-1.85" y="-0.4"/>
<vertex x="-1.7" y="-0.85"/>
<vertex x="-1.25" y="-1.4"/>
<vertex x="-1.25" y="1.4"/>
</polygon>
</package>
<package name="PANASONIC_C" urn="urn:adsk.eagle:footprint:6239834/1" library_version="2">
<description>&lt;b&gt;Panasonic Aluminium Electrolytic Capacitor VS-Serie Package C&lt;/b&gt;</description>
<wire x1="-2.6" y1="2.6" x2="1.25" y2="2.6" width="0.1016" layer="51"/>
<wire x1="1.25" y1="2.6" x2="2.6" y2="1.25" width="0.1016" layer="51"/>
<wire x1="2.6" y1="1.25" x2="2.6" y2="-1.25" width="0.1016" layer="51"/>
<wire x1="2.6" y1="-1.25" x2="1.25" y2="-2.6" width="0.1016" layer="51"/>
<wire x1="1.25" y1="-2.6" x2="-2.6" y2="-2.6" width="0.1016" layer="51"/>
<wire x1="-2.6" y1="-2.6" x2="-2.6" y2="2.6" width="0.1016" layer="51"/>
<wire x1="-2.6" y1="0.95" x2="-2.6" y2="2.6" width="0.1016" layer="21"/>
<wire x1="-2.6" y1="2.6" x2="1.25" y2="2.6" width="0.1016" layer="21"/>
<wire x1="1.25" y1="2.6" x2="2.6" y2="1.25" width="0.1016" layer="21"/>
<wire x1="2.6" y1="1.25" x2="2.6" y2="0.95" width="0.1016" layer="21"/>
<wire x1="2.6" y1="-0.95" x2="2.6" y2="-1.25" width="0.1016" layer="21"/>
<wire x1="2.6" y1="-1.25" x2="1.25" y2="-2.6" width="0.1016" layer="21"/>
<wire x1="1.25" y1="-2.6" x2="-2.6" y2="-2.6" width="0.1016" layer="21"/>
<wire x1="-2.6" y1="-2.6" x2="-2.6" y2="-0.95" width="0.1016" layer="21"/>
<wire x1="-2.3" y1="0.85" x2="2.3" y2="0.85" width="0.1016" layer="21" curve="-139.434882" cap="flat"/>
<wire x1="-2.3" y1="-0.85" x2="2.3" y2="-0.85" width="0.1016" layer="21" curve="139.434882" cap="flat"/>
<wire x1="-1.55" y1="1.85" x2="-1.55" y2="-1.85" width="0.1016" layer="51"/>
<circle x="0" y="0" radius="2.45" width="0.1016" layer="51"/>
<smd name="-" x="-2.05" y="0" dx="2.6" dy="1.4" layer="1"/>
<smd name="+" x="2.05" y="0" dx="2.6" dy="1.4" layer="1"/>
<text x="-2.6" y="2.75" size="1.016" layer="25">&gt;NAME</text>
<text x="-2.65" y="-3.775" size="1.016" layer="27">&gt;VALUE</text>
<rectangle x1="-2.95" y1="-0.35" x2="-2.4" y2="0.35" layer="51"/>
<rectangle x1="2.4" y1="-0.35" x2="2.95" y2="0.35" layer="51"/>
<polygon width="0.1016" layer="51">
<vertex x="-1.6" y="1.8"/>
<vertex x="-2" y="1.35"/>
<vertex x="-2.25" y="0.75"/>
<vertex x="-2.45" y="0.05"/>
<vertex x="-2.25" y="-0.75"/>
<vertex x="-1.95" y="-1.35"/>
<vertex x="-1.6" y="-1.8"/>
</polygon>
</package>
<package name="PANASONIC_D" urn="urn:adsk.eagle:footprint:6239835/1" library_version="2">
<description>&lt;b&gt;Panasonic Aluminium Electrolytic Capacitor VS-Serie Package D&lt;/b&gt;</description>
<wire x1="-3.25" y1="3.25" x2="1.55" y2="3.25" width="0.1016" layer="51"/>
<wire x1="1.55" y1="3.25" x2="3.25" y2="1.55" width="0.1016" layer="51"/>
<wire x1="3.25" y1="1.55" x2="3.25" y2="-1.55" width="0.1016" layer="51"/>
<wire x1="3.25" y1="-1.55" x2="1.55" y2="-3.25" width="0.1016" layer="51"/>
<wire x1="1.55" y1="-3.25" x2="-3.25" y2="-3.25" width="0.1016" layer="51"/>
<wire x1="-3.25" y1="-3.25" x2="-3.25" y2="3.25" width="0.1016" layer="51"/>
<wire x1="-3.25" y1="0.95" x2="-3.25" y2="3.25" width="0.1016" layer="21"/>
<wire x1="-3.25" y1="3.25" x2="1.55" y2="3.25" width="0.1016" layer="21"/>
<wire x1="1.55" y1="3.25" x2="3.25" y2="1.55" width="0.1016" layer="21"/>
<wire x1="3.25" y1="1.55" x2="3.25" y2="0.95" width="0.1016" layer="21"/>
<wire x1="3.25" y1="-0.95" x2="3.25" y2="-1.55" width="0.1016" layer="21"/>
<wire x1="3.25" y1="-1.55" x2="1.55" y2="-3.25" width="0.1016" layer="21"/>
<wire x1="1.55" y1="-3.25" x2="-3.25" y2="-3.25" width="0.1016" layer="21"/>
<wire x1="-3.25" y1="-3.25" x2="-3.25" y2="-0.95" width="0.1016" layer="21"/>
<wire x1="-2.95" y1="0.95" x2="2.95" y2="0.95" width="0.1016" layer="21" curve="-144.299363" cap="flat"/>
<wire x1="-2.95" y1="-0.95" x2="2.95" y2="-0.95" width="0.1016" layer="21" curve="144.299363" cap="flat"/>
<wire x1="-2.1" y1="2.25" x2="-2.1" y2="-2.2" width="0.1016" layer="51"/>
<circle x="0" y="0" radius="3.1" width="0.1016" layer="51"/>
<smd name="-" x="-2.4" y="0" dx="3" dy="1.4" layer="1"/>
<smd name="+" x="2.4" y="0" dx="3" dy="1.4" layer="1"/>
<text x="-1.75" y="1" size="1.016" layer="25">&gt;NAME</text>
<text x="-1.75" y="-1.975" size="1.016" layer="27">&gt;VALUE</text>
<rectangle x1="-3.65" y1="-0.35" x2="-3.05" y2="0.35" layer="51"/>
<rectangle x1="3.05" y1="-0.35" x2="3.65" y2="0.35" layer="51"/>
<polygon width="0.1016" layer="51">
<vertex x="-2.15" y="2.15"/>
<vertex x="-2.6" y="1.6"/>
<vertex x="-2.9" y="0.9"/>
<vertex x="-3.05" y="0"/>
<vertex x="-2.9" y="-0.95"/>
<vertex x="-2.55" y="-1.65"/>
<vertex x="-2.15" y="-2.15"/>
<vertex x="-2.15" y="2.1"/>
</polygon>
</package>
<package name="PANASONIC_E" urn="urn:adsk.eagle:footprint:6239836/1" library_version="2">
<description>&lt;b&gt;Panasonic Aluminium Electrolytic Capacitor VS-Serie Package E&lt;/b&gt;</description>
<wire x1="-4.1" y1="4.1" x2="1.8" y2="4.1" width="0.1016" layer="51"/>
<wire x1="1.8" y1="4.1" x2="4.1" y2="1.8" width="0.1016" layer="51"/>
<wire x1="4.1" y1="1.8" x2="4.1" y2="-1.8" width="0.1016" layer="51"/>
<wire x1="4.1" y1="-1.8" x2="1.8" y2="-4.1" width="0.1016" layer="51"/>
<wire x1="1.8" y1="-4.1" x2="-4.1" y2="-4.1" width="0.1016" layer="51"/>
<wire x1="-4.1" y1="-4.1" x2="-4.1" y2="4.1" width="0.1016" layer="51"/>
<wire x1="-4.1" y1="0.9" x2="-4.1" y2="4.1" width="0.1016" layer="21"/>
<wire x1="-4.1" y1="4.1" x2="1.8" y2="4.1" width="0.1016" layer="21"/>
<wire x1="1.8" y1="4.1" x2="4.1" y2="1.8" width="0.1016" layer="21"/>
<wire x1="4.1" y1="1.8" x2="4.1" y2="0.9" width="0.1016" layer="21"/>
<wire x1="4.1" y1="-0.9" x2="4.1" y2="-1.8" width="0.1016" layer="21"/>
<wire x1="4.1" y1="-1.8" x2="1.8" y2="-4.1" width="0.1016" layer="21"/>
<wire x1="1.8" y1="-4.1" x2="-4.1" y2="-4.1" width="0.1016" layer="21"/>
<wire x1="-4.1" y1="-4.1" x2="-4.1" y2="-0.9" width="0.1016" layer="21"/>
<wire x1="-2.2" y1="3.25" x2="-2.2" y2="-3.25" width="0.1016" layer="51"/>
<wire x1="-3.85" y1="0.9" x2="3.85" y2="0.9" width="0.1016" layer="21" curve="-153.684915" cap="flat"/>
<wire x1="-3.85" y1="-0.9" x2="3.85" y2="-0.9" width="0.1016" layer="21" curve="153.684915" cap="flat"/>
<circle x="0" y="0" radius="3.95" width="0.1016" layer="51"/>
<smd name="-" x="-3" y="0" dx="3.8" dy="1.4" layer="1"/>
<smd name="+" x="3" y="0" dx="3.8" dy="1.4" layer="1"/>
<text x="-1.8" y="1.3" size="1.016" layer="25">&gt;NAME</text>
<text x="-1.8" y="-2.225" size="1.016" layer="27">&gt;VALUE</text>
<rectangle x1="-4.5" y1="-0.35" x2="-3.8" y2="0.35" layer="51"/>
<rectangle x1="3.8" y1="-0.35" x2="4.5" y2="0.35" layer="51"/>
<polygon width="0.1016" layer="51">
<vertex x="-2.25" y="3.2"/>
<vertex x="-3" y="2.5"/>
<vertex x="-3.6" y="1.5"/>
<vertex x="-3.85" y="0.65"/>
<vertex x="-3.85" y="-0.65"/>
<vertex x="-3.55" y="-1.6"/>
<vertex x="-2.95" y="-2.55"/>
<vertex x="-2.25" y="-3.2"/>
<vertex x="-2.25" y="3.15"/>
</polygon>
</package>
<package name="PANASONIC_F" urn="urn:adsk.eagle:footprint:6239837/1" library_version="2">
<description>&lt;b&gt;Panasonic Aluminium Electrolytic Capacitor VS-Serie Package F&lt;/b&gt;</description>
<wire x1="-4.1" y1="4.1" x2="1.8" y2="4.1" width="0.1016" layer="51"/>
<wire x1="1.8" y1="4.1" x2="4.1" y2="1.8" width="0.1016" layer="51"/>
<wire x1="4.1" y1="1.8" x2="4.1" y2="-1.8" width="0.1016" layer="51"/>
<wire x1="4.1" y1="-1.8" x2="1.8" y2="-4.1" width="0.1016" layer="51"/>
<wire x1="1.8" y1="-4.1" x2="-4.1" y2="-4.1" width="0.1016" layer="51"/>
<wire x1="-4.1" y1="-4.1" x2="-4.1" y2="4.1" width="0.1016" layer="51"/>
<wire x1="-4.1" y1="1" x2="-4.1" y2="4.1" width="0.1016" layer="21"/>
<wire x1="-4.1" y1="4.1" x2="1.8" y2="4.1" width="0.1016" layer="21"/>
<wire x1="1.8" y1="4.1" x2="4.1" y2="1.8" width="0.1016" layer="21"/>
<wire x1="4.1" y1="1.8" x2="4.1" y2="1" width="0.1016" layer="21"/>
<wire x1="4.1" y1="-1" x2="4.1" y2="-1.8" width="0.1016" layer="21"/>
<wire x1="4.1" y1="-1.8" x2="1.8" y2="-4.1" width="0.1016" layer="21"/>
<wire x1="1.8" y1="-4.1" x2="-4.1" y2="-4.1" width="0.1016" layer="21"/>
<wire x1="-4.1" y1="-4.1" x2="-4.1" y2="-1" width="0.1016" layer="21"/>
<wire x1="-2.2" y1="3.25" x2="-2.2" y2="-3.25" width="0.1016" layer="51"/>
<wire x1="-3.85" y1="0.9" x2="3.85" y2="0.9" width="0.1016" layer="21" curve="-153.684915" cap="flat"/>
<wire x1="-3.85" y1="-0.9" x2="3.85" y2="-0.9" width="0.1016" layer="21" curve="153.684915" cap="flat"/>
<circle x="0" y="0" radius="4" width="0.001" layer="51"/>
<circle x="0" y="0" radius="3.95" width="0.1016" layer="51"/>
<smd name="-" x="-3.55" y="0" dx="4" dy="1.6" layer="1"/>
<smd name="+" x="3.55" y="0" dx="4" dy="1.6" layer="1"/>
<text x="-1.75" y="1.3" size="1.016" layer="25">&gt;NAME</text>
<text x="-1.75" y="-2.375" size="1.016" layer="27">&gt;VALUE</text>
<rectangle x1="-4.85" y1="-0.45" x2="-3.9" y2="0.45" layer="51"/>
<rectangle x1="3.9" y1="-0.45" x2="4.85" y2="0.45" layer="51"/>
<polygon width="0.1016" layer="51">
<vertex x="-2.25" y="3.2"/>
<vertex x="-3" y="2.5"/>
<vertex x="-3.6" y="1.5"/>
<vertex x="-3.85" y="0.65"/>
<vertex x="-3.85" y="-0.65"/>
<vertex x="-3.55" y="-1.6"/>
<vertex x="-2.95" y="-2.55"/>
<vertex x="-2.25" y="-3.2"/>
<vertex x="-2.25" y="3.15"/>
</polygon>
</package>
<package name="PANASONIC_G" urn="urn:adsk.eagle:footprint:6239838/1" library_version="2">
<description>&lt;b&gt;Panasonic Aluminium Electrolytic Capacitor VS-Serie Package G&lt;/b&gt;</description>
<wire x1="-5.1" y1="5.1" x2="2.8" y2="5.1" width="0.1016" layer="51"/>
<wire x1="2.8" y1="5.1" x2="5.1" y2="2.8" width="0.1016" layer="51"/>
<wire x1="5.1" y1="2.8" x2="5.1" y2="-2.8" width="0.1016" layer="51"/>
<wire x1="5.1" y1="-2.8" x2="2.8" y2="-5.1" width="0.1016" layer="51"/>
<wire x1="2.8" y1="-5.1" x2="-5.1" y2="-5.1" width="0.1016" layer="51"/>
<wire x1="-5.1" y1="-5.1" x2="-5.1" y2="5.1" width="0.1016" layer="51"/>
<wire x1="-5.1" y1="1" x2="-5.1" y2="5.1" width="0.1016" layer="21"/>
<wire x1="-5.1" y1="5.1" x2="2.8" y2="5.1" width="0.1016" layer="21"/>
<wire x1="2.8" y1="5.1" x2="5.1" y2="2.8" width="0.1016" layer="21"/>
<wire x1="5.1" y1="2.8" x2="5.1" y2="1" width="0.1016" layer="21"/>
<wire x1="5.1" y1="-1" x2="5.1" y2="-2.8" width="0.1016" layer="21"/>
<wire x1="5.1" y1="-2.8" x2="2.8" y2="-5.1" width="0.1016" layer="21"/>
<wire x1="2.8" y1="-5.1" x2="-5.1" y2="-5.1" width="0.1016" layer="21"/>
<wire x1="-5.1" y1="-5.1" x2="-5.1" y2="-1" width="0.1016" layer="21"/>
<wire x1="-4.85" y1="-1" x2="4.85" y2="-1" width="0.1016" layer="21" curve="156.699401" cap="flat"/>
<wire x1="-4.85" y1="1" x2="4.85" y2="1" width="0.1016" layer="21" curve="-156.699401" cap="flat"/>
<wire x1="-3.25" y1="3.7" x2="-3.25" y2="-3.65" width="0.1016" layer="51"/>
<circle x="0" y="0" radius="4.95" width="0.1016" layer="51"/>
<smd name="-" x="-4.25" y="0" dx="3.9" dy="1.6" layer="1"/>
<smd name="+" x="4.25" y="0" dx="3.9" dy="1.6" layer="1"/>
<text x="-2.55" y="1.75" size="1.016" layer="25">&gt;NAME</text>
<text x="-2.55" y="-2.675" size="1.016" layer="27">&gt;VALUE</text>
<rectangle x1="-5.85" y1="-0.45" x2="-4.9" y2="0.45" layer="51"/>
<rectangle x1="4.9" y1="-0.45" x2="5.85" y2="0.45" layer="51"/>
<polygon width="0.1016" layer="51">
<vertex x="-3.3" y="3.6"/>
<vertex x="-4.05" y="2.75"/>
<vertex x="-4.65" y="1.55"/>
<vertex x="-4.85" y="0.45"/>
<vertex x="-4.85" y="-0.45"/>
<vertex x="-4.65" y="-1.55"/>
<vertex x="-4.05" y="-2.75"/>
<vertex x="-3.3" y="-3.6"/>
<vertex x="-3.3" y="3.55"/>
</polygon>
</package>
<package name="E1,8-4" urn="urn:adsk.eagle:footprint:6239839/1" library_version="2">
<description>&lt;b&gt;ELECTROLYTIC CAPACITOR&lt;/b&gt;&lt;p&gt;
grid 1.8 mm, diameter 4 mm</description>
<wire x1="-1.524" y1="0" x2="-0.762" y2="0" width="0.1524" layer="51"/>
<wire x1="-0.762" y1="0" x2="-0.762" y2="-1.016" width="0.1524" layer="51"/>
<wire x1="-0.762" y1="-1.016" x2="-0.254" y2="-1.016" width="0.1524" layer="51"/>
<wire x1="-0.254" y1="-1.016" x2="-0.254" y2="1.016" width="0.1524" layer="51"/>
<wire x1="-0.254" y1="1.016" x2="-0.762" y2="1.016" width="0.1524" layer="51"/>
<wire x1="-0.762" y1="1.016" x2="-0.762" y2="0" width="0.1524" layer="51"/>
<wire x1="0.635" y1="0" x2="1.524" y2="0" width="0.1524" layer="51"/>
<wire x1="-1.016" y1="1.397" x2="-0.508" y2="1.397" width="0.1524" layer="21"/>
<wire x1="-0.762" y1="1.143" x2="-0.762" y2="1.651" width="0.1524" layer="21"/>
<circle x="0" y="0" radius="2.032" width="0.1524" layer="21"/>
<pad name="-" x="0.889" y="0" drill="0.7112" diameter="1.1684" shape="octagon"/>
<pad name="+" x="-0.889" y="0" drill="0.7112" diameter="1.1684"/>
<text x="2.159" y="0.762" size="1.27" layer="25" ratio="10">&gt;NAME</text>
<text x="2.159" y="-1.778" size="1.27" layer="27" ratio="10">&gt;VALUE</text>
<rectangle x1="0.254" y1="-1.016" x2="0.762" y2="1.016" layer="51"/>
</package>
<package name="EB20D" urn="urn:adsk.eagle:footprint:6239840/1" library_version="2">
<description>&lt;b&gt;ELECTROLYTIC CAPACITOR&lt;/b&gt;&lt;p&gt;
grid 10.16 mm, diameter 20 mm</description>
<wire x1="-2.54" y1="0" x2="-1.5748" y2="0" width="0.254" layer="21"/>
<wire x1="-1.5748" y1="0" x2="-1.5748" y2="2.54" width="0.254" layer="21"/>
<wire x1="-1.5748" y1="2.54" x2="-0.4318" y2="2.54" width="0.254" layer="21"/>
<wire x1="-0.4318" y1="2.54" x2="-0.4318" y2="-2.54" width="0.254" layer="21"/>
<wire x1="-0.4318" y1="-2.54" x2="-1.5748" y2="-2.54" width="0.254" layer="21"/>
<wire x1="-1.5748" y1="-2.54" x2="-1.5748" y2="0" width="0.254" layer="21"/>
<wire x1="0.635" y1="0" x2="2.54" y2="0" width="0.254" layer="21"/>
<wire x1="-2.794" y1="2.54" x2="-2.794" y2="1.27" width="0.254" layer="21"/>
<wire x1="-2.159" y1="1.905" x2="-3.429" y2="1.905" width="0.254" layer="21"/>
<circle x="0" y="0" radius="10.16" width="0.1524" layer="21"/>
<circle x="0" y="0" radius="7.62" width="0.1524" layer="21"/>
<pad name="+" x="-5.08" y="0" drill="2.0066" diameter="4.5974"/>
<pad name="-" x="5.08" y="0" drill="2.0066" diameter="4.5974" shape="octagon"/>
<text x="7.8994" y="7.366" size="1.778" layer="25" ratio="10">&gt;NAME</text>
<text x="-5.0546" y="-5.08" size="1.778" layer="27" ratio="10">&gt;VALUE</text>
<rectangle x1="0.3302" y1="-2.54" x2="1.6002" y2="2.54" layer="21"/>
</package>
<package name="EB22,5D" urn="urn:adsk.eagle:footprint:6239841/1" library_version="2">
<description>&lt;b&gt;ELECTROLYTIC CAPACITOR&lt;/b&gt;&lt;p&gt;
grid 10.16 mm, diameter 22.5 mm</description>
<wire x1="-2.54" y1="0" x2="-1.5748" y2="0" width="0.254" layer="21"/>
<wire x1="-1.5748" y1="0" x2="-1.5748" y2="2.54" width="0.254" layer="21"/>
<wire x1="-1.5748" y1="2.54" x2="-0.4318" y2="2.54" width="0.254" layer="21"/>
<wire x1="-0.4318" y1="2.54" x2="-0.4318" y2="-2.54" width="0.254" layer="21"/>
<wire x1="-0.4318" y1="-2.54" x2="-1.5748" y2="-2.54" width="0.254" layer="21"/>
<wire x1="-1.5748" y1="-2.54" x2="-1.5748" y2="0" width="0.254" layer="21"/>
<wire x1="0.635" y1="0" x2="2.54" y2="0" width="0.254" layer="21"/>
<wire x1="-2.794" y1="2.54" x2="-2.794" y2="1.27" width="0.254" layer="21"/>
<wire x1="-2.159" y1="1.905" x2="-3.429" y2="1.905" width="0.254" layer="21"/>
<circle x="0" y="0" radius="8.89" width="0.254" layer="21"/>
<circle x="0" y="0" radius="11.303" width="0.1524" layer="21"/>
<pad name="+" x="-5.08" y="0" drill="2.0066" diameter="4.5974"/>
<pad name="-" x="5.08" y="0" drill="2.0066" diameter="4.5974" shape="octagon"/>
<text x="8.4074" y="8.509" size="1.778" layer="25" ratio="10">&gt;NAME</text>
<text x="-5.0546" y="-5.715" size="1.778" layer="27" ratio="10">&gt;VALUE</text>
<rectangle x1="0.3302" y1="-2.54" x2="1.6002" y2="2.54" layer="21"/>
</package>
<package name="EB25D" urn="urn:adsk.eagle:footprint:6239842/1" library_version="2">
<description>&lt;b&gt;ELECTROLYTIC CAPACITOR&lt;/b&gt;&lt;p&gt;
grid 10.16 mm, diameter 25 mm</description>
<wire x1="-2.54" y1="0" x2="-1.5748" y2="0" width="0.254" layer="21"/>
<wire x1="-1.5748" y1="0" x2="-1.5748" y2="2.54" width="0.254" layer="21"/>
<wire x1="-1.5748" y1="2.54" x2="-0.4318" y2="2.54" width="0.254" layer="21"/>
<wire x1="-0.4318" y1="2.54" x2="-0.4318" y2="-2.54" width="0.254" layer="21"/>
<wire x1="-0.4318" y1="-2.54" x2="-1.5748" y2="-2.54" width="0.254" layer="21"/>
<wire x1="-1.5748" y1="-2.54" x2="-1.5748" y2="0" width="0.254" layer="21"/>
<wire x1="0.635" y1="0" x2="2.54" y2="0" width="0.254" layer="21"/>
<wire x1="-2.794" y1="2.54" x2="-2.794" y2="1.27" width="0.254" layer="21"/>
<wire x1="-2.159" y1="1.905" x2="-3.429" y2="1.905" width="0.254" layer="21"/>
<circle x="0" y="0" radius="12.7" width="0.254" layer="21"/>
<circle x="0" y="0" radius="8.89" width="0.254" layer="21"/>
<pad name="+" x="-5.08" y="0" drill="2.0066" diameter="4.5974"/>
<pad name="-" x="5.08" y="0" drill="2.0066" diameter="4.5974" shape="octagon"/>
<text x="9.6774" y="9.525" size="1.778" layer="25" ratio="10">&gt;NAME</text>
<text x="-5.0546" y="-5.715" size="1.778" layer="27" ratio="10">&gt;VALUE</text>
<rectangle x1="0.3302" y1="-2.54" x2="1.6002" y2="2.54" layer="21"/>
</package>
<package name="EB30D" urn="urn:adsk.eagle:footprint:6239843/1" library_version="2">
<description>&lt;b&gt;ELECTROLYTIC CAPACITOR&lt;/b&gt;&lt;p&gt;
grid 10.16 mm, diameter 30 mm</description>
<wire x1="-2.54" y1="0" x2="-1.5748" y2="0" width="0.254" layer="21"/>
<wire x1="-1.5748" y1="0" x2="-1.5748" y2="2.54" width="0.254" layer="21"/>
<wire x1="-1.5748" y1="2.54" x2="-0.4318" y2="2.54" width="0.254" layer="21"/>
<wire x1="-0.4318" y1="2.54" x2="-0.4318" y2="-2.54" width="0.254" layer="21"/>
<wire x1="-0.4318" y1="-2.54" x2="-1.5748" y2="-2.54" width="0.254" layer="21"/>
<wire x1="-1.5748" y1="-2.54" x2="-1.5748" y2="0" width="0.254" layer="21"/>
<wire x1="0.635" y1="0" x2="2.54" y2="0" width="0.254" layer="21"/>
<wire x1="-2.794" y1="2.54" x2="-2.794" y2="1.27" width="0.254" layer="21"/>
<wire x1="-2.159" y1="1.905" x2="-3.429" y2="1.905" width="0.254" layer="21"/>
<circle x="0" y="0" radius="15.24" width="0.254" layer="21"/>
<circle x="0" y="0" radius="12.065" width="0.254" layer="21"/>
<pad name="+" x="-5.08" y="0" drill="2.0066" diameter="4.5974"/>
<pad name="-" x="5.08" y="0" drill="2.0066" diameter="4.5974" shape="octagon"/>
<text x="10.8204" y="11.938" size="1.778" layer="25" ratio="10">&gt;NAME</text>
<text x="-5.0546" y="-7.62" size="1.778" layer="27" ratio="10">&gt;VALUE</text>
<rectangle x1="0.3302" y1="-2.54" x2="1.6002" y2="2.54" layer="21"/>
</package>
<package name="EB35D" urn="urn:adsk.eagle:footprint:6239844/1" library_version="2">
<description>&lt;b&gt;ELECTROLYTIC CAPACITOR&lt;/b&gt;&lt;p&gt;
grid 10.16 mm, diameter 35 mm</description>
<wire x1="-2.54" y1="0" x2="-1.5748" y2="0" width="0.254" layer="21"/>
<wire x1="-1.5748" y1="0" x2="-1.5748" y2="2.54" width="0.254" layer="21"/>
<wire x1="-1.5748" y1="2.54" x2="-0.4318" y2="2.54" width="0.254" layer="21"/>
<wire x1="-0.4318" y1="2.54" x2="-0.4318" y2="-2.54" width="0.254" layer="21"/>
<wire x1="-0.4318" y1="-2.54" x2="-1.5748" y2="-2.54" width="0.254" layer="21"/>
<wire x1="-1.5748" y1="-2.54" x2="-1.5748" y2="0" width="0.254" layer="21"/>
<wire x1="1.397" y1="0" x2="2.54" y2="0" width="0.254" layer="21"/>
<wire x1="-2.794" y1="2.54" x2="-2.794" y2="1.27" width="0.254" layer="21"/>
<wire x1="-2.159" y1="1.905" x2="-3.429" y2="1.905" width="0.254" layer="21"/>
<circle x="0" y="0" radius="17.78" width="0.254" layer="21"/>
<circle x="0" y="0" radius="13.97" width="0.254" layer="21"/>
<pad name="+" x="-5.08" y="0" drill="2.0066" diameter="4.5974"/>
<pad name="-" x="5.08" y="0" drill="2.0066" diameter="4.5974" shape="octagon"/>
<text x="12.954" y="13.462" size="1.778" layer="25" ratio="10">&gt;NAME</text>
<text x="-5.08" y="-7.62" size="1.778" layer="27" ratio="10">&gt;VALUE</text>
<rectangle x1="0.3302" y1="-2.54" x2="1.6002" y2="2.54" layer="21"/>
</package>
<package name="E15-5" urn="urn:adsk.eagle:footprint:6239845/1" library_version="2">
<description>&lt;b&gt;ELECTROLYTIC CAPACITOR&lt;/b&gt;&lt;p&gt;
grid 15.24 mm, diameter 5 mm</description>
<wire x1="-4.064" y1="0" x2="-3.175" y2="0" width="0.1524" layer="21"/>
<wire x1="-3.175" y1="0" x2="-3.175" y2="-1.27" width="0.1524" layer="21"/>
<wire x1="-3.175" y1="-1.27" x2="-2.667" y2="-1.27" width="0.1524" layer="21"/>
<wire x1="-2.667" y1="-1.27" x2="-2.667" y2="1.27" width="0.1524" layer="21"/>
<wire x1="-2.667" y1="1.27" x2="-3.175" y2="1.27" width="0.1524" layer="21"/>
<wire x1="-3.175" y1="1.27" x2="-3.175" y2="0" width="0.1524" layer="21"/>
<wire x1="-1.905" y1="0" x2="5.207" y2="0" width="0.1524" layer="21"/>
<wire x1="-3.81" y1="1.143" x2="-3.81" y2="0.635" width="0.1524" layer="21"/>
<wire x1="-4.064" y1="0.889" x2="-3.556" y2="0.889" width="0.1524" layer="21"/>
<wire x1="-5.715" y1="-2.286" x2="-5.715" y2="2.286" width="0.1524" layer="21"/>
<wire x1="-4.191" y1="2.54" x2="5.461" y2="2.54" width="0.1524" layer="21"/>
<wire x1="5.715" y1="2.286" x2="5.461" y2="2.54" width="0.1524" layer="21"/>
<wire x1="-4.445" y1="2.286" x2="-4.191" y2="2.54" width="0.1524" layer="21"/>
<wire x1="-5.461" y1="2.54" x2="-5.715" y2="2.286" width="0.1524" layer="21"/>
<wire x1="-5.08" y1="2.54" x2="-4.826" y2="2.286" width="0.1524" layer="21"/>
<wire x1="-5.461" y1="2.413" x2="-5.08" y2="2.413" width="0.3048" layer="21"/>
<wire x1="-5.461" y1="2.54" x2="-5.08" y2="2.54" width="0.1524" layer="21"/>
<wire x1="-5.715" y1="2.286" x2="-4.826" y2="2.286" width="0.1524" layer="21"/>
<wire x1="-4.826" y1="2.286" x2="-4.826" y2="2.032" width="0.1524" layer="21"/>
<wire x1="-4.445" y1="2.286" x2="-4.445" y2="2.032" width="0.1524" layer="21"/>
<wire x1="-4.191" y1="2.413" x2="5.461" y2="2.413" width="0.3048" layer="21"/>
<wire x1="-4.445" y1="2.286" x2="5.715" y2="2.286" width="0.1524" layer="21"/>
<wire x1="-4.826" y1="2.032" x2="-4.445" y2="2.032" width="0.1524" layer="21"/>
<wire x1="-4.826" y1="2.286" x2="-4.445" y2="2.286" width="0.1524" layer="21"/>
<wire x1="-4.191" y1="-2.54" x2="5.461" y2="-2.54" width="0.1524" layer="21"/>
<wire x1="-4.826" y1="2.032" x2="-4.826" y2="-2.159" width="0.1524" layer="21"/>
<wire x1="-4.826" y1="-2.159" x2="-4.826" y2="-2.2352" width="0.1524" layer="21"/>
<wire x1="-4.445" y1="2.032" x2="-4.445" y2="-2.159" width="0.1524" layer="21"/>
<wire x1="-4.445" y1="-2.159" x2="-4.445" y2="-2.2352" width="0.1524" layer="21"/>
<wire x1="-4.826" y1="-2.286" x2="-4.445" y2="-2.286" width="0.1524" layer="21"/>
<wire x1="-4.826" y1="-2.159" x2="-4.445" y2="-2.159" width="0.1524" layer="21"/>
<wire x1="5.715" y1="2.286" x2="5.715" y2="-2.286" width="0.1524" layer="21"/>
<wire x1="5.715" y1="-2.286" x2="5.588" y2="-2.413" width="0.1524" layer="21"/>
<wire x1="-5.715" y1="-2.286" x2="-5.588" y2="-2.413" width="0.1524" layer="21"/>
<wire x1="-5.588" y1="-2.413" x2="-5.461" y2="-2.54" width="0.1524" layer="21"/>
<wire x1="-5.08" y1="-2.54" x2="-4.953" y2="-2.413" width="0.1524" layer="21"/>
<wire x1="-4.953" y1="-2.413" x2="-4.826" y2="-2.286" width="0.1524" layer="21"/>
<wire x1="-5.461" y1="-2.54" x2="-5.08" y2="-2.54" width="0.1524" layer="21"/>
<wire x1="-5.588" y1="-2.413" x2="-4.953" y2="-2.413" width="0.1524" layer="21"/>
<wire x1="-4.445" y1="-2.286" x2="-4.318" y2="-2.413" width="0.1524" layer="21"/>
<wire x1="-4.318" y1="-2.413" x2="-4.191" y2="-2.54" width="0.1524" layer="21"/>
<wire x1="-4.318" y1="-2.413" x2="5.588" y2="-2.413" width="0.1524" layer="21"/>
<wire x1="5.588" y1="-2.413" x2="5.461" y2="-2.54" width="0.1524" layer="21"/>
<wire x1="5.461" y1="-2.4892" x2="-4.191" y2="-2.4892" width="0.1524" layer="21"/>
<wire x1="-4.191" y1="-2.4892" x2="-4.191" y2="-2.54" width="0.1524" layer="21"/>
<wire x1="-5.08" y1="-2.4892" x2="-5.461" y2="-2.4892" width="0.1524" layer="21"/>
<wire x1="-5.461" y1="-2.4892" x2="-5.461" y2="-2.54" width="0.1524" layer="21"/>
<wire x1="-4.445" y1="-2.2352" x2="-4.826" y2="-2.2352" width="0.1524" layer="21"/>
<wire x1="-4.445" y1="-2.2352" x2="-4.445" y2="-2.286" width="0.1524" layer="21"/>
<wire x1="-4.826" y1="-2.2352" x2="-4.826" y2="-2.286" width="0.1524" layer="21"/>
<wire x1="-4.699" y1="2.159" x2="-4.572" y2="2.159" width="0.3048" layer="21"/>
<wire x1="7.62" y1="0" x2="6.477" y2="0" width="0.508" layer="51"/>
<wire x1="-7.62" y1="0" x2="-6.477" y2="0" width="0.508" layer="51"/>
<pad name="+" x="-7.62" y="0" drill="0.8128" diameter="2.159"/>
<pad name="-" x="7.62" y="0" drill="0.8128" diameter="2.159" shape="octagon"/>
<text x="-5.461" y="2.794" size="1.27" layer="25" ratio="10">&gt;NAME</text>
<text x="-5.461" y="-4.1402" size="1.27" layer="27" ratio="10">&gt;VALUE</text>
<rectangle x1="-2.286" y1="-1.27" x2="-1.778" y2="1.27" layer="21"/>
<rectangle x1="-6.477" y1="-0.254" x2="-5.715" y2="0.254" layer="21"/>
<rectangle x1="5.715" y1="-0.254" x2="6.477" y2="0.254" layer="21"/>
</package>
<package name="E15-6" urn="urn:adsk.eagle:footprint:6239846/1" library_version="2">
<description>&lt;b&gt;ELECTROLYTIC CAPACITOR&lt;/b&gt;&lt;p&gt;
grid 15.24 mm, diameter 6 mm</description>
<wire x1="-4.064" y1="0" x2="-3.175" y2="0" width="0.1524" layer="21"/>
<wire x1="-3.175" y1="0" x2="-3.175" y2="-1.27" width="0.1524" layer="21"/>
<wire x1="-3.175" y1="-1.27" x2="-2.667" y2="-1.27" width="0.1524" layer="21"/>
<wire x1="-2.667" y1="-1.27" x2="-2.667" y2="1.27" width="0.1524" layer="21"/>
<wire x1="-2.667" y1="1.27" x2="-3.175" y2="1.27" width="0.1524" layer="21"/>
<wire x1="-3.175" y1="1.27" x2="-3.175" y2="0" width="0.1524" layer="21"/>
<wire x1="-1.905" y1="0" x2="5.207" y2="0" width="0.1524" layer="21"/>
<wire x1="-3.81" y1="1.143" x2="-3.81" y2="0.635" width="0.1524" layer="21"/>
<wire x1="-4.064" y1="0.889" x2="-3.556" y2="0.889" width="0.1524" layer="21"/>
<wire x1="-5.715" y1="-2.921" x2="-5.715" y2="2.921" width="0.1524" layer="21"/>
<wire x1="-4.191" y1="3.175" x2="5.461" y2="3.175" width="0.1524" layer="21"/>
<wire x1="5.715" y1="2.921" x2="5.461" y2="3.175" width="0.1524" layer="21"/>
<wire x1="-4.445" y1="2.921" x2="-4.191" y2="3.175" width="0.1524" layer="21"/>
<wire x1="-5.461" y1="3.175" x2="-5.715" y2="2.921" width="0.1524" layer="21"/>
<wire x1="-5.08" y1="3.175" x2="-4.826" y2="2.921" width="0.1524" layer="21"/>
<wire x1="-5.461" y1="3.048" x2="-5.08" y2="3.048" width="0.3048" layer="21"/>
<wire x1="-5.461" y1="3.175" x2="-5.08" y2="3.175" width="0.1524" layer="21"/>
<wire x1="-5.715" y1="2.921" x2="-4.826" y2="2.921" width="0.1524" layer="21"/>
<wire x1="-4.826" y1="2.921" x2="-4.826" y2="2.667" width="0.1524" layer="21"/>
<wire x1="-4.445" y1="2.921" x2="-4.445" y2="2.667" width="0.1524" layer="21"/>
<wire x1="-4.191" y1="3.048" x2="5.461" y2="3.048" width="0.3048" layer="21"/>
<wire x1="-4.445" y1="2.921" x2="5.715" y2="2.921" width="0.1524" layer="21"/>
<wire x1="-4.826" y1="2.667" x2="-4.445" y2="2.667" width="0.1524" layer="21"/>
<wire x1="-4.826" y1="2.921" x2="-4.445" y2="2.921" width="0.1524" layer="21"/>
<wire x1="-4.191" y1="-3.175" x2="5.461" y2="-3.175" width="0.1524" layer="21"/>
[truncated: 607,661 more chars]
